# Supplementary material for: An updated checklist of Azorean arthropods (Arthropoda)
Source: Biodivers Data J. 2022 Dec 21;10:e97682. doi: 10.3897/BDJ.10.e97682 (PMC9836464; doi:10.3897/BDJ.10.e97682)
Supplement: Supplementary material 1 — List of additional species (by GBIF) pending confirmation [file bdj-10-e97682-s001.txt]

type	recordedBy	occurrenceID	identifiedBy	island	dateIdentified	dataset	scientificName	kingdom	phylum	class	order	family	genus	specificEpithet	taxonRank	scientificNameAuthorship
Preserved specimen	D. K. Kevan	https://www.gbif.org/occurrence/735130525	A. G. Taillefer	SMR	1964-06	Lyman Entomological Museum (LEMQ)	Campiglossa sabroskyi (Novák, 1974)	Animalia	Arthropoda	Insecta	Diptera	Tephritidae	Campiglossa	sabroskyi	species	(Novák, 1974)
Preserved specimen	H. Fischer	https://www.gbif.org/occurrence/884114900	Axel Hausmann	PIC	2007-06	Zoologische Staatssammlung Muenchen - International Barcode of Life (iBOL)	Cyclophora maderensis (Bethune-Baker, 1891)	Animalia	Arthropoda	Insecta	Lepidoptera	Geometridae	Cyclophora	maderensis	species	(Bethune-Baker, 1891)
Material sample	H. Fischer	https://www.gbif.org/occurrence/884114900	Axel Hausmann	PIC	2007-06	International Barcode of Life project (iBOL)	Cyclophora maderensis (Bethune-Baker, 1891)	Animalia	Arthropoda	Insecta	Lepidoptera	Geometridae	Cyclophora	maderensis	species	(Bethune-Baker, 1891)
Human observation	Martin Grimm	https://www.gbif.org/occurrence/2626277615	Valter Jacinto	SMG	2019-10	iNaturalist Research-grade Observations	Hermetia illucens (Linnaeus, 1758)	Animalia	Arthropoda	Insecta	Diptera	Stratiomyidae	Hermetia	illucens	species	(Linnaeus, 1758)
Human observation	TvdB	https://www.gbif.org/occurrence/3716650783	n/a	SMG	2015-07	Observation.org, Nature data from around the World	Hermetia illucens (Linnaeus, 1758)	Animalia	Arthropoda	Insecta	Diptera	Stratiomyidae	Hermetia	illucens	species	(Linnaeus, 1758)
Human observation	jkt	https://www.gbif.org/occurrence/2621910139	n/a	SMG	2007-10	Biodiversity4all Research-Grade Observations	Idaea atlantica (Stainton, 1859)	Animalia	Arthropoda	Insecta	Lepidoptera	Geometridae	Idaea	atlantica	species	(Stainton, 1859)
Preserved specimen	Krauss, Noel	https://www.gbif.org/occurrence/856589171	Zanden	PIC	1972-07	Snow Entomological Museum Collection	Megachile atratula Rebmann, 1968	Animalia	Arthropoda	Insecta	Hymenoptera	Megachilidae	Megachile	atratula	species	Rebmann, 1968
Human observation	Hanno Schaefer	https://www.gbif.org/occurrence/3337810523	rosete_2020	FLO	2021-08	iNaturalist Research-grade Observations	Mesapamea secalis (Linnaeus, 1758)	Animalia	Arthropoda	Insecta	Lepidoptera	Noctuidae	Mesapamea	secalis	species	(Linnaeus, 1758)
Preserved specimen	D. K. Kevan	https://www.gbif.org/occurrence/735177937	A. G. Taillefer	SMR	1964-06	Lyman Entomological Museum (LEMQ)	Musca autumnalis De Geer, 1776	Animalia	Arthropoda	Insecta	Diptera	Muscidae	Musca	autumnalis	species	De Geer, 1776
Human observation	Rodrigo Medeiros	https://www.gbif.org/occurrence/2850563659	Rodrigo Medeiros	SMG	2020-06	iNaturalist Research-grade Observations	Neomyia cornicina Brauer & Bergenstamm, 1893	Animalia	Arthropoda	Insecta	Diptera	Muscidae	Neomyia	cornicina	species	Brauer & Bergenstamm, 1893
Human observation	martingrimm	https://www.gbif.org/occurrence/2621945671	n/a	SMG	2019-10	Biodiversity4all Research-Grade Observations	Periplaneta brunnea Burmeister, 1838	Animalia	Arthropoda	Insecta	Blattodea	Blattidae	Periplaneta	brunnea	species	Burmeister, 1838
Human observation	n/a	https://www.gbif.org/occurrence/2330596802	n/a	SMG	2014-08	naturgucker	Sympetrum meridionale Selys, 1841	Animalia	Arthropoda	Insecta	Odonata	Libellulidae	Sympetrum	meridionale	species	Selys, 1841
Human observation	n/a	https://www.gbif.org/occurrence/2330482993	n/a	SMG	2014-08	naturgucker	Sympetrum meridionale Selys, 1841	Animalia	Arthropoda	Insecta	Odonata	Libellulidae	Sympetrum	meridionale	species	Selys, 1841
Human observation	n/a	https://www.gbif.org/occurrence/2330457000	n/a	TER	2014-08	naturgucker	Sympetrum meridionale Selys, 1841	Animalia	Arthropoda	Insecta	Odonata	Libellulidae	Sympetrum	meridionale	species	Selys, 1841
Preserved specimen	Paulo Borges	https://www.gbif.org/occurrence/2450422601	Travassos Dias	SMG	1987-05	IICT Tabanidae Collection	Tabanus autumnalis Linnaeus, 1761	Animalia	Arthropoda	Insecta	Diptera	Tabanidae	Tabanus	autumnalis	species	Linnaeus, 1761
Preserved specimen	Paulo Borges	https://www.gbif.org/occurrence/2450422770	Travassos Dias	SMG	1987-05	IICT Tabanidae Collection	Tabanus nemoralis Meigen, 1820	Animalia	Arthropoda	Insecta	Diptera	Tabanidae	Tabanus	nemoralis	species	Meigen, 1820
Preserved specimen	James K. Wetterer	https://www.gbif.org/occurrence/1563873936	n/a	SMG	2002-06	Museum of Comparative Zoology, Harvard University	Tetramorium impurum (Foerster, 1850)	Animalia	Arthropoda	Insecta	Hymenoptera	Formicidae	Tetramorium	impurum	species	(Foerster, 1850)
Preserved specimen	James K. Wetterer	https://www.gbif.org/occurrence/1563873942	n/a	TER	2002-06	Museum of Comparative Zoology, Harvard University	Tetramorium impurum (Foerster, 1850)	Animalia	Arthropoda	Insecta	Hymenoptera	Formicidae	Tetramorium	impurum	species	(Foerster, 1850)
