# Supplementary material for: An updated checklist of Azorean arthropods (Arthropoda)
Source: Biodivers Data J. 2022 Dec 21;10:e97682. doi: 10.3897/BDJ.10.e97682 (PMC9836464; doi:10.3897/BDJ.10.e97682)
Supplement: Supplementary material 2 — Complete list of Azorean Arthropods [file bdj-10-e97682-s002.txt]

ABPCODE	Scientific Name	Colonization Status	Phylum	Subphylum	Class	Order	Family	AZ	COR	FLO	FAI	PIC	GRA	SJG	TER	SMG	SMR
A00647	Lycosoides coarctata (Dufour, 1831)	INTR	Arthropoda	Chelicerata	Arachnida	Araneae	Agelenidae			FLO	FAI	PIC	GRA		TER	SMG	SMR
A00646	Tegenaria domestica (Clerck, 1757)	INTR	Arthropoda	Chelicerata	Arachnida	Araneae	Agelenidae			FLO	FAI	PIC	GRA	SJG	TER	SMG	SMR
A00643	Tegenaria pagana C. L. Koch, 1840	INTR	Arthropoda	Chelicerata	Arachnida	Araneae	Agelenidae			FLO	FAI	PIC	GRA		TER	SMG	SMR
A00644	Tegenaria parietina (Fourcroy, 1785)	INTR	Arthropoda	Chelicerata	Arachnida	Araneae	Agelenidae			FLO		PIC		SJG	TER	SMG	SMR
A00645	Textrix caudata L. Koch, 1872	INTR	Arthropoda	Chelicerata	Arachnida	Araneae	Agelenidae			FLO	FAI	PIC			TER
A00689	Anyphaena accentuata (Walckenaer, 1802)	INTR	Arthropoda	Chelicerata	Arachnida	Araneae	Anyphaenidae									SMG
A00573	Agalenatea redii (Scopoli, 1763)	INTR	Arthropoda	Chelicerata	Arachnida	Araneae	Araneidae			FLO		PIC	GRA		TER	SMG	SMR
A00574	Araneus angulatus Clerck, 1757	INTR	Arthropoda	Chelicerata	Arachnida	Araneae	Araneidae				FAI?	PIC			TER	SMG	SMR
A00576	Argiope bruennichi (Scopoli, 1772)	NAT	Arthropoda	Chelicerata	Arachnida	Araneae	Araneidae		COR	FLO	FAI	PIC	GRA	SJG	TER	SMG	SMR
A00577	Gibbaranea occidentalis Wunderlich, 1989	END	Arthropoda	Chelicerata	Arachnida	Araneae	Araneidae			FLO	FAI	PIC	GRA	SJG	TER	SMG	SMR
A00578	Mangora acalypha (Walckenaer, 1802)	INTR	Arthropoda	Chelicerata	Arachnida	Araneae	Araneidae			FLO	FAI	PIC	GRA	SJG	TER	SMG	SMR
A00579	Neoscona crucifera (Lucas, 1838)	INTR	Arthropoda	Chelicerata	Arachnida	Araneae	Araneidae			FLO	FAI			SJG	TER		SMR
A00580	Zygiella x-notata (Clerck, 1757)	INTR	Arthropoda	Chelicerata	Arachnida	Araneae	Araneidae		COR	FLO	FAI	PIC	GRA	SJG	TER	SMG	SMR
A00653	Cheiracanthium erraticum (Walckenaer, 1802)	INTR	Arthropoda	Chelicerata	Arachnida	Araneae	Cheiracanthiidae			FLO	FAI	PIC	GRA	SJG	TER	SMG	SMR
A00652	Cheiracanthium floresense Wunderlich, 2008	END	Arthropoda	Chelicerata	Arachnida	Araneae	Cheiracanthiidae			FLO
A00654	Cheiracanthium jorgeense Wunderlich, 2008	END	Arthropoda	Chelicerata	Arachnida	Araneae	Cheiracanthiidae							SJG
A00651	Cheiracanthium mildei L. Koch, 1864	INTR	Arthropoda	Chelicerata	Arachnida	Araneae	Cheiracanthiidae			FLO	FAI	PIC			TER	SMG	SMR
A00655	Clubiona terrestris Westring, 1851	INTR	Arthropoda	Chelicerata	Arachnida	Araneae	Clubionidae			FLO	FAI	PIC	GRA		TER	SMG	SMR
A00656	Porrhoclubiona decora (Blackwall, 1859)	NAT	Arthropoda	Chelicerata	Arachnida	Araneae	Clubionidae		COR	FLO	FAI	PIC	GRA	SJG	TER	SMG	SMR
A00657	Porrhoclubiona genevensis (L. Koch, 1866)	INTR	Arthropoda	Chelicerata	Arachnida	Araneae	Clubionidae		COR	FLO	FAI	PIC	GRA		TER	SMG	SMR
A00639	Altella lucida (Simon, 1874)	INTR	Arthropoda	Chelicerata	Arachnida	Araneae	Dictynidae							SJG	TER
A00641	Emblyna acoreensis Wunderlich, 1992	END	Arthropoda	Chelicerata	Arachnida	Araneae	Dictynidae		COR	FLO	FAI	PIC	GRA	SJG	TER	SMG	SMR
A00640	Lathys dentichelis (Simon, 1883)	MAC	Arthropoda	Chelicerata	Arachnida	Araneae	Dictynidae		COR	FLO	FAI	PIC	GRA	SJG	TER	SMG	SMR
A00642	Nigma puella (Simon, 1870)	INTR	Arthropoda	Chelicerata	Arachnida	Araneae	Dictynidae		COR	FLO	FAI	PIC	GRA	SJG	TER	SMG	SMR
A00569	Dysdera crocata C. L. Koch, 1838	INTR	Arthropoda	Chelicerata	Arachnida	Araneae	Dysderidae		COR	FLO	FAI	PIC	GRA	SJG	TER	SMG	SMR
A02598	Dysdera cetophonorum Crespo & Arnedo, 2021	END	Arthropoda	Chelicerata	Arachnida	Araneae	Dysderidae					PIC
A00559	Filistata insidiatrix (Forsskål, 1775)	INTR	Arthropoda	Chelicerata	Arachnida	Araneae	Filistatidae								TER	SMG
A00562	Pritha pallida (Kulczynski, 1897)	INTR	Arthropoda	Chelicerata	Arachnida	Araneae	Filistatidae						GRA		TER	SMG
A00659	Drassodes lapidosus (Walckenaer, 1802)	INTR	Arthropoda	Chelicerata	Arachnida	Araneae	Gnaphosidae				FAI				TER
A00660	Haplodrassus signifer (C. L. Koch, 1839)	INTR	Arthropoda	Chelicerata	Arachnida	Araneae	Gnaphosidae			FLO		PIC			TER		SMR
A00661	Leptodrassus albidus Simon, 1914	INTR	Arthropoda	Chelicerata	Arachnida	Araneae	Gnaphosidae										SMR
A00664	Marinarozelotes lyonneti (Audouin, 1826)	INTR	Arthropoda	Chelicerata	Arachnida	Araneae	Gnaphosidae			FLO	FAI	PIC	GRA		TER	SMG	SMR
A00662	Micaria pallipes (Lucas, 1846)	INTR	Arthropoda	Chelicerata	Arachnida	Araneae	Gnaphosidae										SMR
A00663	Scotophaeus blackwalli (Thorell, 1871)	INTR	Arthropoda	Chelicerata	Arachnida	Araneae	Gnaphosidae								TER	SMG
A00667	Zelotes aeneus (Simon, 1878)	INTR	Arthropoda	Chelicerata	Arachnida	Araneae	Gnaphosidae				FAI				TER		SMR
A00666	Zelotes longipes (L. Koch, 1866)	INTR	Arthropoda	Chelicerata	Arachnida	Araneae	Gnaphosidae									SMG
A00665	Zelotes tenuis (L. Koch, 1866)	INTR	Arthropoda	Chelicerata	Arachnida	Araneae	Gnaphosidae			FLO		PIC			TER		SMR
A00593	Acorigone acoreensis (Wunderlich, 1992)	END	Arthropoda	Chelicerata	Arachnida	Araneae	Linyphiidae			FLO	FAI	PIC		SJG	TER	SMG	SMR
A00595	Acorigone zebraneus Wunderlich, 2008	END	Arthropoda	Chelicerata	Arachnida	Araneae	Linyphiidae							SJG
A00583	Agyneta decora (O. Pickard-Cambridge, 1871)	INTR	Arthropoda	Chelicerata	Arachnida	Araneae	Linyphiidae			FLO		PIC		SJG	TER
A00585	Agyneta depigmentata Wunderlich, 2008	END	Arthropoda	Chelicerata	Arachnida	Araneae	Linyphiidae			FLO
A00588	Agyneta fuscipalpa (C. L. Koch, 1836)	INTR	Arthropoda	Chelicerata	Arachnida	Araneae	Linyphiidae		COR	FLO	FAI	PIC	GRA	SJG	TER	SMG	SMR
A00586	Agyneta rugosa Wunderlich, 1992	END	Arthropoda	Chelicerata	Arachnida	Araneae	Linyphiidae				FAI			SJG		SMG
A00587	Agyneta rurestris (C. L. Koch, 1836)	INTR	Arthropoda	Chelicerata	Arachnida	Araneae	Linyphiidae									SMG
A00589	Canariphantes acoreensis (Wunderlich, 1992)	END	Arthropoda	Chelicerata	Arachnida	Araneae	Linyphiidae			FLO	FAI	PIC		SJG	TER	SMG
A02461	Canariphantes junipericola Crespo & Bosmans, 2014	END	Arthropoda	Chelicerata	Arachnida	Araneae	Linyphiidae			FLO
A02462	Canariphantes relictus Crespo & Bosmans, 2014	END	Arthropoda	Chelicerata	Arachnida	Araneae	Linyphiidae										SMR
A00597	Entelecara schmitzi Kulczynski, 1905	NAT	Arthropoda	Chelicerata	Arachnida	Araneae	Linyphiidae				FAI				TER	SMG	SMR
A00600	Erigone atra Blackwall, 1833	INTR	Arthropoda	Chelicerata	Arachnida	Araneae	Linyphiidae		COR	FLO	FAI	PIC	GRA	SJG	TER	SMG	SMR
A00601	Erigone autumnalis Emerton, 1882	INTR	Arthropoda	Chelicerata	Arachnida	Araneae	Linyphiidae			FLO	FAI	PIC	GRA	SJG	TER	SMG	SMR
A00602	Erigone dentipalpis (Wider, 1834)	INTR	Arthropoda	Chelicerata	Arachnida	Araneae	Linyphiidae			FLO	FAI	PIC	GRA	SJG	TER	SMG	SMR
A00603	Erigone promiscua (O. Pickard-Cambridge, 1873)	INTR	Arthropoda	Chelicerata	Arachnida	Araneae	Linyphiidae									SMG
A02457	Gongylidiellum vivum (O. Pickard-Cambridge, 1875)	INTR	Arthropoda	Chelicerata	Arachnida	Araneae	Linyphiidae								TER
A00617	Lessertia dentichelis (Simon, 1884)	INTR	Arthropoda	Chelicerata	Arachnida	Araneae	Linyphiidae									SMG	SMR
A00596	Mermessus bryantae (Ivie & Barrows, 1935)	INTR	Arthropoda	Chelicerata	Arachnida	Araneae	Linyphiidae			FLO	FAI	PIC	GRA	SJG	TER	SMG
A00598	Mermessus fradeorum (Berland, 1932)	INTR	Arthropoda	Chelicerata	Arachnida	Araneae	Linyphiidae			FLO	FAI	PIC	GRA		TER	SMG	SMR
A00599	Mermessus trilobatus (Emerton, 1882)	INTR	Arthropoda	Chelicerata	Arachnida	Araneae	Linyphiidae							SJG	TER	SMG
A00605	Microctenonyx subitaneus (O. Pickard-Cambridge, 1875)	INTR	Arthropoda	Chelicerata	Arachnida	Araneae	Linyphiidae					PIC	GRA			SMG	SMR
A00584	Microlinyphia johnsoni (Blackwall, 1859)	MAC	Arthropoda	Chelicerata	Arachnida	Araneae	Linyphiidae				FAI	PIC		SJG	TER	SMG
A00594	Microneta viaria (Blackwall, 1841)	INTR	Arthropoda	Chelicerata	Arachnida	Araneae	Linyphiidae									SMG
A00606	Minicia floresensis Wunderlich, 1992	END	Arthropoda	Chelicerata	Arachnida	Araneae	Linyphiidae			FLO		PIC		SJG	TER	SMG	SMR
A00618	Neriene clathrata (Sundevall, 1830)	INTR	Arthropoda	Chelicerata	Arachnida	Araneae	Linyphiidae		COR	FLO	FAI	PIC		SJG	TER	SMG	SMR
A00610	Oedothorax fuscus (Blackwall, 1834)	INTR	Arthropoda	Chelicerata	Arachnida	Araneae	Linyphiidae		COR	FLO	FAI	PIC	GRA	SJG	TER	SMG	SMR
A00609	Ostearius melanopygius (O. Pickard-Cambridge, 1880)	INTR	Arthropoda	Chelicerata	Arachnida	Araneae	Linyphiidae			FLO	FAI	PIC	GRA	SJG	TER	SMG	SMR
A00592	Palliduphantes schmitzi (Kulczynski, 1899)	MAC	Arthropoda	Chelicerata	Arachnida	Araneae	Linyphiidae		COR	FLO	FAI	PIC	GRA	SJG	TER	SMG	SMR
A00612	Parapelecopsis nemoralioides (O. Pickard-Cambridge, 1884)	INTR	Arthropoda	Chelicerata	Arachnida	Araneae	Linyphiidae					PIC			TER	SMG
A00611	Pelecopsis parallela (Wider, 1834)	INTR	Arthropoda	Chelicerata	Arachnida	Araneae	Linyphiidae				FAI	PIC	GRA	SJG	TER	SMG
A00582	Porrhomma borgesi Wunderlich, 2008	END	Arthropoda	Chelicerata	Arachnida	Araneae	Linyphiidae					PIC			TER	SMG
A00604	Prinerigone vagans (Audouin, 1826)	INTR	Arthropoda	Chelicerata	Arachnida	Araneae	Linyphiidae			FLO		PIC	GRA		TER	SMG	SMR
A00614	Savigniorrhipis acoreensis Wunderlich, 1992	END	Arthropoda	Chelicerata	Arachnida	Araneae	Linyphiidae			FLO	FAI	PIC		SJG	TER	SMG	SMR
A02468	Savigniorrhipis topographicus Crespo, 2013	END	Arthropoda	Chelicerata	Arachnida	Araneae	Linyphiidae							SJG
A00590	Tenuiphantes miguelensis (Wunderlich, 1992)	MAC	Arthropoda	Chelicerata	Arachnida	Araneae	Linyphiidae			FLO	FAI	PIC	GRA	SJG	TER	SMG	SMR
A00591	Tenuiphantes tenuis (Blackwall, 1852)	INTR	Arthropoda	Chelicerata	Arachnida	Araneae	Linyphiidae		COR	FLO	FAI	PIC	GRA	SJG	TER	SMG	SMR
A00581	Turinyphia cavernicola Wunderlich, 2008	END	Arthropoda	Chelicerata	Arachnida	Araneae	Linyphiidae								TER
A00613	Typhochrestus acoreensis Wunderlich, 1992	END	Arthropoda	Chelicerata	Arachnida	Araneae	Linyphiidae								TER
A00615	Walckenaeria grandis (Wunderlich, 1992)	END	Arthropoda	Chelicerata	Arachnida	Araneae	Linyphiidae			FLO		PIC		SJG	TER	SMG
A00616	Walckenaeria unicornis O. Pickard-Cambridge, 1861	INTR	Arthropoda	Chelicerata	Arachnida	Araneae	Linyphiidae					PIC
A00648	Arctosa perita (Latreille, 1799)	INTR	Arthropoda	Chelicerata	Arachnida	Araneae	Lycosidae				FAI	PIC			TER	SMG	SMR
A00649	Pardosa acorensis Simon, 1883	END	Arthropoda	Chelicerata	Arachnida	Araneae	Lycosidae		COR	FLO	FAI	PIC	GRA	SJG	TER	SMG	SMR
A00619	Ero aphana (Walckenaer, 1802)	INTR	Arthropoda	Chelicerata	Arachnida	Araneae	Mimetidae								TER
A00620	Ero flammeola Simon, 1881	INTR	Arthropoda	Chelicerata	Arachnida	Araneae	Mimetidae		COR	FLO	FAI	PIC	GRA		TER	SMG
A00621	Ero furcata (Villers, 1789)	INTR	Arthropoda	Chelicerata	Arachnida	Araneae	Mimetidae		COR	FLO	FAI	PIC	GRA	SJG	TER	SMG	SMR
A00623	Eidmannella pallida (Emerton, 1875)	INTR	Arthropoda	Chelicerata	Arachnida	Araneae	Nesticidae					PIC			TER	SMG	SMR
A00567	Oecobius navus Blackwall, 1859	INTR	Arthropoda	Chelicerata	Arachnida	Araneae	Oecobiidae				FAI	PIC		SJG	TER	SMG	SMR
A00568	Oecobius similis Kulczynski, 1909	NAT	Arthropoda	Chelicerata	Arachnida	Araneae	Oecobiidae		COR	FLO		PIC	GRA		TER	SMG	SMR
A00560	Oonops domesticus Dalmas, 1916	INTR	Arthropoda	Chelicerata	Arachnida	Araneae	Oonopidae			FLO	FAI		GRA		TER	SMG
A00561	Orchestina furcillata Wunderlich, 2008	INTR	Arthropoda	Chelicerata	Arachnida	Araneae	Oonopidae									SMG
A00565	Pholcus phalangioides (Fuesslin, 1775)	INTR	Arthropoda	Chelicerata	Arachnida	Araneae	Pholcidae		COR	FLO	FAI	PIC	GRA	SJG	TER	SMG	SMR
A02465	Liophrurillus flavitarsis (Lucas, 1846)	INTR	Arthropoda	Chelicerata	Arachnida	Araneae	Phrurolithidae										SMR
A02467	Phrurolinillus lisboensis Wunderlich, 1995	INTR	Arthropoda	Chelicerata	Arachnida	Araneae	Phrurolithidae					PIC			TER
A00650	Pisaura acoreensis Wunderlich, 1992	END	Arthropoda	Chelicerata	Arachnida	Araneae	Pisauridae			FLO	FAI	PIC	GRA	SJG	TER	SMG	SMR
A00671	Bianor wunderlichi Logunov, 2001	MAC	Arthropoda	Chelicerata	Arachnida	Araneae	Salticidae				FAI				TER
A00672	Chalcoscirtus infimus (Simon, 1868)	INTR	Arthropoda	Chelicerata	Arachnida	Araneae	Salticidae					PIC	GRA	SJG	TER	SMG	SMR
A00674	Heliophanus kochii Simon, 1868	INTR	Arthropoda	Chelicerata	Arachnida	Araneae	Salticidae			FLO	FAI	PIC			TER	SMG	SMR
A00675	Macaroeris cata (Blackwall, 1867)	NAT	Arthropoda	Chelicerata	Arachnida	Araneae	Salticidae		COR	FLO	FAI	PIC	GRA	SJG	TER	SMG	SMR
A00676	Macaroeris diligens (Blackwall, 1867)	MAC	Arthropoda	Chelicerata	Arachnida	Araneae	Salticidae		COR	FLO	FAI	PIC	GRA		TER	SMG	SMR
A00677	Menemerus semilimbatus (Hahn, 1829)	INTR	Arthropoda	Chelicerata	Arachnida	Araneae	Salticidae				FAI					SMG	SMR
A00678	Neon acoreensis Wunderlich, 2008	END	Arthropoda	Chelicerata	Arachnida	Araneae	Salticidae			FLO	FAI	PIC		SJG	TER	SMG	SMR
A00139	Phidippus audax (Hentz, 1845)	INTR	Arthropoda	Chelicerata	Arachnida	Araneae	Salticidae								TER		SMR
A00673	Pseudeuophrys vafra (Blackwall, 1867)	INTR	Arthropoda	Chelicerata	Arachnida	Araneae	Salticidae		COR	FLO	FAI	PIC	GRA	SJG	TER	SMG	SMR
A00679	Salticus mutabilis Lucas, 1846	INTR	Arthropoda	Chelicerata	Arachnida	Araneae	Salticidae		COR	FLO	FAI	PIC	GRA	SJG	TER	SMG	SMR
A00681	Synageles venator (Lucas, 1836)	INTR	Arthropoda	Chelicerata	Arachnida	Araneae	Salticidae		COR	FLO	FAI	PIC		SJG	TER	SMG	SMR
A00564	Scytodes thoracica (Latreille, 1802)	INTR	Arthropoda	Chelicerata	Arachnida	Araneae	Scytodidae								TER	SMG
A00563	Segestria florentina (Rossi, 1790)	INTR	Arthropoda	Chelicerata	Arachnida	Araneae	Segestriidae		COR	FLO	FAI	PIC	GRA	SJG	TER	SMG	SMR
A00566	Loxosceles rufescens (Dufour, 1820)	INTR	Arthropoda	Chelicerata	Arachnida	Araneae	Sicariidae									SMG
A00571	Leucognatha acoreensis Wunderlich, 1992	END	Arthropoda	Chelicerata	Arachnida	Araneae	Tetragnathidae			FLO	FAI	PIC		SJG	TER	SMG	SMR
A00570	Metellina merianae (Scopoli, 1763)	INTR	Arthropoda	Chelicerata	Arachnida	Araneae	Tetragnathidae			FLO	FAI	PIC	GRA	SJG	TER	SMG	SMR
A00575	Pachygnatha degeeri Sundevall, 1830	INTR	Arthropoda	Chelicerata	Arachnida	Araneae	Tetragnathidae			FLO	FAI	PIC	GRA	SJG	TER	SMG	SMR
A00572	Tetragnatha extensa (Linnaeus, 1758)	INTR	Arthropoda	Chelicerata	Arachnida	Araneae	Tetragnathidae		COR	FLO					TER	SMG	SMR
A00622	Cryptachaea blattea (Urquhart, 1886)	INTR	Arthropoda	Chelicerata	Arachnida	Araneae	Theridiidae		COR	FLO	FAI	PIC	GRA		TER	SMG	SMR
A00630	Enoplognatha mandibularis (Lucas, 1846)	INTR	Arthropoda	Chelicerata	Arachnida	Araneae	Theridiidae			FLO					TER	SMG
A00628	Lasaeola oceanica Simon, 1883	END	Arthropoda	Chelicerata	Arachnida	Araneae	Theridiidae		COR	FLO	FAI	PIC	GRA	SJG	TER	SMG	SMR
A00634	Neottiura bimaculata (Linnaeus, 1767)	INTR	Arthropoda	Chelicerata	Arachnida	Araneae	Theridiidae			FLO	FAI	PIC	GRA	SJG	TER	SMG	SMR
A00631	Nesticodes rufipes (Lucas, 1846)	INTR	Arthropoda	Chelicerata	Arachnida	Araneae	Theridiidae									SMG	SMR
A02497	Paidiscura orotavensis (Schmidt, 1968)	NAT?	Arthropoda	Chelicerata	Arachnida	Araneae	Theridiidae								TER
A00625	Parasteatoda simulans (Thorell, 1875)	INTR	Arthropoda	Chelicerata	Arachnida	Araneae	Theridiidae			FLO	FAI		GRA		TER
A00624	Parasteatoda tepidariorum (C. L. Koch, 1841)	INTR	Arthropoda	Chelicerata	Arachnida	Araneae	Theridiidae		COR	FLO	FAI	PIC	GRA	SJG	TER	SMG	SMR
A00627	Rhomphaea nasica (Simon, 1873)	INTR	Arthropoda	Chelicerata	Arachnida	Araneae	Theridiidae			FLO		PIC	GRA		TER	SMG
A00629	Rhomphaea rostrata (Simon, 1873)	INTR	Arthropoda	Chelicerata	Arachnida	Araneae	Theridiidae									SMG
A00632	Rugathodes acoreensis Wunderlich, 1992	END	Arthropoda	Chelicerata	Arachnida	Araneae	Theridiidae			FLO	FAI	PIC	GRA	SJG	TER	SMG	SMR
A00633	Rugathodes pico (Merrett & Ashmole, 1989)	END	Arthropoda	Chelicerata	Arachnida	Araneae	Theridiidae				FAI	PIC
A00635	Steatoda grossa (C. L. Koch, 1838)	INTR	Arthropoda	Chelicerata	Arachnida	Araneae	Theridiidae		COR	FLO	FAI	PIC	GRA	SJG	TER	SMG	SMR
A00636	Steatoda nobilis (Thorell, 1875)	MAC	Arthropoda	Chelicerata	Arachnida	Araneae	Theridiidae		COR	FLO	FAI	PIC	GRA	SJG	TER	SMG	SMR
A00638	Theridion hannoniae Denis, 1945	INTR	Arthropoda	Chelicerata	Arachnida	Araneae	Theridiidae								TER		SMR
A00814	Theridion melanostictum O. Pickard-Cambridge, 1876	INTR	Arthropoda	Chelicerata	Arachnida	Araneae	Theridiidae			FLO					TER
A02456	Theridion melanurum Hahn, 1831	INTR	Arthropoda	Chelicerata	Arachnida	Araneae	Theridiidae			FLO	FAI	PIC			TER	SMG	SMR
A00637	Theridion musivivum Schmidt, 1956	MAC	Arthropoda	Chelicerata	Arachnida	Araneae	Theridiidae		COR	FLO	FAI	PIC	GRA		TER	SMG	SMR
A00669	Bassaniodes cribratus (Simon, 1885)	INTR	Arthropoda	Chelicerata	Arachnida	Araneae	Thomisidae								TER
A00668	Xysticus cor Canestrini, 1873	NAT	Arthropoda	Chelicerata	Arachnida	Araneae	Thomisidae		COR	FLO	FAI	PIC	GRA	SJG	TER	SMG	SMR
A00670	Xysticus nubilus Simon, 1875	INTR	Arthropoda	Chelicerata	Arachnida	Araneae	Thomisidae			FLO	FAI	PIC	GRA	SJG	TER	SMG	SMR
A00658	Metatrachelas macrochelis (Wunderlich, 1992)	NAT	Arthropoda	Chelicerata	Arachnida	Araneae	Trachelidae									SMG
A00680	Zodarion atlanticum Pekár & Cardoso, 2005	INTR	Arthropoda	Chelicerata	Arachnida	Araneae	Zodariidae			FLO	FAI	PIC	GRA		TER	SMG
A02411	Zoropsis spinimana (Dufour, 1820)	INTR	Arthropoda	Chelicerata	Arachnida	Araneae	Zoropsidae				FAI	PIC			TER
A00717	Carios erraticus Lucas, 1849	INTR	Arthropoda	Chelicerata	Arachnida	Ixodida	Argasidae								TER	SMG
A00709	Dermacentor marginatus Sulzer, 1776	INTR	Arthropoda	Chelicerata	Arachnida	Ixodida	Ixodidae								TER
A00710	Haemaphysalis punctata Canestrini & Fanzago, 1878	INTR	Arthropoda	Chelicerata	Arachnida	Ixodida	Ixodidae			FLO	FAI				TER	SMG	SMR
A00711	Hyalomma lusitanicum C.L. Koch, 1844	INTR	Arthropoda	Chelicerata	Arachnida	Ixodida	Ixodidae								TER
A00712	Hyalomma marginatum marginatum C.L. Koch, 1844	INTR	Arthropoda	Chelicerata	Arachnida	Ixodida	Ixodidae					PIC
A00810	Ixodes hexagonus Leach, 1815	INTR	Arthropoda	Chelicerata	Arachnida	Ixodida	Ixodidae									SMG
A00809	Ixodes ricinus (Linnaeus, 1758)	INTR	Arthropoda	Chelicerata	Arachnida	Ixodida	Ixodidae					PIC			TER
A00708	Rhipicephalus annulatus Say, 1821	INTR	Arthropoda	Chelicerata	Arachnida	Ixodida	Ixodidae					PIC			TER	SMG
A00714	Rhipicephalus bursa Canestrini & Fanzago, 1878	INTR	Arthropoda	Chelicerata	Arachnida	Ixodida	Ixodidae					PIC			TER	SMG
A00715	Rhipicephalus sanguineus (Latreille, 1806)	INTR	Arthropoda	Chelicerata	Arachnida	Ixodida	Ixodidae					PIC			TER	SMG	SMR
A00716	Rhipicephalus turanicus Pomerantsev, 1936	INTR	Arthropoda	Chelicerata	Arachnida	Ixodida	Ixodidae	AZ
A00719	Ameroseius plumea Oudemans, 1930	INTR	Arthropoda	Chelicerata	Arachnida	Mesostigmata	Ameroseiidae				FAI					SMG
A00720	Kleemannia plumigera Oudemans, 1930	INTR	Arthropoda	Chelicerata	Arachnida	Mesostigmata	Ameroseiidae							SJG		SMG
A00722	Blattisocius dentriticus (Berlese, 1918)	INTR	Arthropoda	Chelicerata	Arachnida	Mesostigmata	Ascidae				FAI	PIC			TER	SMG
A00723	Blattisocius tarsalis (Berlese, 1918)	INTR	Arthropoda	Chelicerata	Arachnida	Mesostigmata	Ascidae	AZ
A00796	Androlaelaps casalis (Berlese, 1887)	INTR	Arthropoda	Chelicerata	Arachnida	Mesostigmata	Laelapidae				FAI					SMG
A00846	Dicrocheles phalaenodectes (Treat, 1954)	INDT	Arthropoda	Chelicerata	Arachnida	Mesostigmata	Laelapidae			FLO
A00799	Gaeolaelaps aculeifer (Canestrini, 1883)	INTR	Arthropoda	Chelicerata	Arachnida	Mesostigmata	Laelapidae									SMG
A00808	Macrocheles muscaedomesticae (Scopoli, 1772)	INTR	Arthropoda	Chelicerata	Arachnida	Mesostigmata	Macrochelidae									SMG
A00812	Macrocheles subbadius (Berlese, 1904)	INTR	Arthropoda	Chelicerata	Arachnida	Mesostigmata	Macrochelidae									SMG
A00724	Melichares agilis Hering, 1838	INTR	Arthropoda	Chelicerata	Arachnida	Mesostigmata	Melicharidae								TER
A00865	Amblyseius andersoni (Chant, 1957)	INTR	Arthropoda	Chelicerata	Arachnida	Mesostigmata	Phytoseiidae									SMG
A00869	Amblyseius eudentatus (Karg, 1989)	INTR	Arthropoda	Chelicerata	Arachnida	Mesostigmata	Phytoseiidae					PIC
A00862	Amblyseius herbicolus (Chant, 1959)	INTR	Arthropoda	Chelicerata	Arachnida	Mesostigmata	Phytoseiidae				FAI	PIC			TER	SMG
A00863	Euseius stipulatus (Athias-Henriot, 1960)	INTR	Arthropoda	Chelicerata	Arachnida	Mesostigmata	Phytoseiidae				FAI					SMG
A00861	Graminaseius graminis (Chant, 1956)	INTR	Arthropoda	Chelicerata	Arachnida	Mesostigmata	Phytoseiidae				FAI
A00860	Iphiseius degenerans (Berlese, 1889)	INTR	Arthropoda	Chelicerata	Arachnida	Mesostigmata	Phytoseiidae				FAI					SMG
A00859	Neoseiulus californicus (McGregor, 1954)	INTR	Arthropoda	Chelicerata	Arachnida	Mesostigmata	Phytoseiidae								TER	SMG
A00864	Neoseiulus umbraticus (Chant, 1956)	INTR	Arthropoda	Chelicerata	Arachnida	Mesostigmata	Phytoseiidae				FAI
A00867	Phytoseiulus persimilis Athias-Henriot, 1957	INTR	Arthropoda	Chelicerata	Arachnida	Mesostigmata	Phytoseiidae									SMG
A00868	Phytoseius macropilis (Banks, 1909)	INTR	Arthropoda	Chelicerata	Arachnida	Mesostigmata	Phytoseiidae				FAI
A00870	Typhlodromus phialatus Athias-Henriot, 1960	INTR	Arthropoda	Chelicerata	Arachnida	Mesostigmata	Phytoseiidae									SMG
A00866	Typhlodromus rhenanus (Oudemans, 1905)	INTR	Arthropoda	Chelicerata	Arachnida	Mesostigmata	Phytoseiidae					PIC
A00894	Trichouropoda simpla (Fox, 1948)	INTR	Arthropoda	Chelicerata	Arachnida	Mesostigmata	Trematuridae									SMG
A00898	Varroa destructor Anderson & Trueman, 2000	INTR	Arthropoda	Chelicerata	Arachnida	Mesostigmata	Varroidae			FLO		PIC
A00912	Leiobunum blackwalli Meade, 1861	NAT	Arthropoda	Chelicerata	Arachnida	Opiliones	Leiobunidae			FLO	FAI	PIC	GRA	SJG	TER	SMG	SMR
A02417	Phalangium opilio Linnaeus, 1758	INTR	Arthropoda	Chelicerata	Arachnida	Opiliones	Phalangiidae									SMG
A00904	Homalenotus coriaceus (Simon, 1879)	NAT	Arthropoda	Chelicerata	Arachnida	Opiliones	Sclerosomatidae			FLO	FAI	PIC			TER	SMG	SMR
A02415	Lamprochernes nodosus (Schrank, 1803)	INTR	Arthropoda	Chelicerata	Arachnida	Pseudoscorpiones	Chernetidae						GRA
A00902	Pselaphochernes scorpioides (Hermann, 1804)	INTR	Arthropoda	Chelicerata	Arachnida	Pseudoscorpiones	Chernetidae									SMG
A00903	Chthonius ischnocheles (Hermann, 1804)	INTR	Arthropoda	Chelicerata	Arachnida	Pseudoscorpiones	Chthoniidae		COR	FLO	FAI	PIC	GRA	SJG	TER	SMG	SMR
A00906	Ephippiochthonius tetrachelatus (Preyssler, 1790)	INTR	Arthropoda	Chelicerata	Arachnida	Pseudoscorpiones	Chthoniidae		COR	FLO	FAI	PIC	GRA	SJG	TER	SMG	SMR
A00905	Occidenchthonius machadoi (Vachon, 1940)	NAT	Arthropoda	Chelicerata	Arachnida	Pseudoscorpiones	Chthoniidae										SMR
A02416	Amblyolpium franzi Beier, 1970	MAC	Arthropoda	Chelicerata	Arachnida	Pseudoscorpiones	Garypinidae									SMG
A00910	Neobisium maroccanum Beier, 1930	INTR	Arthropoda	Chelicerata	Arachnida	Pseudoscorpiones	Neobisiidae			FLO	FAI	PIC	GRA	SJG	TER
A00907	Microcreagrella caeca caeca (Simon, 1883)	NAT	Arthropoda	Chelicerata	Arachnida	Pseudoscorpiones	Syarinidae								TER	SMG
A00909	Pseudoblothrus oromii Mahnert, 1990	END	Arthropoda	Chelicerata	Arachnida	Pseudoscorpiones	Syarinidae							SJG
A00911	Pseudoblothrus vulcanus Mahnert, 1990	END	Arthropoda	Chelicerata	Arachnida	Pseudoscorpiones	Syarinidae					PIC			TER
A00156	Acarus farris (Oudemans, 1905)	INTR	Arthropoda	Chelicerata	Arachnida	Sarcoptiformes	Acaridae								TER
A00537	Acarus siro Linnaeus, 1758	INTR	Arthropoda	Chelicerata	Arachnida	Sarcoptiformes	Acaridae			FLO	FAI				TER	SMG
A00897	Rhizoglyphus callae Oudemans, 1924	INTR	Arthropoda	Chelicerata	Arachnida	Sarcoptiformes	Acaridae								TER	SMG
A00445	Tyroborus lini Oudemans, 1924	INTR	Arthropoda	Chelicerata	Arachnida	Sarcoptiformes	Acaridae				FAI			SJG	TER
A00481	Tyrophagus palmarum Oudemans, 1924	INTR	Arthropoda	Chelicerata	Arachnida	Sarcoptiformes	Acaridae					PIC
A00694	Tyrophagus putrescentiae (Schrank, 1781)	INTR	Arthropoda	Chelicerata	Arachnida	Sarcoptiformes	Acaridae			FLO	FAI	PIC			TER	SMG
A00731	Achipteria acuta Berlese, 1908	INDT	Arthropoda	Chelicerata	Arachnida	Sarcoptiformes	Achipteriidae									SMG
A00733	Achipteria coleoptrata coleoptrata (Linnaeus, 1758)	INDT	Arthropoda	Chelicerata	Arachnida	Sarcoptiformes	Achipteriidae			FLO					TER
A00704	Campachipteria fanzagoi (Jacot, 1929)	INDT	Arthropoda	Chelicerata	Arachnida	Sarcoptiformes	Achipteriidae									SMG
A00703	Campachipteria petiti (Travé, 1960)	INDT	Arthropoda	Chelicerata	Arachnida	Sarcoptiformes	Achipteriidae			FLO	FAI	PIC			TER	SMG	SMR
A00705	Campachipteria weigmanni (Pérez-Íñigo, 1987)	END	Arthropoda	Chelicerata	Arachnida	Sarcoptiformes	Achipteriidae								TER		SMR
A00707	Parachipteria floresiana (Pérez-Íñigo, 1992)	END	Arthropoda	Chelicerata	Arachnida	Sarcoptiformes	Achipteriidae			FLO					TER	SMG
A00706	Parachipteria insularis (Pérez-Iñigo, 1992)	END	Arthropoda	Chelicerata	Arachnida	Sarcoptiformes	Achipteriidae								TER		SMR
A00718	Amerobelba decedens Berlese, 1908	INDT	Arthropoda	Chelicerata	Arachnida	Sarcoptiformes	Amerobelbidae						GRA				SMR
A00725	Autogneta longilamellata longilamellata (Michael, 1885)	INDT	Arthropoda	Chelicerata	Arachnida	Sarcoptiformes	Autognetidae				FAI
A00729	Caleremaeus monilipes (Michael, 1882)	INDT	Arthropoda	Chelicerata	Arachnida	Sarcoptiformes	Caleremaeidae				FAI
A00730	Camisia horrida (Hermann, 1804)	INDT	Arthropoda	Chelicerata	Arachnida	Sarcoptiformes	Camisiidae					PIC
A00702	Camisia segnis (Hermann, 1804)	INDT	Arthropoda	Chelicerata	Arachnida	Sarcoptiformes	Camisiidae						GRA
A00732	Heminothrus oromii Morell & Subías, 1991	END	Arthropoda	Chelicerata	Arachnida	Sarcoptiformes	Camisiidae								TER	SMG
A00819	Heminothrus peltifer peltifer (C.L. Koch, 1839)	INDT	Arthropoda	Chelicerata	Arachnida	Sarcoptiformes	Camisiidae				FAI				TER	SMG	SMR
A00736	Carabodes azoricus Pérez-Íñigo & Pérez-Íñigo Jr., 1996	END	Arthropoda	Chelicerata	Arachnida	Sarcoptiformes	Carabodidae								TER
A00734	Carabodes labyrinthicus (Michael, 1879)	INDT	Arthropoda	Chelicerata	Arachnida	Sarcoptiformes	Carabodidae				FAI				TER
A00735	Carabodes minusculus Berlese, 1923	INDT	Arthropoda	Chelicerata	Arachnida	Sarcoptiformes	Carabodidae					PIC
A00738	Carabodes willmanni Bernini, 1975	INDT	Arthropoda	Chelicerata	Arachnida	Sarcoptiformes	Carabodidae								TER
A00739	Odontocepheus elongatus (Michael, 1879)	INDT	Arthropoda	Chelicerata	Arachnida	Sarcoptiformes	Carabodidae								TER	SMG	SMR
A00768	Carpoglyphus lactis (Linnaeus, 1767)	INTR	Arthropoda	Chelicerata	Arachnida	Sarcoptiformes	Carpoglyphidae								TER
A00740	Conoppia palmicincta (Michael, 1884)	INDT	Arthropoda	Chelicerata	Arachnida	Sarcoptiformes	Cepheidae				FAI				TER		SMR
A00741	Ommatocepheus parvilamellatus Pérez-Íñigo & Pérez-Íñigo Jr., 1996	END	Arthropoda	Chelicerata	Arachnida	Sarcoptiformes	Cepheidae								TER	SMG
A00743	Pilocepheus azoricus Pérez-Íñigo, 1992	END	Arthropoda	Chelicerata	Arachnida	Sarcoptiformes	Cepheidae						GRA		TER	SMG	SMR
A00742	Tritegeus bisulcatus Grandjean, 1953	INDT	Arthropoda	Chelicerata	Arachnida	Sarcoptiformes	Cepheidae							SJG	TER
A00811	Ceratoppia quadridentata (Haller, 1882)	INDT	Arthropoda	Chelicerata	Arachnida	Sarcoptiformes	Ceratopiidae									SMG
A00744	Ceratozetes simulator Pérez-Íñigo, 1970	INDT	Arthropoda	Chelicerata	Arachnida	Sarcoptiformes	Ceratozetidae				FAI				TER	SMG	SMR
A00766	Euzetes globulus (Nicolet, 1855)	INDT	Arthropoda	Chelicerata	Arachnida	Sarcoptiformes	Ceratozetidae			FLO	FAI	PIC	GRA	SJG	TER	SMG	SMR
A00747	Melanozetes azoricus azoricus Weigmann, 1976	END	Arthropoda	Chelicerata	Arachnida	Sarcoptiformes	Ceratozetidae				FAI				TER	SMG
A00749	Melanozetes azoricus floresianus Pérez-Íñigo, 1992	END	Arthropoda	Chelicerata	Arachnida	Sarcoptiformes	Ceratozetidae			FLO
A00750	Melanozetes azoricus sanctaemariae Pérez-Íñigo, 1992	END	Arthropoda	Chelicerata	Arachnida	Sarcoptiformes	Ceratozetidae								TER	SMG	SMR
A00534	Trichoribates incisellus (Kramer, 1897)	INDT	Arthropoda	Chelicerata	Arachnida	Sarcoptiformes	Ceratozetidae				FAI
A00751	Chamobates schuetzi (Oudemans, 1902)	INDT	Arthropoda	Chelicerata	Arachnida	Sarcoptiformes	Chamobatidae				FAI				TER	SMG
A00757	Chortoglyphus arcuatus (Troupeau, 1879)	INTR	Arthropoda	Chelicerata	Arachnida	Sarcoptiformes	Chortoglyphidae			FLO	FAI	PIC				SMG
A00760	Damaeus clavipes (Hermann, 1804)	INDT	Arthropoda	Chelicerata	Arachnida	Sarcoptiformes	Damaeidae						GRA		TER
A00758	Damaeus onustus C.L. Koch, 1841	INDT	Arthropoda	Chelicerata	Arachnida	Sarcoptiformes	Damaeidae									SMG
A00759	Damaeus pomboi Pérez-Íñigo, 1987	END	Arthropoda	Chelicerata	Arachnida	Sarcoptiformes	Damaeidae							SJG	TER	SMG	SMR
A00728	Metabelbella interlamellaris Pérez-Íñigo, 1987	INDT	Arthropoda	Chelicerata	Arachnida	Sarcoptiformes	Damaeidae										SMR
A00764	Euphthiracarus cribrarius (Berlese, 1904)	INDT	Arthropoda	Chelicerata	Arachnida	Sarcoptiformes	Euphthiracaridae								TER	SMG
A00765	Euphthiracarus excultus Pérez-Íñigo, 1987	END	Arthropoda	Chelicerata	Arachnida	Sarcoptiformes	Euphthiracaridae										SMR
A00767	Acrogalumna longipluma longipluma (Berlese, 1904)	INDT	Arthropoda	Chelicerata	Arachnida	Sarcoptiformes	Galumnidae			FLO		PIC	GRA	SJG	TER	SMG	SMR
A00769	Galumna azoreana Pérez-Íñigo, 1992	END	Arthropoda	Chelicerata	Arachnida	Sarcoptiformes	Galumnidae			FLO			GRA		TER
A00737	Galumna elimata elimata (C.L. Koch, 1841)	INDT	Arthropoda	Chelicerata	Arachnida	Sarcoptiformes	Galumnidae					PIC			TER	SMG	SMR
A00748	Galumna gibbula Grandjean, 1956	INDT	Arthropoda	Chelicerata	Arachnida	Sarcoptiformes	Galumnidae					PIC				SMG
A00713	Galumna rasilis Pérez-Íñigo, 1987	INDT	Arthropoda	Chelicerata	Arachnida	Sarcoptiformes	Galumnidae				FAI		GRA		TER	SMG	SMR
A00701	Galumna tarsipennata Oudemans, 1914	INDT	Arthropoda	Chelicerata	Arachnida	Sarcoptiformes	Galumnidae				FAI				TER		SMR
A00770	Pergalumna myrmophila (Berlese, 1914)	INDT	Arthropoda	Chelicerata	Arachnida	Sarcoptiformes	Galumnidae									SMG
A00542	Pergalumna nervosa punctata (Mihelcic, 1957)	INDT	Arthropoda	Chelicerata	Arachnida	Sarcoptiformes	Galumnidae								TER
A00772	Vaghia simplex Travé, 1957	INDT	Arthropoda	Chelicerata	Arachnida	Sarcoptiformes	Galumnidae									SMG
A00780	Ctenoglyphus plumiger (C.L. Koch, 1835)	INTR	Arthropoda	Chelicerata	Arachnida	Sarcoptiformes	Glycyphagidae							SJG
A00779	Glycyphagus domesticus (De Geer, 1778)	INTR	Arthropoda	Chelicerata	Arachnida	Sarcoptiformes	Glycyphagidae									SMG
A00781	Glycyphagus ornatus Kramer, 1881	INTR	Arthropoda	Chelicerata	Arachnida	Sarcoptiformes	Glycyphagidae				FAI			SJG		SMG
A00782	Glycyphagus privatus Oudemans, 1903	INTR	Arthropoda	Chelicerata	Arachnida	Sarcoptiformes	Glycyphagidae				FAI				TER	SMG
A00783	Gohieria fusca (Oudemans, 1902)	INTR	Arthropoda	Chelicerata	Arachnida	Sarcoptiformes	Glycyphagidae									SMG
A00784	Lepidoglyphus destructor (Schrank, 1781)	INTR	Arthropoda	Chelicerata	Arachnida	Sarcoptiformes	Glycyphagidae			FLO	FAI	PIC		SJG	TER	SMG
A00785	Gustavia oceanica Pérez-Íñigo, 1987	INDT	Arthropoda	Chelicerata	Arachnida	Sarcoptiformes	Gustaviidae										SMR
A00806	Trachyoribates ovulum ovulum Berlese, 1908	INDT	Arthropoda	Chelicerata	Arachnida	Sarcoptiformes	Haplozetidae					PIC
A00837	Dometorina plantivaga (Berlese, 1895)	INDT	Arthropoda	Chelicerata	Arachnida	Sarcoptiformes	Hemileiidae					PIC
A00788	Hermanniella granulata (Nicolet, 1855)	INDT	Arthropoda	Chelicerata	Arachnida	Sarcoptiformes	Hermanniellidae						GRA		TER
A00789	Hermanniella incondita Pérez-Íñigo, 1987	END	Arthropoda	Chelicerata	Arachnida	Sarcoptiformes	Hermanniellidae				FAI	PIC	GRA		TER	SMG	SMR
A00786	Hermannia evidens Pérez-Íñigo, 1992	END	Arthropoda	Chelicerata	Arachnida	Sarcoptiformes	Hermanniidae										SMR
A00791	Hermannia nodosa Michael, 1888	INDT	Arthropoda	Chelicerata	Arachnida	Sarcoptiformes	Hermanniidae								TER
A00792	Hermannia woasi Pérez-Íñigo, 1992	END	Arthropoda	Chelicerata	Arachnida	Sarcoptiformes	Hermanniidae			FLO
A00793	Humerobates pomboi Pérez-Íñigo, 1992	END	Arthropoda	Chelicerata	Arachnida	Sarcoptiformes	Humerobatidae			FLO			GRA		TER	SMG
A00794	Humerobates rostrolamellatus guadarramicus Pérez-Íñigo, 1972	INDT	Arthropoda	Chelicerata	Arachnida	Sarcoptiformes	Humerobatidae					PIC
A00797	Hypochthonius rufulus rufulus C.L. Koch, 1835	INDT	Arthropoda	Chelicerata	Arachnida	Sarcoptiformes	Hypochthoniidae				FAI					SMG
A00800	Lardoglyphus zacheri Oudemans, 1927	INTR	Arthropoda	Chelicerata	Arachnida	Sarcoptiformes	Lardoglyphidae								TER
A00801	Liacarus acutus Pschorn-Walcher, 1951	INDT	Arthropoda	Chelicerata	Arachnida	Sarcoptiformes	Liacaridae									SMG
A00803	Liacarus angustatus (Weigmann, 1976)	END	Arthropoda	Chelicerata	Arachnida	Sarcoptiformes	Liacaridae				FAI	PIC			TER	SMG	SMR
A00790	Liacarus madeirensis Willmann, 1939	INDT	Arthropoda	Chelicerata	Arachnida	Sarcoptiformes	Liacaridae									SMG	SMR
A00804	Liacarus mucronatus Willmann, 1939	INDT	Arthropoda	Chelicerata	Arachnida	Sarcoptiformes	Liacaridae			FLO		PIC	GRA	SJG	TER	SMG	SMR
A00802	Liacarus splendens (Coggi, 1898)	INDT	Arthropoda	Chelicerata	Arachnida	Sarcoptiformes	Liacaridae						GRA	SJG	TER	SMG	SMR
A00721	Areozetes altimontanus Hammer, 1961	INDT	Arthropoda	Chelicerata	Arachnida	Sarcoptiformes	Liebstadiidae						GRA			SMG
A00871	Liebstadia gallardoi (Morell, 1987)	INDT	Arthropoda	Chelicerata	Arachnida	Sarcoptiformes	Liebstadiidae					PIC
A00805	Machuella ventrisetosa bilineata Weigmann, 1976	INDT	Arthropoda	Chelicerata	Arachnida	Sarcoptiformes	Machuellidae				FAI	PIC
A00813	Berlesezetes ornatissimus (Berlese, 1913)	INDT	Arthropoda	Chelicerata	Arachnida	Sarcoptiformes	Microzetidae									SMG
A00817	Nanhermannia dorsalis (Banks, 1896)	INDT	Arthropoda	Chelicerata	Arachnida	Sarcoptiformes	Nanhermanniidae								TER
A00818	Nanhermannia nana (Nicolet, 1855)	INDT	Arthropoda	Chelicerata	Arachnida	Sarcoptiformes	Nanhermanniidae					PIC	GRA	SJG	TER
A00821	Nothrus anauniensis Canestrini & Fanzago, 1876	INDT	Arthropoda	Chelicerata	Arachnida	Sarcoptiformes	Nothridae				FAI				TER
A00822	Nothrus palustris azorensis Pérez-Íñigo, 1987	END	Arthropoda	Chelicerata	Arachnida	Sarcoptiformes	Nothridae			FLO			GRA		TER	SMG	SMR
A00824	Nothrus palustris palustris C.L. Koch, 1839	INDT	Arthropoda	Chelicerata	Arachnida	Sarcoptiformes	Nothridae								TER	SMG	SMR
A00825	Nothrus silvestris silvestris Nicolet, 1855	INDT	Arthropoda	Chelicerata	Arachnida	Sarcoptiformes	Nothridae					PIC					SMR
A00835	Lauroppia fallax (Paoli, 1908)	INDT	Arthropoda	Chelicerata	Arachnida	Sarcoptiformes	Oppiidae	AZ
A00827	Microppia minus minus (Paoli, 1908)	INDT	Arthropoda	Chelicerata	Arachnida	Sarcoptiformes	Oppiidae					PIC			TER	SMG
A00829	Moritzoppia unicarinata unicarinata (Paoli, 1908)	INDT	Arthropoda	Chelicerata	Arachnida	Sarcoptiformes	Oppiidae				FAI
A00831	Multioppia wilsoni laniseta Moritz, 1966	INDT	Arthropoda	Chelicerata	Arachnida	Sarcoptiformes	Oppiidae									SMG
A00834	Oppiella nova (Oudemans, 1902)	INDT	Arthropoda	Chelicerata	Arachnida	Sarcoptiformes	Oppiidae				FAI
A00833	Ramusella clavipectinata (Michael, 1885)	INDT	Arthropoda	Chelicerata	Arachnida	Sarcoptiformes	Oppiidae	AZ
A00836	Oribatella quadricornuta (Michael, 1880)	INDT	Arthropoda	Chelicerata	Arachnida	Sarcoptiformes	Oribatellidae							SJG			SMR
A00839	Lucoppia burrowsi (Michael, 1890)	INDT	Arthropoda	Chelicerata	Arachnida	Sarcoptiformes	Oribatulidae										SMR
A00843	Oribatula glabra (Michael, 1890)	INDT	Arthropoda	Chelicerata	Arachnida	Sarcoptiformes	Oribatulidae				FAI					SMG
A00840	Oribatula tibialis tibialis (Nicolet, 1855)	INDT	Arthropoda	Chelicerata	Arachnida	Sarcoptiformes	Oribatulidae										SMR
A00844	Oribatula undulata Berlese, 1916	INDT	Arthropoda	Chelicerata	Arachnida	Sarcoptiformes	Oribatulidae								TER	SMG
A00842	Phauloppia lucorum (C.L. Koch, 1841)	INDT	Arthropoda	Chelicerata	Arachnida	Sarcoptiformes	Oribatulidae								TER
A00727	Pantelozetes paolii (Oudemans, 1913)	INDT	Arthropoda	Chelicerata	Arachnida	Sarcoptiformes	Oribellidae				FAI
A00845	Oribotritia berlesei (Michael, 1898)	INDT	Arthropoda	Chelicerata	Arachnida	Sarcoptiformes	Oribotritiidae			FLO		PIC	GRA		TER	SMG	SMR
A00847	Eupelops acromios acromios (Hermann, 1804)	INDT	Arthropoda	Chelicerata	Arachnida	Sarcoptiformes	Phenopelopidae				FAI		GRA		TER	SMG	SMR
A00850	Eupelops occultus (C.L. Koch, 1835)	INDT	Arthropoda	Chelicerata	Arachnida	Sarcoptiformes	Phenopelopidae								TER	SMG
A00849	Peloptulus borgesi Pérez-Íñigo & Pérez-Íñigo Jr., 1996	END	Arthropoda	Chelicerata	Arachnida	Sarcoptiformes	Phenopelopidae									SMG
A00882	Atropacarus striculus insularis (Weigmann, 1976)	END	Arthropoda	Chelicerata	Arachnida	Sarcoptiformes	Phthiracaridae				FAI
A00877	Hoplophthiracarus maritimus (Pérez-Íñigo & Pérez-Íñigo Jr., 1996)	END	Arthropoda	Chelicerata	Arachnida	Sarcoptiformes	Phthiracaridae									SMG
A00852	Phthiracarus affinis (Hull, 1914)	INDT	Arthropoda	Chelicerata	Arachnida	Sarcoptiformes	Phthiracaridae								TER	SMG
A00853	Phthiracarus anonymus Grandjean, 1933	INDT	Arthropoda	Chelicerata	Arachnida	Sarcoptiformes	Phthiracaridae								TER
A00854	Phthiracarus atlanticus (Pérez-Íñigo, 1987)	END	Arthropoda	Chelicerata	Arachnida	Sarcoptiformes	Phthiracaridae								TER		SMR
A00856	Phthiracarus falciformis Morell & Subías, 1991	END	Arthropoda	Chelicerata	Arachnida	Sarcoptiformes	Phthiracaridae								TER
A00857	Phthiracarus laevigatus (C.L. Koch, 1841)	INDT	Arthropoda	Chelicerata	Arachnida	Sarcoptiformes	Phthiracaridae	AZ
A00855	Phthiracarus longulus (C.L. Koch, 1841)	INDT	Arthropoda	Chelicerata	Arachnida	Sarcoptiformes	Phthiracaridae								TER	SMG
A00851	Phthiracarus montanus Pérez-Íñigo, 1969	INDT	Arthropoda	Chelicerata	Arachnida	Sarcoptiformes	Phthiracaridae								TER
A00858	Phthiracarus piger (Scopoli, 1763)	INDT	Arthropoda	Chelicerata	Arachnida	Sarcoptiformes	Phthiracaridae			FLO	FAI	PIC	GRA		TER	SMG	SMR
A00878	Steganacarus hirsutus azorensis Pérez-Íñigo, 1992	END	Arthropoda	Chelicerata	Arachnida	Sarcoptiformes	Phthiracaridae						GRA		TER	SMG	SMR
A00881	Steganacarus insulanus Pérez-Íñigo & Pérez-Íñigo Jr., 1996	END	Arthropoda	Chelicerata	Arachnida	Sarcoptiformes	Phthiracaridae									SMG
A00815	Mycobates tridentatus Weigmann, 1976	END	Arthropoda	Chelicerata	Arachnida	Sarcoptiformes	Punctoribatidae				FAI					SMG
A00816	Punctoribates punctum (C.L. Koch, 1839)	INDT	Arthropoda	Chelicerata	Arachnida	Sarcoptiformes	Punctoribatidae				FAI
A00872	Quadroppia quadricarinata (Michael, 1885)	INDT	Arthropoda	Chelicerata	Arachnida	Sarcoptiformes	Quadroppiidae				FAI
A00873	Scheloribates laevigatus (C.L. Koch, 1835)	INDT	Arthropoda	Chelicerata	Arachnida	Sarcoptiformes	Scheloribatidae			FLO		PIC			TER	SMG
A00874	Scheloribates pallidulus (C. L. Koch, 1841)	INDT	Arthropoda	Chelicerata	Arachnida	Sarcoptiformes	Scheloribatidae				FAI				TER
A00875	Topobates alvaradoi (Pérez-Íñigo, 1969)	INDT	Arthropoda	Chelicerata	Arachnida	Sarcoptiformes	Scheloribatidae									SMG
A00876	Scutovertex sculptus Michael, 1879	INDT	Arthropoda	Chelicerata	Arachnida	Sarcoptiformes	Scutoverticidae								TER
A00880	Suctobelbella hamata Moritz, 1970	INDT	Arthropoda	Chelicerata	Arachnida	Sarcoptiformes	Suctobelbidae				FAI
A00885	Suctobelbella nasalis (Forsslund, 1941)	INDT	Arthropoda	Chelicerata	Arachnida	Sarcoptiformes	Suctobelbidae				FAI
A00887	Tectocepheus minor Berlese, 1903	INDT	Arthropoda	Chelicerata	Arachnida	Sarcoptiformes	Tectocepheidae				FAI	PIC
A00895	Trouessartia trouessarti Oudemans, 1904	INTR	Arthropoda	Chelicerata	Arachnida	Sarcoptiformes	Trouessartiidae				FAI				TER	SMG
A00901	Xenillus discrepans azorensis Pérez-Íñigo, 1987	MAC	Arthropoda	Chelicerata	Arachnida	Sarcoptiformes	Xenillidae				FAI	PIC	GRA		TER	SMG	SMR
A00899	Xenillus discrepans discrepans Grandjean, 1936	INDT	Arthropoda	Chelicerata	Arachnida	Sarcoptiformes	Xenillidae								TER	SMG
A00752	Cheletomorpha lepidopterorum (Shaw, 1794)	INTR	Arthropoda	Chelicerata	Arachnida	Trombidiformes	Cheyletidae				FAI				TER	SMG
A00753	Cheyletus eruditus (Schrank, 1781)	INTR	Arthropoda	Chelicerata	Arachnida	Trombidiformes	Cheyletidae			FLO	FAI	PIC		SJG	TER	SMG
A00754	Cheyletus malaccensis Oudemans, 1903	INTR	Arthropoda	Chelicerata	Arachnida	Trombidiformes	Cheyletidae				FAI	PIC			TER	SMG
A00755	Eucheyletia flabellifera (Michael, 1878)	INTR	Arthropoda	Chelicerata	Arachnida	Trombidiformes	Cheyletidae								TER
A00756	Hemicheyletia wellsi (Baker, 1949)	INTR	Arthropoda	Chelicerata	Arachnida	Trombidiformes	Cheyletidae				FAI
A00761	Aceria sheldoni (Ewing, 1937)	INTR	Arthropoda	Chelicerata	Arachnida	Trombidiformes	Eriophyidae								TER
A00763	Calacarus carinatus (Green, 1890)	INTR	Arthropoda	Chelicerata	Arachnida	Trombidiformes	Eriophyidae									SMG
A02359	Calepitrimerus vitis (Nalepa, 1905)	INTR	Arthropoda	Chelicerata	Arachnida	Trombidiformes	Eriophyidae								TER
A02360	Colomerus vitis (Pagenstecher, 1857)	INTR	Arthropoda	Chelicerata	Arachnida	Trombidiformes	Eriophyidae								TER
A00762	Leptus killingtoni Turk, 1945	INDT	Arthropoda	Chelicerata	Arachnida	Trombidiformes	Erythraeidae					PIC
A00884	Fungitarsonemus peregrinus (Beer, 1954)	INTR	Arthropoda	Chelicerata	Arachnida	Trombidiformes	Tarsonemidae								TER
A00886	Polyphagotarsonemus latus (Banks, 1904)	INTR	Arthropoda	Chelicerata	Arachnida	Trombidiformes	Tarsonemidae									SMG
A00888	Brevipalpus obovatus Donnadieu, 1875	INTR	Arthropoda	Chelicerata	Arachnida	Trombidiformes	Tenuipalpidae								TER	SMG
A00889	Brevipalpus phoenicis (Geijskes, 1939)	INTR	Arthropoda	Chelicerata	Arachnida	Trombidiformes	Tenuipalpidae				FAI	PIC		SJG	TER	SMG
A00890	Panonychus citri (McGregor, 1916)	INTR	Arthropoda	Chelicerata	Arachnida	Trombidiformes	Tetranychidae				FAI	PIC			TER	SMG
A00891	Panonychus ulmi (C.L. Koch, 1836)	INTR	Arthropoda	Chelicerata	Arachnida	Trombidiformes	Tetranychidae					PIC			TER
A00892	Tetranychus ludeni Zacher, 1913	INTR	Arthropoda	Chelicerata	Arachnida	Trombidiformes	Tetranychidae				FAI	PIC				SMG
A00893	Tetranychus urticae C.L. Koch, 1836	INTR	Arthropoda	Chelicerata	Arachnida	Trombidiformes	Tetranychidae				FAI			SJG	TER	SMG
A00896	Tydeus californicus (Banks, 1904)	INTR	Arthropoda	Chelicerata	Arachnida	Trombidiformes	Tydeidae								TER
A00913	Alona affinis (Leydig, 1860)	INDT	Arthropoda	Crustacea	Branchiopoda	Anomopoda	Chydoridae	AZ
A01171	Alona azorica Frenzel & Alonso, 1988	INDT	Arthropoda	Crustacea	Branchiopoda	Anomopoda	Chydoridae	AZ
A01169	Alona costata Sars, 1862	INDT	Arthropoda	Crustacea	Branchiopoda	Anomopoda	Chydoridae	AZ
A01172	Chydorus sphaericus (O. F. Müller, 1776)	INDT	Arthropoda	Crustacea	Branchiopoda	Anomopoda	Chydoridae	AZ
A01173	Graptoleberis testudinaria (Fischer, 1851)	INDT	Arthropoda	Crustacea	Branchiopoda	Anomopoda	Chydoridae	AZ
A01174	Leydigia acanthocercoides (Fischer, 1854)	INDT	Arthropoda	Crustacea	Branchiopoda	Anomopoda	Chydoridae	AZ
A00914	Simocephalus exspinosus (De Geer, 1778)	INDT	Arthropoda	Crustacea	Branchiopoda	Anomopoda	Daphniidae	AZ
A01170	Alonella nana (Baird, 1843)	INDT	Arthropoda	Crustacea	Branchiopoda	Anomopoda	Eurycercidae	AZ
A00915	Streblocerus serricaudatus (Fischer, 1849)	INDT	Arthropoda	Crustacea	Branchiopoda	Anomopoda	Macrothricidae	AZ
A01176	Diaphanosoma brachyurum (Liévin, 1848)	INDT	Arthropoda	Crustacea	Branchiopoda	Ctenopoda	Sididae	AZ
A01175	Leptodora kindtii (Focke, 1844)	INDT	Arthropoda	Crustacea	Branchiopoda	Haplopoda	Leptodoridae	AZ
A01178	Acartia macropus Cleve, 1900	INDT	Arthropoda	Crustacea	Hexanauplia	Calanoida	Acartiidae	AZ
A01180	Arctodiaptomus wierzejskii (Richard, 1888)	INDT	Arthropoda	Crustacea	Hexanauplia	Calanoida	Diaptomidae	AZ
A01181	Eurytemora affinis (Poppe, 1880)	INDT	Arthropoda	Crustacea	Hexanauplia	Calanoida	Temoridae	AZ
A00958	Acanthocyclops vernalis (Fischer, 1853)	INDT	Arthropoda	Crustacea	Hexanauplia	Cyclopoida	Cyclopidae	AZ
A01192	Eucyclops agiloides azorensis Defaye & Dussart, 1991	END	Arthropoda	Crustacea	Hexanauplia	Cyclopoida	Cyclopidae	AZ
A01189	Eucyclops serrulatus serrulatus (Fischer, 1851)	INDT	Arthropoda	Crustacea	Hexanauplia	Cyclopoida	Cyclopidae	AZ
A01190	Macrocyclops albidus albidus (Jurine, 1820)	INDT	Arthropoda	Crustacea	Hexanauplia	Cyclopoida	Cyclopidae	AZ
A01191	Megacyclops viridis viridis (Jurine, 1820)	INDT	Arthropoda	Crustacea	Hexanauplia	Cyclopoida	Cyclopidae	AZ
A01197	Metacyclops mendocinus insulensis Defaye & Dussart, 1992	END	Arthropoda	Crustacea	Hexanauplia	Cyclopoida	Cyclopidae	AZ
A01199	Metacyclops minutus (Claus, 1863)	INDT	Arthropoda	Crustacea	Hexanauplia	Cyclopoida	Cyclopidae	AZ
A01200	Paracyclops chiltoni (Thomson G.M., 1882)	INDT	Arthropoda	Crustacea	Hexanauplia	Cyclopoida	Cyclopidae	AZ
A01201	Paracyclops imminutus Kiefer, 1929	INDT	Arthropoda	Crustacea	Hexanauplia	Cyclopoida	Cyclopidae	AZ
A01202	Speocyclops demetiensis demetiensis (Scourfield, 1932)	INDT	Arthropoda	Crustacea	Hexanauplia	Cyclopoida	Cyclopidae	AZ
A01204	Tropocyclops prasinus (Fischer, 1860)	INDT	Arthropoda	Crustacea	Hexanauplia	Cyclopoida	Cyclopidae	AZ
A01182	Nitokra lacustris lacustris (Schmankevitsch, 1875)	INDT	Arthropoda	Crustacea	Hexanauplia	Harpacticoida	Ameiridae	AZ
A01184	Bryocamptus minutus (Claus, 1863)	INDT	Arthropoda	Crustacea	Hexanauplia	Harpacticoida	Canthocamptidae	AZ
A01185	Epactophanes richardi Mrázek, 1893	INDT	Arthropoda	Crustacea	Hexanauplia	Harpacticoida	Canthocamptidae	AZ
A01186	Tigriopus fulvus (Fischer, 1860)	INDT	Arthropoda	Crustacea	Hexanauplia	Harpacticoida	Harpacticidae	AZ
A01187	Phyllognathopus viguieri (Maupas, 1892)	INDT	Arthropoda	Crustacea	Hexanauplia	Harpacticoida	Phyllognathopodidae	AZ
A01179	Argulus foliaceus (Linnaeus, 1758)	INDT	Arthropoda	Crustacea	Ichthyostraca	Arguloida	Argulidae	AZ
A00928	Talitroides alluaudi (Chevreux, 1896)	INTR	Arthropoda	Crustacea	Malacostraca	Amphipoda	Brevitalitridae									SMG
A00929	Talitroides topitotum (Burt, 1934)	INTR	Arthropoda	Crustacea	Malacostraca	Amphipoda	Brevitalitridae			FLO	FAI	PIC	GRA	SJG	TER	SMG	SMR
A00918	Sarothrogammarus guernei (Chevreux, 1889)	END	Arthropoda	Crustacea	Malacostraca	Amphipoda	Gammaridae			FLO
E00561	Apohyale perieri (Lucas, 1849)	INDT	Arthropoda	Crustacea	Malacostraca	Amphipoda	Hyalidae				FAI						SMR
A00920	Hyale stebbingi Chevreux, 1888	INDT	Arthropoda	Crustacea	Malacostraca	Amphipoda	Hyalidae										SMR
A00922	Protohyale schmidtii (Heller, 1866)	INDT	Arthropoda	Crustacea	Malacostraca	Amphipoda	Hyalidae										SMR
A00916	Pseudoniphargus brevipedunculatus Stock, 1980	END	Arthropoda	Crustacea	Malacostraca	Amphipoda	Pseudoniphargidae	AZ			FAI	PIC				SMG	SMR
A00924	Cryptorchestia chevreuxi (de Guerne, 1887)	END	Arthropoda	Crustacea	Malacostraca	Amphipoda	Talitridae		COR	FLO	FAI	PIC	GRA		TER	SMG	SMR
A00923	Macarorchestia martini Stock, 1989	END	Arthropoda	Crustacea	Malacostraca	Amphipoda	Talitridae								TER
A00925	Orchestia gammarellus (Pallas, 1766)	INDT	Arthropoda	Crustacea	Malacostraca	Amphipoda	Talitridae			FLO	FAI	PIC			TER	SMG	SMR
A00926	Orchestia mediterranea Costa, 1853	INDT	Arthropoda	Crustacea	Malacostraca	Amphipoda	Talitridae				FAI				TER
A00927	Platorchestia platensis (Krøyer, 1845)	INTR	Arthropoda	Crustacea	Malacostraca	Amphipoda	Talitridae			FLO		PIC				SMG	SMR
A00931	Talitrus saltator (Montagu, 1808)	INDT	Arthropoda	Crustacea	Malacostraca	Amphipoda	Talitridae				FAI				TER	SMG
A00917	Procambarus clarkii (Girard, 1852)	INTR	Arthropoda	Crustacea	Malacostraca	Decapoda	Cambaridae									SMG
A00932	Armadillidium album Dollfus, 1887	INDT	Arthropoda	Crustacea	Malacostraca	Isopoda	Armadillidiidae				FAI	PIC			TER
A00919	Armadillidium amicorum Rodriguez & Vicente, 1993	END	Arthropoda	Crustacea	Malacostraca	Isopoda	Armadillidiidae									SMG
A00933	Armadillidium assimile Budde-Lund, 1885	INDT	Arthropoda	Crustacea	Malacostraca	Isopoda	Armadillidiidae									SMG
A00935	Armadillidium vulgare (Latreille, 1804)	INDT	Arthropoda	Crustacea	Malacostraca	Isopoda	Armadillidiidae				FAI	PIC	GRA		TER	SMG
A00936	Eluma caelata (Miers, 1878)	INDT	Arthropoda	Crustacea	Malacostraca	Isopoda	Armadillidiidae		COR	FLO	FAI	PIC	GRA		TER	SMG	SMR
A00959	Armadilloniscus candidus Budde-Lund, 1885	INDT	Arthropoda	Crustacea	Malacostraca	Isopoda	Detonidae									SMG
A00960	Armadilloniscus ellipticus (Harger, 1878)	INDT	Arthropoda	Crustacea	Malacostraca	Isopoda	Detonidae				FAI	PIC			TER		SMR
A00937	Halophiloscia couchii (Kinahan, 1858)	INDT	Arthropoda	Crustacea	Malacostraca	Isopoda	Halophilosciidae			FLO	FAI		GRA		TER	SMG	SMR
A00943	Ligia italica Fabricius, 1798	INDT	Arthropoda	Crustacea	Malacostraca	Isopoda	Ligiidae			FLO	FAI	PIC			TER	SMG	SMR
A00945	Oniscus asellus Linnaeus, 1758	INDT	Arthropoda	Crustacea	Malacostraca	Isopoda	Oniscidae			FLO	FAI	PIC	GRA	SJG	TER	SMG
A00938	Chaetophiloscia guernei (Dollfus, 1887)	END	Arthropoda	Crustacea	Malacostraca	Isopoda	Philosciidae		COR	FLO	FAI	PIC	GRA		TER	SMG	SMR
A00944	Platyarthrus schoblii Budde-Lund, 1885	INDT	Arthropoda	Crustacea	Malacostraca	Isopoda	Platyarthridae										SMR
A00947	Trichorhina tomentosa (Budde-Lund, 1893)	INDT	Arthropoda	Crustacea	Malacostraca	Isopoda	Platyarthridae									SMG
A00946	Acaeroplastes melanurus (Budde-Lund, 1885)	INDT	Arthropoda	Crustacea	Malacostraca	Isopoda	Porcellionidae									SMG
A00948	Agabiformius lentus (Budde-Lund, 1885)	INDT	Arthropoda	Crustacea	Malacostraca	Isopoda	Porcellionidae									SMG
A00949	Leptotrichus panzerii (Audouin, 1826)	INDT	Arthropoda	Crustacea	Malacostraca	Isopoda	Porcellionidae									SMG
A00950	Porcellio dilatatus Brandt, 1831	INDT	Arthropoda	Crustacea	Malacostraca	Isopoda	Porcellionidae				FAI	PIC				SMG
A00951	Porcellio laevis Latreille, 1804	INDT	Arthropoda	Crustacea	Malacostraca	Isopoda	Porcellionidae				FAI	PIC				SMG
A00952	Porcellio laevissimus Dollfus, 1898	MAC	Arthropoda	Crustacea	Malacostraca	Isopoda	Porcellionidae			FLO	FAI	PIC
A00957	Porcellio lamellatus Budde-Lund, 1885	INDT	Arthropoda	Crustacea	Malacostraca	Isopoda	Porcellionidae				FAI	PIC				SMG	SMR
A00953	Porcellio scaber Latreille, 1804	INDT	Arthropoda	Crustacea	Malacostraca	Isopoda	Porcellionidae									SMG
A00955	Porcellionides pruinosus (Brandt, 1833)	INDT	Arthropoda	Crustacea	Malacostraca	Isopoda	Porcellionidae			FLO	FAI	PIC
A00956	Porcellionides sexfasciatus (Budde-Lund, 1885)	INDT	Arthropoda	Crustacea	Malacostraca	Isopoda	Porcellionidae			FLO	FAI	PIC	GRA		TER	SMG	SMR
A00962	Cordioniscus stebbingi (Patience, 1907)	INDT	Arthropoda	Crustacea	Malacostraca	Isopoda	Styloniscidae									SMG
A00961	Androniscus dentiger Verhoeff, 1908	INDT	Arthropoda	Crustacea	Malacostraca	Isopoda	Trichoniscidae				FAI					SMG
A00963	Haplophthalmus danicus Budde-Lund, 1880	INDT	Arthropoda	Crustacea	Malacostraca	Isopoda	Trichoniscidae				FAI					SMG
A00964	Haplophthalmus mengii (Zaddach, 1844)	INDT	Arthropoda	Crustacea	Malacostraca	Isopoda	Trichoniscidae								TER	SMG
A00965	Miktoniscus chavesi (Dollfus, 1889)	MAC	Arthropoda	Crustacea	Malacostraca	Isopoda	Trichoniscidae			FLO	FAI	PIC			TER	SMG	SMR
A00966	Trichoniscus provisorius Racovitza, 1908	INDT	Arthropoda	Crustacea	Malacostraca	Isopoda	Trichoniscidae				FAI					SMG
A00967	Trichoniscus pusillus Brandt, 1833	INDT	Arthropoda	Crustacea	Malacostraca	Isopoda	Trichoniscidae			FLO	FAI	PIC			TER	SMG	SMR
A00968	Trichoniscus pygmaeus Sars, 1898	INDT	Arthropoda	Crustacea	Malacostraca	Isopoda	Trichoniscidae				FAI	PIC			TER	SMG	SMR
A00969	Tylos europaeus Arcangeli, 1938	INDT	Arthropoda	Crustacea	Malacostraca	Isopoda	Tylidae				FAI		GRA
A00970	Cyclocypris ovum (Jurine, 1820)	NAT	Arthropoda	Crustacea	Ostracoda	Podocopida	Candonidae	AZ
A00971	Pseudocandona stagnalis (Sars, 1890)	NAT	Arthropoda	Crustacea	Ostracoda	Podocopida	Candonidae	AZ
A00972	Bradleycypris obliqua (Brady, 1868)	NAT	Arthropoda	Crustacea	Ostracoda	Podocopida	Cyprididae	AZ
A00973	Cypridopsis lusatica Schäfer, 1943	NAT	Arthropoda	Crustacea	Ostracoda	Podocopida	Cyprididae	AZ
A00974	Cypridopsis vidua (O. F. Müller, 1776)	NAT	Arthropoda	Crustacea	Ostracoda	Podocopida	Cyprididae	AZ
A00975	Cypris bispinosa Lucas, 1849	NAT	Arthropoda	Crustacea	Ostracoda	Podocopida	Cyprididae	AZ
A00976	Eucypris virens (Jurine, 1820)	NAT	Arthropoda	Crustacea	Ostracoda	Podocopida	Cyprididae	AZ
A00977	Herpetocypris chevreuxi (Sars, 1896)	NAT	Arthropoda	Crustacea	Ostracoda	Podocopida	Cyprididae	AZ
A00978	Herpetocypris reptans reptans (Baird, 1835)	NAT	Arthropoda	Crustacea	Ostracoda	Podocopida	Cyprididae	AZ
A00980	Heterocypris incongruens (Ramdohr, 1808)	NAT	Arthropoda	Crustacea	Ostracoda	Podocopida	Cyprididae	AZ
A00981	Heterocypris salina (Brady, 1868)	NAT	Arthropoda	Crustacea	Ostracoda	Podocopida	Cyprididae	AZ
A00982	Potamocypris arcuata (Sars, 1903)	NAT	Arthropoda	Crustacea	Ostracoda	Podocopida	Cyprididae	AZ
A00983	Potamocypris villosa (Jurine, 1820)	NAT	Arthropoda	Crustacea	Ostracoda	Podocopida	Cyprididae	AZ
A00984	Sarscypridopsis aculeata (Costa, 1847)	NAT	Arthropoda	Crustacea	Ostracoda	Podocopida	Cyprididae	AZ
A01055	Cyphoderus albinus Nicolet, 1842	INDT	Arthropoda	Hexapoda	Collembola	Entomobryomorpha	Cyphoderidae				FAI	PIC				SMG
A01056	Entomobrya albocincta (Templeton, 1835)	INDT	Arthropoda	Hexapoda	Collembola	Entomobryomorpha	Entomobryidae			FLO	FAI	PIC			TER	SMG
A01057	Entomobrya atrocincta Schött, 1896	INDT	Arthropoda	Hexapoda	Collembola	Entomobryomorpha	Entomobryidae					PIC
A01058	Entomobrya marginata (Tullberg, 1871)	INDT	Arthropoda	Hexapoda	Collembola	Entomobryomorpha	Entomobryidae				FAI	PIC	GRA			SMG	SMR
A01123	Entomobrya multifasciata (Tullberg, 1871)	INDT	Arthropoda	Hexapoda	Collembola	Entomobryomorpha	Entomobryidae		COR	FLO	FAI	PIC			TER	SMG	SMR
A00536	Entomobrya muscorum (Nicolet, 1842)	INDT	Arthropoda	Hexapoda	Collembola	Entomobryomorpha	Entomobryidae								TER
A01122	Entomobrya nivalis (Linnaeus, 1758)	INDT	Arthropoda	Hexapoda	Collembola	Entomobryomorpha	Entomobryidae		COR	FLO	FAI	PIC			TER	SMG	SMR
A01059	Entomobrya pazaristei Denis, 1933	INDT	Arthropoda	Hexapoda	Collembola	Entomobryomorpha	Entomobryidae									SMG
A02498	Entomobrya regularis Stach, 1963	INDT	Arthropoda	Hexapoda	Collembola	Entomobryomorpha	Entomobryidae									SMG
A01060	Haloentomobrya dollfusi (Denis, 1924)	INDT	Arthropoda	Hexapoda	Collembola	Entomobryomorpha	Entomobryidae					PIC			TER	SMG
A01061	Heteromurus major (Moniez, 1889)	INDT	Arthropoda	Hexapoda	Collembola	Entomobryomorpha	Entomobryidae			FLO	FAI	PIC		SJG	TER	SMG	SMR
A01062	Heteromurus nitidus (Templeton, 1835)	INDT	Arthropoda	Hexapoda	Collembola	Entomobryomorpha	Entomobryidae										SMR
A01063	Lepidocyrtus curvicollis Bourlet, 1839	INDT	Arthropoda	Hexapoda	Collembola	Entomobryomorpha	Entomobryidae			FLO	FAI	PIC	GRA	SJG	TER	SMG	SMR
A01064	Lepidocyrtus cyaneus Tullberg, 1871	INDT	Arthropoda	Hexapoda	Collembola	Entomobryomorpha	Entomobryidae			FLO		PIC			TER	SMG
A02499	Lepidocyrtus lusitanicus piezoensis (Simón-Benito, 2007)	INDT	Arthropoda	Hexapoda	Collembola	Entomobryomorpha	Entomobryidae								TER	SMG	SMR
A01065	Pseudosinella ashmoleorum da Gama, 1988	END	Arthropoda	Hexapoda	Collembola	Entomobryomorpha	Entomobryidae				FAI	PIC			TER
A01066	Pseudosinella azorica da Gama, 1988	END	Arthropoda	Hexapoda	Collembola	Entomobryomorpha	Entomobryidae					PIC		SJG	TER	SMG
A01067	Pseudosinella octopunctata Börner, 1901	INDT	Arthropoda	Hexapoda	Collembola	Entomobryomorpha	Entomobryidae				FAI
A01068	Seira domestica (Nicolet, 1842)	INDT	Arthropoda	Hexapoda	Collembola	Entomobryomorpha	Entomobryidae									SMG
A01069	Sinella coeca (Schött, 1896)	INDT	Arthropoda	Hexapoda	Collembola	Entomobryomorpha	Entomobryidae								TER	SMG	SMR
A01070	Anurophorus laricis Nicolet, 1842	INDT	Arthropoda	Hexapoda	Collembola	Entomobryomorpha	Isotomidae					PIC
A01071	Axelsonia littoralis (Moniez, 1890)	INDT	Arthropoda	Hexapoda	Collembola	Entomobryomorpha	Isotomidae									SMG
A01072	Ballistura laticauda (Folsom, 1937)	INDT	Arthropoda	Hexapoda	Collembola	Entomobryomorpha	Isotomidae									SMG
A01073	Ballistura schoetti (Dalla Torre, 1895)	INDT	Arthropoda	Hexapoda	Collembola	Entomobryomorpha	Isotomidae									SMG
A01074	Cryptopygus ponticus (Stach, 1947)	INDT	Arthropoda	Hexapoda	Collembola	Entomobryomorpha	Isotomidae									SMG
A01075	Cryptopygus scapelliferus (Gisin, 1955)	INDT	Arthropoda	Hexapoda	Collembola	Entomobryomorpha	Isotomidae									SMG
A01076	Cryptopygus thermophilus (Axelson, 1900)	INDT	Arthropoda	Hexapoda	Collembola	Entomobryomorpha	Isotomidae				FAI					SMG
A01077	Desoria trispinata (MacGillivray, 1896)	INDT	Arthropoda	Hexapoda	Collembola	Entomobryomorpha	Isotomidae			FLO	FAI	PIC	GRA	SJG	TER	SMG	SMR
A01078	Folsomia candida Willem, 1902	INDT	Arthropoda	Hexapoda	Collembola	Entomobryomorpha	Isotomidae			FLO	FAI		GRA		TER	SMG
A01079	Folsomia fimetaria (Linnaeus, 1758)	INDT	Arthropoda	Hexapoda	Collembola	Entomobryomorpha	Isotomidae					PIC		SJG	TER
A01080	Folsomia norvegica Altner, 1963	INDT	Arthropoda	Hexapoda	Collembola	Entomobryomorpha	Isotomidae				FAI	PIC		SJG
A01081	Folsomides parvulus Stach, 1922	INDT	Arthropoda	Hexapoda	Collembola	Entomobryomorpha	Isotomidae				FAI					SMG
A01082	Halisotoma maritima (Tullberg, 1871)	INDT	Arthropoda	Hexapoda	Collembola	Entomobryomorpha	Isotomidae					PIC	GRA		TER
A01083	Isotoma viridis Bourlet, 1839	INDT	Arthropoda	Hexapoda	Collembola	Entomobryomorpha	Isotomidae					PIC			TER	SMG
A01084	Isotomiella minor (Schäffer, 1896)	INDT	Arthropoda	Hexapoda	Collembola	Entomobryomorpha	Isotomidae			FLO						SMG
A01085	Isotomodes trisetosus Denis, 1923	INDT	Arthropoda	Hexapoda	Collembola	Entomobryomorpha	Isotomidae									SMG
A01088	Isotomurus palustris (Müller, 1776)	INDT	Arthropoda	Hexapoda	Collembola	Entomobryomorpha	Isotomidae			FLO	FAI	PIC			TER	SMG	SMR
A01086	Parisotoma notabilis (Schäffer, 1896)	INDT	Arthropoda	Hexapoda	Collembola	Entomobryomorpha	Isotomidae					PIC				SMG
A01087	Proctostephanus madeirensis da Gama, 1959	INDT	Arthropoda	Hexapoda	Collembola	Entomobryomorpha	Isotomidae			FLO	FAI	PIC				SMG
A01089	Proctostephanus stuckeni Börner, 1902	INDT	Arthropoda	Hexapoda	Collembola	Entomobryomorpha	Isotomidae										SMR
A01090	Proisotoma minuta (Tullberg, 1871)	INDT	Arthropoda	Hexapoda	Collembola	Entomobryomorpha	Isotomidae									SMG
A01091	Pseudisotoma monochaeta (Kos, 1942)	INDT	Arthropoda	Hexapoda	Collembola	Entomobryomorpha	Isotomidae									SMG
A01092	Pseudisotoma sensibilis (Tullberg, 1876)	INDT	Arthropoda	Hexapoda	Collembola	Entomobryomorpha	Isotomidae			FLO	FAI				TER	SMG
A01093	Tetracanthella matthesii da Gama, 1959	MAC	Arthropoda	Hexapoda	Collembola	Entomobryomorpha	Isotomidae			FLO						SMG
A01094	Uzelia setifera Absolon, 1901	INDT	Arthropoda	Hexapoda	Collembola	Entomobryomorpha	Isotomidae									SMG
A01096	Pogonognathellus flavescens (Tullberg, 1871)	INDT	Arthropoda	Hexapoda	Collembola	Entomobryomorpha	Tomoceridae									SMG
A01095	Pogonognathellus longicornis (Müller, 1776)	INDT	Arthropoda	Hexapoda	Collembola	Entomobryomorpha	Tomoceridae			FLO		PIC			TER	SMG	SMR
A01097	Tomocerus minor (Lubbock, 1862)	INDT	Arthropoda	Hexapoda	Collembola	Entomobryomorpha	Tomoceridae			FLO	FAI	PIC		SJG	TER	SMG	SMR
A01098	Megalothorax minimus Willem, 1900	INDT	Arthropoda	Hexapoda	Collembola	Neelipleona	Neelidae									SMG
A01099	Neelides minutus (Folsom, 1901)	INDT	Arthropoda	Hexapoda	Collembola	Neelipleona	Neelidae									SMG
A01100	Neelus murinus Folsom, 1896	INDT	Arthropoda	Hexapoda	Collembola	Neelipleona	Neelidae					PIC		SJG	TER	SMG
A01041	Brachystomella parvula (Schäffer, 1896)	INDT	Arthropoda	Hexapoda	Collembola	Poduromorpha	Brachystomellidae				FAI					SMG
A01030	Acherontiella bougisi Cassagnau & Delamare, 1955	INDT	Arthropoda	Hexapoda	Collembola	Poduromorpha	Hypogastruridae									SMG	SMR
A01029	Ceratophysella denticulata (Bagnall, 1941)	INDT	Arthropoda	Hexapoda	Collembola	Poduromorpha	Hypogastruridae			FLO	FAI	PIC		SJG	TER	SMG	SMR
A01031	Ceratophysella engadinensis (Gisin, 1949)	INDT	Arthropoda	Hexapoda	Collembola	Poduromorpha	Hypogastruridae			FLO						SMG
A01032	Ceratophysella gibbosa (Bagnall, 1940)	INDT	Arthropoda	Hexapoda	Collembola	Poduromorpha	Hypogastruridae				FAI					SMG	SMR
A01033	Hypogastrura manubrialis (Tullberg, 1869)	INDT	Arthropoda	Hexapoda	Collembola	Poduromorpha	Hypogastruridae			FLO	FAI					SMG
A01034	Hypogastrura vernalis (Carl, 1901)	INDT	Arthropoda	Hexapoda	Collembola	Poduromorpha	Hypogastruridae				FAI
A01036	Mesogastrura libyca (Caroli, 1914)	INDT	Arthropoda	Hexapoda	Collembola	Poduromorpha	Hypogastruridae					PIC				SMG	SMR
A01035	Paraxenylla affiniformis (Stach, 1930)	INDT	Arthropoda	Hexapoda	Collembola	Poduromorpha	Hypogastruridae									SMG	SMR
A01037	Xenylla grisea Axelson, 1900	INDT	Arthropoda	Hexapoda	Collembola	Poduromorpha	Hypogastruridae									SMG
A01038	Xenylla maritima Tullberg, 1869	INDT	Arthropoda	Hexapoda	Collembola	Poduromorpha	Hypogastruridae			FLO	FAI	PIC		SJG		SMG
A01039	Anurida granaria (Nicolet, 1847)	INDT	Arthropoda	Hexapoda	Collembola	Poduromorpha	Neanuridae									SMG
A01040	Friesea mirabilis (Tullberg, 1871)	INDT	Arthropoda	Hexapoda	Collembola	Poduromorpha	Neanuridae									SMG
A01042	Lathriopyga montana Deharveng, 1985	INDT	Arthropoda	Hexapoda	Collembola	Poduromorpha	Neanuridae									SMG
A01043	Neanura muscorum (Templeton, 1835)	INDT	Arthropoda	Hexapoda	Collembola	Poduromorpha	Neanuridae				FAI					SMG
A01044	Pseudachorutes subcrassus Tullberg, 1871	INDT	Arthropoda	Hexapoda	Collembola	Poduromorpha	Neanuridae									SMG
A01045	Superodontella lamellifera (Axelson, 1903)	INDT	Arthropoda	Hexapoda	Collembola	Poduromorpha	Odontellidae			FLO
A01046	Xenyllodes armatus Axelson, 1903	INDT	Arthropoda	Hexapoda	Collembola	Poduromorpha	Odontellidae									SMG
A01050	Deuteraphorura ghidinii (Denis, 1938)	INDT	Arthropoda	Hexapoda	Collembola	Poduromorpha	Onychiuridae				FAI	PIC				SMG
A01051	Deuteraphorura insubraria (Gisin, 1952)	INDT	Arthropoda	Hexapoda	Collembola	Poduromorpha	Onychiuridae			FLO	FAI					SMG	SMR
A01047	Kalaphorura tuberculata (Moniez, 1890)	INDT	Arthropoda	Hexapoda	Collembola	Poduromorpha	Onychiuridae									SMG
A01048	Onychiurus ambulans (Nicolet, 1758)	INDT	Arthropoda	Hexapoda	Collembola	Poduromorpha	Onychiuridae			FLO	FAI	PIC				SMG	SMR
A01049	Orthonychiurus azoricus (Jacquemart, 1974)	END	Arthropoda	Hexapoda	Collembola	Poduromorpha	Onychiuridae									SMG
A01052	Orthonychiurus folsomi (Schaeffer, 1900)	INDT	Arthropoda	Hexapoda	Collembola	Poduromorpha	Onychiuridae										SMR
A01053	Orthonychiurus pseudostachianus (Gisin, 1956)	INDT	Arthropoda	Hexapoda	Collembola	Poduromorpha	Onychiuridae									SMG
A01054	Paratullbergia callipygos (Börner, 1902)	INDT	Arthropoda	Hexapoda	Collembola	Poduromorpha	Tullbergiidae									SMG
A01101	Arrhopalites caecus (Tullberg, 1871)	INDT	Arthropoda	Hexapoda	Collembola	Symphypleona	Arrhopalitidae					PIC
A01102	Arrhopalites furcatus Stach, 1945	INDT	Arthropoda	Hexapoda	Collembola	Symphypleona	Arrhopalitidae								TER
A01103	Bourletiella hortensis (Fitch, 1862)	INDT	Arthropoda	Hexapoda	Collembola	Symphypleona	Bourletiellidae				FAI					SMG
A01104	Bourletiella viridescens Stach, 1920	INDT	Arthropoda	Hexapoda	Collembola	Symphypleona	Bourletiellidae							SJG	TER	SMG
A01105	Fasciosminthurus quinquefasciatus (Krausbauer, 1898)	INDT	Arthropoda	Hexapoda	Collembola	Symphypleona	Bourletiellidae				FAI
A01107	Dicyrtoma fusca (Lubbock, 1873)	INDT	Arthropoda	Hexapoda	Collembola	Symphypleona	Dicyrtomidae			FLO	FAI	PIC				SMG
A01106	Dicyrtomina minuta (O. Fabricius, 1783)	INDT	Arthropoda	Hexapoda	Collembola	Symphypleona	Dicyrtomidae			FLO	FAI	PIC			TER	SMG	SMR
A01108	Dicyrtomina ornata (Nicolet, 1842)	INDT	Arthropoda	Hexapoda	Collembola	Symphypleona	Dicyrtomidae			FLO		PIC			TER	SMG	SMR
A01109	Dicyrtomina saundersi (Lubbock, 1862)	INDT	Arthropoda	Hexapoda	Collembola	Symphypleona	Dicyrtomidae			FLO						SMG
A02501	Jordanathrix articulata (Ellis, 1974)	INDT	Arthropoda	Hexapoda	Collembola	Symphypleona	Dicyrtomidae			FLO		PIC			TER	SMG	SMR
A01110	Sminthurinus aureus (Lubbock, 1862)	INDT	Arthropoda	Hexapoda	Collembola	Symphypleona	Katiannidae			FLO					TER	SMG
A01111	Sminthurinus elegans (Fitch, 1862)	INDT	Arthropoda	Hexapoda	Collembola	Symphypleona	Katiannidae			FLO		PIC			TER	SMG	SMR
A01112	Sminthurinus niger (Lubbock, 1868)	INDT	Arthropoda	Hexapoda	Collembola	Symphypleona	Katiannidae				FAI				TER	SMG	SMR
A02500	Sminthurinus quadrimaculatus (Ryder, 1878)	INDT	Arthropoda	Hexapoda	Collembola	Symphypleona	Katiannidae								TER		SMR
A01119	Allacma fusca (Linnaeus, 1758)	INDT	Arthropoda	Hexapoda	Collembola	Symphypleona	Sminthuridae							SJG		SMG
A01120	Disparrhopalites patrizii (Cassagnau & Delamare, 1953)	INDT	Arthropoda	Hexapoda	Collembola	Symphypleona	Sminthuridae					PIC	GRA	SJG	TER	SMG	SMR
A01121	Lipothrix lubbocki (Tullberg, 1872)	INDT	Arthropoda	Hexapoda	Collembola	Symphypleona	Sminthuridae			FLO	FAI				TER	SMG
A01125	Sminthurus nigromaculatus Tullberg, 1871	INDT	Arthropoda	Hexapoda	Collembola	Symphypleona	Sminthuridae			FLO		PIC			TER	SMG	SMR
A01124	Sminthurus viridis (Linnaeus, 1758)	INDT	Arthropoda	Hexapoda	Collembola	Symphypleona	Sminthuridae			FLO		PIC			TER	SMG	SMR
A01113	Sminthurides malmgreni (Tullberg, 1876)	INDT	Arthropoda	Hexapoda	Collembola	Symphypleona	Sminthurididae			FLO						SMG
A01116	Sminthurides schoetti Axelson, 1903	INDT	Arthropoda	Hexapoda	Collembola	Symphypleona	Sminthurididae									SMG
A01114	Sminthurides signatus (Krausbauer, 1898)	INDT	Arthropoda	Hexapoda	Collembola	Symphypleona	Sminthurididae									SMG
A01115	Sphaeridia pumilis (Krausbauer, 1898)	INDT	Arthropoda	Hexapoda	Collembola	Symphypleona	Sminthurididae									SMG
A01117	Stenacidia violacea violacea (Reuter, 1881)	INDT	Arthropoda	Hexapoda	Collembola	Symphypleona	Sminthurididae				FAI					SMG
A01126	Campodea quilisi Silvestri, 1932	INTR	Arthropoda	Hexapoda	Diplura	Diplura	Campodeidae				FAI	PIC		SJG	TER	SMG	SMR
A01127	Eutrichocampa hispanica Silvestri, 1932	INTR	Arthropoda	Hexapoda	Diplura	Diplura	Campodeidae										SMR
A01129	Parajapyx isabellae (Grassi, 1886)	INTR	Arthropoda	Hexapoda	Diplura	Diplura	Parajapygidae				FAI
A01205	Dilta saxicola (Womersley, 1930)	NAT	Arthropoda	Hexapoda	Insecta	Archaeognatha	Machilidae		COR	FLO	FAI	PIC	GRA	SJG	TER	SMG	SMR
A01207	Parapetrobius azoricus Mendes, 1980	END	Arthropoda	Hexapoda	Insecta	Archaeognatha	Machilidae					PIC
A01206	Trigoniophthalmus borgesi Mendes, Gaju, Bach & Molero, 2000	END	Arthropoda	Hexapoda	Insecta	Archaeognatha	Machilidae				FAI	PIC		SJG	TER	SMG	SMR
A01208	Machilinus rupestris gallicus Bitsch, 1968	INTR	Arthropoda	Hexapoda	Insecta	Archaeognatha	Meinertellidae					PIC
A01146	Pycnoscelus surinamensis (Linnaeus, 1758)	INTR	Arthropoda	Hexapoda	Insecta	Blattodea	Blaberidae									SMG
A01147	Rhyparobia maderae (Fabricius, 1781)	INTR	Arthropoda	Hexapoda	Insecta	Blattodea	Blaberidae	AZ
A01142	Blatta orientalis Linnaeus, 1758	INTR	Arthropoda	Hexapoda	Insecta	Blattodea	Blattidae				FAI				TER	SMG
A01144	Periplaneta americana (Linnaeus, 1758)	INTR	Arthropoda	Hexapoda	Insecta	Blattodea	Blattidae		COR	FLO	FAI	PIC	GRA	SJG	TER	SMG	SMR
A01145	Zetha simonyi (Krauss, 1892)	NAT	Arthropoda	Hexapoda	Insecta	Blattodea	Corydiidae			FLO	FAI	PIC		SJG	TER	SMG	SMR
A01143	Blattella germanica (Linnaeus, 1767)	INTR	Arthropoda	Hexapoda	Insecta	Blattodea	Ectobiidae								TER	SMG	SMR
A01141	Loboptera decipiens (Germar, 1817)	NAT	Arthropoda	Hexapoda	Insecta	Blattodea	Ectobiidae								TER	SMG	SMR
A01139	Cryptotermes brevis (Walker, 1853)	INTR	Arthropoda	Hexapoda	Insecta	Blattodea	Kalotermitidae				FAI	PIC		SJG	TER	SMG	SMR
A01140	Kalotermes flavicollis (Fabricius, 1793)	INTR	Arthropoda	Hexapoda	Insecta	Blattodea	Kalotermitidae				FAI				TER	SMG
A02410	Reticulitermes flavipes (Kollar, 1837)	INTR	Arthropoda	Hexapoda	Insecta	Blattodea	Rhinotermitidae								TER
A00544	Reticulitermes grassei Clément, 1978	INTR	Arthropoda	Hexapoda	Insecta	Blattodea	Rhinotermitidae				FAI
A00226	Aegialia arenaria (Fabricius, 1787)	NAT	Arthropoda	Hexapoda	Insecta	Coleoptera	Aegialiidae								TER	SMG
A00411	Cordicollis instabilis instabilis (Schmidt, 1842)	INTR	Arthropoda	Hexapoda	Insecta	Coleoptera	Anthicidae										SMR
A00412	Cyclodinus humilis (Germar, 1824)	INTR	Arthropoda	Hexapoda	Insecta	Coleoptera	Anthicidae								TER		SMR
A00408	Hirticollis quadriguttatus (Rossi, 1792)	NAT	Arthropoda	Hexapoda	Insecta	Coleoptera	Anthicidae			FLO	FAI	PIC	GRA	SJG	TER	SMG	SMR
A00409	Omonadus floralis (Linnaeus, 1758)	INTR	Arthropoda	Hexapoda	Insecta	Coleoptera	Anthicidae			FLO	FAI		GRA	SJG	TER	SMG	SMR
A00410	Omonadus formicarius formicarius (Goeze, 1777)	INTR	Arthropoda	Hexapoda	Insecta	Coleoptera	Anthicidae							SJG
A00229	Ataenius gracilis (Melsheimer, 1845)	INTR	Arthropoda	Hexapoda	Insecta	Coleoptera	Aphodiidae								TER	SMG
A00231	Brindalus porcicollis (Illiger, 1803)	NAT	Arthropoda	Hexapoda	Insecta	Coleoptera	Aphodiidae				FAI				TER	SMG
A00227	Calamosternus granarius (Linnaeus, 1767)	INTR	Arthropoda	Hexapoda	Insecta	Coleoptera	Aphodiidae			FLO	FAI	PIC			TER	SMG	SMR
A00228	Labarrus lividus (Olivier, 1789)	INTR	Arthropoda	Hexapoda	Insecta	Coleoptera	Aphodiidae			FLO	FAI		GRA		TER	SMG
A00232	Platytomus tibialis (Fabricius, 1798)	NAT	Arthropoda	Hexapoda	Insecta	Coleoptera	Aphodiidae								TER
A00233	Pleurophorus caesus (Panzer, 1796)	INTR	Arthropoda	Hexapoda	Insecta	Coleoptera	Aphodiidae			FLO	FAI				TER	SMG
A00230	Psammodius laevipennis Costa, 1844	NAT	Arthropoda	Hexapoda	Insecta	Coleoptera	Aphodiidae				FAI				TER
A00467	Aspidapion radiolus (Marsham, 1802)	INTR	Arthropoda	Hexapoda	Insecta	Coleoptera	Apionidae		COR	FLO	FAI	PIC	GRA	SJG	TER	SMG	SMR
A02563	Ischnopterapion virens (Herbst, 1797)	INTR	Arthropoda	Hexapoda	Insecta	Coleoptera	Apionidae				FAI	PIC		SJG			SMR
A02362	Kalcapion semivittatum (Gyllenhal, 1833)	NAT	Arthropoda	Hexapoda	Insecta	Coleoptera	Apionidae			FLO	FAI	PIC	GRA	SJG	TER	SMG	SMR
A00258	Lyctus brunneus (Stephens, 1830)	INTR	Arthropoda	Hexapoda	Insecta	Coleoptera	Bostrichidae									SMG
A00259	Rhyzopertha dominica (Fabricius, 1792)	INTR	Arthropoda	Hexapoda	Insecta	Coleoptera	Bostrichidae									SMG
A00260	Scobicia barbata (Wollaston, 1860)	INTR	Arthropoda	Hexapoda	Insecta	Coleoptera	Bostrichidae					PIC			TER		SMR
A02567	Dieckmanniellus nitidulus (Gyllenhal, 1838)	INTR	Arthropoda	Hexapoda	Insecta	Coleoptera	Brentidae										SMR
A00249	Agrilus angustulus angustulus (Illiger, 1803)	INTR	Arthropoda	Hexapoda	Insecta	Coleoptera	Buprestidae									SMG
A00248	Agrilus derasofasciatus Lacordaire in Boisduval & Lacordaire, 1835	NAT	Arthropoda	Hexapoda	Insecta	Coleoptera	Buprestidae					PIC				SMG
A00250	Buprestis novemmaculata novemmaculata Linnaeus, 1767	INTR	Arthropoda	Hexapoda	Insecta	Coleoptera	Buprestidae										SMR
A00041	Acupalpus brunnipes (Sturm, 1825)	NAT	Arthropoda	Hexapoda	Insecta	Coleoptera	Carabidae			FLO		PIC		SJG	TER	SMG	SMR
A00042	Acupalpus dubius Schilsky, 1888	NAT	Arthropoda	Hexapoda	Insecta	Coleoptera	Carabidae			FLO	FAI		GRA	SJG	TER	SMG	SMR
A00055	Acupalpus flavicollis (Sturm, 1825)	NAT	Arthropoda	Hexapoda	Insecta	Coleoptera	Carabidae				FAI				TER
A00003	Aepus gracilicornis gracilicornis Wollaston, 1860	MAC	Arthropoda	Hexapoda	Insecta	Coleoptera	Carabidae			FLO
A00031	Agonum marginatum (Linnaeus, 1758)	INTR	Arthropoda	Hexapoda	Insecta	Coleoptera	Carabidae		COR	FLO	FAI		GRA	SJG	TER	SMG
A00032	Agonum muelleri muelleri (Herbst, 1784)	INTR	Arthropoda	Hexapoda	Insecta	Coleoptera	Carabidae				FAI		GRA		TER	SMG	SMR
A00036	Amara aenea (De Geer, 1774)	INTR	Arthropoda	Hexapoda	Insecta	Coleoptera	Carabidae		COR	FLO	FAI	PIC	GRA	SJG	TER	SMG	SMR
A00037	Anisodactylus binotatus (Fabricius, 1787)	INTR	Arthropoda	Hexapoda	Insecta	Coleoptera	Carabidae		COR	FLO	FAI	PIC	GRA	SJG	TER	SMG	SMR
A02470	Asaphidion flavipes (Linnaeus, 1760)	INTR	Arthropoda	Hexapoda	Insecta	Coleoptera	Carabidae									SMG
A00004	Bembidion ambiguum Dejean, 1831	INTR	Arthropoda	Hexapoda	Insecta	Coleoptera	Carabidae								TER
A00006	Bembidion derelictum Alluaud, 1926	END	Arthropoda	Hexapoda	Insecta	Coleoptera	Carabidae			FLO
A00005	Bembidion schmidti mequignoni Colas, 1939	END	Arthropoda	Hexapoda	Insecta	Coleoptera	Carabidae			FLO	FAI	PIC				SMG
A00008	Bembidion semipunctatum (Donovan, 1806)	NAT	Arthropoda	Hexapoda	Insecta	Coleoptera	Carabidae								TER
A00040	Bradycellus chavesi Alluaud, 1919	END	Arthropoda	Hexapoda	Insecta	Coleoptera	Carabidae									SMG
A00039	Bradycellus distinctus (Dejean, 1829)	INTR	Arthropoda	Hexapoda	Insecta	Coleoptera	Carabidae						GRA		TER	SMG
A00028	Calathus carvalhoi Serrano & Borges, 1986	END	Arthropoda	Hexapoda	Insecta	Coleoptera	Carabidae								TER
A00027	Calathus extensicollis Putzeys, 1873	END	Arthropoda	Hexapoda	Insecta	Coleoptera	Carabidae					PIC
A00025	Calathus lundbladi Colas, 1938	END	Arthropoda	Hexapoda	Insecta	Coleoptera	Carabidae									SMG
A00026	Calathus vicenteorum Schatzmayr, 1937	END	Arthropoda	Hexapoda	Insecta	Coleoptera	Carabidae										SMR
A00001	Calosoma olivieri Dejean, 1831	NAT	Arthropoda	Hexapoda	Insecta	Coleoptera	Carabidae		COR	FLO	FAI	PIC	GRA	SJG	TER	SMG	SMR
A00023	Cedrorum azoricus azoricus Borges & Serrano, 1993	END	Arthropoda	Hexapoda	Insecta	Coleoptera	Carabidae								TER		SMR
A00024	Cedrorum azoricus caveirensis Borges & Serrano, 1993	END	Arthropoda	Hexapoda	Insecta	Coleoptera	Carabidae					PIC
A00049	Dromius meridionalis Dejean, 1825	INTR	Arthropoda	Hexapoda	Insecta	Coleoptera	Carabidae				FAI	PIC	GRA		TER	SMG	SMR
A00012	Elaphropus diabrachys (Kolenati, 1845)	NAT	Arthropoda	Hexapoda	Insecta	Coleoptera	Carabidae								TER		SMR
A00010	Elaphropus parvulus (Dejean, 1831)	INTR	Arthropoda	Hexapoda	Insecta	Coleoptera	Carabidae			FLO	FAI				TER	SMG	SMR
A00046	Harpalus distinguendus distinguendus (Duftschmid, 1812)	INTR	Arthropoda	Hexapoda	Insecta	Coleoptera	Carabidae		COR	FLO	FAI	PIC		SJG	TER	SMG	SMR
A00029	Laemostenus complanatus (Dejean, 1828)	INTR	Arthropoda	Hexapoda	Insecta	Coleoptera	Carabidae			FLO	FAI	PIC	GRA	SJG	TER	SMG	SMR
A00048	Licinus punctatulus punctatulus (Fabricius, 1792)	INTR	Arthropoda	Hexapoda	Insecta	Coleoptera	Carabidae								TER
A00051	Microlestes negrita negrita (Wollaston, 1854)	NAT	Arthropoda	Hexapoda	Insecta	Coleoptera	Carabidae			FLO	FAI	PIC			TER	SMG
A00002	Notiophilus quadripunctatus Dejean, 1826	NAT	Arthropoda	Hexapoda	Insecta	Coleoptera	Carabidae			FLO		PIC			TER	SMG	SMR
A00009	Ocys harpaloides (Audinet-Serville, 1821)	NAT	Arthropoda	Hexapoda	Insecta	Coleoptera	Carabidae		COR	FLO	FAI	PIC	GRA	SJG	TER	SMG	SMR
A00030	Olisthopus inclavatus Israelson, 1983	END	Arthropoda	Hexapoda	Insecta	Coleoptera	Carabidae										SMR
A00043	Ophonus ardosiacus (Lutshnik, 1922)	INTR	Arthropoda	Hexapoda	Insecta	Coleoptera	Carabidae			FLO	FAI		GRA	SJG	TER	SMG	SMR
A00044	Ophonus stictus Stephens, 1828	INTR	Arthropoda	Hexapoda	Insecta	Coleoptera	Carabidae					PIC
A00034	Paranchus albipes (Fabricius, 1796)	INTR	Arthropoda	Hexapoda	Insecta	Coleoptera	Carabidae		COR	FLO	FAI	PIC	GRA	SJG	TER	SMG	SMR
A00035	Perigona nigriceps (Dejean, 1831)	INTR	Arthropoda	Hexapoda	Insecta	Coleoptera	Carabidae				FAI		GRA		TER	SMG	SMR
A00050	Philorhizus melanocephalus (Dejean, 1825)	INTR	Arthropoda	Hexapoda	Insecta	Coleoptera	Carabidae										SMR
A00033	Pseudanchomenus aptinoides (Tarnier, 1860)	END	Arthropoda	Hexapoda	Insecta	Coleoptera	Carabidae					PIC				SMG
A00047	Pseudoophonus griseus (Panzer, 1796)	INTR	Arthropoda	Hexapoda	Insecta	Coleoptera	Carabidae				FAI				TER
A00045	Pseudoophonus rufipes (De Geer, 1774)	INTR	Arthropoda	Hexapoda	Insecta	Coleoptera	Carabidae		COR	FLO	FAI	PIC	GRA	SJG	TER	SMG	SMR
A00022	Pterostichus aterrimus aterrimus (Herbst, 1784)	NAT	Arthropoda	Hexapoda	Insecta	Coleoptera	Carabidae					PIC		SJG	TER
A00021	Pterostichus vernalis (Panzer, 1796)	INTR	Arthropoda	Hexapoda	Insecta	Coleoptera	Carabidae			FLO	FAI	PIC	GRA	SJG	TER	SMG	SMR
A00038	Stenolophus teutonus (Schrank, 1781)	NAT	Arthropoda	Hexapoda	Insecta	Coleoptera	Carabidae		COR	FLO	FAI		GRA	SJG	TER	SMG	SMR
A02454	Tachys elongatulus (Dejean, 1831)	INTR	Arthropoda	Hexapoda	Insecta	Coleoptera	Carabidae									SMG	SMR
A00011	Tachys micros (Fischer von Waldheim, 1828)	NAT	Arthropoda	Hexapoda	Insecta	Coleoptera	Carabidae			FLO	FAI				TER	SMG	SMR
A00013	Thalassophilus azoricus Oromí & Borges, 1991	END	Arthropoda	Hexapoda	Insecta	Coleoptera	Carabidae									SMG
A00552	Trechus isabelae Borges & Serrano, 2007	END	Arthropoda	Hexapoda	Insecta	Coleoptera	Carabidae							SJG
A00007	Trechus jorgensis Oromí & Borges, 1991	END	Arthropoda	Hexapoda	Insecta	Coleoptera	Carabidae							SJG
A00017	Trechus montanheirorum Oromí & Borges, 1991	END	Arthropoda	Hexapoda	Insecta	Coleoptera	Carabidae					PIC
A00019	Trechus oromii Borges, Serrano & Amorim, 2004	END	Arthropoda	Hexapoda	Insecta	Coleoptera	Carabidae				FAI
A00020	Trechus pereirai Borges, Serrano & Amorim, 2004	END	Arthropoda	Hexapoda	Insecta	Coleoptera	Carabidae					PIC
A00016	Trechus picoensis Machado, 1988	END	Arthropoda	Hexapoda	Insecta	Coleoptera	Carabidae					PIC
A00015	Trechus terceiranus Machado, 1988	END	Arthropoda	Hexapoda	Insecta	Coleoptera	Carabidae								TER
A00018	Trechus terrabravensis Borges, Serrano & Amorim, 2004	END	Arthropoda	Hexapoda	Insecta	Coleoptera	Carabidae								TER
A00014	Trechus torretassoi Jeannel, 1937	END	Arthropoda	Hexapoda	Insecta	Coleoptera	Carabidae									SMG
A00434	Arhopalus syriacus (Reitter, 1895)	INTR	Arthropoda	Hexapoda	Insecta	Coleoptera	Cerambycidae					PIC			TER	SMG	SMR
A00437	Aromia moschata moschata (Linnaeus, 1758)	INTR	Arthropoda	Hexapoda	Insecta	Coleoptera	Cerambycidae									SMG
A00439	Chlorophorus glaucus (Fabricius, 1781)	INTR	Arthropoda	Hexapoda	Insecta	Coleoptera	Cerambycidae			FLO		PIC		SJG	TER	SMG	SMR
A00442	Crotchiella brachyptera Israelson, 1985	END	Arthropoda	Hexapoda	Insecta	Coleoptera	Cerambycidae					PIC			TER	SMG	SMR
A00435	Gracilia minuta (Fabricius, 1781)	INTR	Arthropoda	Hexapoda	Insecta	Coleoptera	Cerambycidae				FAI				TER	SMG	SMR
A00438	Hylotrupes bajulus (Linnaeus, 1758)	INTR	Arthropoda	Hexapoda	Insecta	Coleoptera	Cerambycidae			FLO	FAI			SJG	TER	SMG	SMR
A02459	Monochamus galloprovincialis (Olivier, 1795)	INTR	Arthropoda	Hexapoda	Insecta	Coleoptera	Cerambycidae				FAI	PIC		SJG	TER		SMR
A00436	Nathrius brevipennis (Mulsant, 1839)	INTR	Arthropoda	Hexapoda	Insecta	Coleoptera	Cerambycidae									SMG
A00441	Psapharochrus jaspideus (Germar, 1824)	INTR	Arthropoda	Hexapoda	Insecta	Coleoptera	Cerambycidae				FAI	PIC		SJG	TER	SMG
A00433	Stictoleptura fontenayi (Mulsant, 1839)	INTR	Arthropoda	Hexapoda	Insecta	Coleoptera	Cerambycidae									SMG	SMR
A00432	Stictoleptura rubra (Linnaeus, 1758)	INTR	Arthropoda	Hexapoda	Insecta	Coleoptera	Cerambycidae									SMG
A00440	Taeniotes amazonum Thomson, 1857	INTR	Arthropoda	Hexapoda	Insecta	Coleoptera	Cerambycidae				FAI				TER	SMG
A00349	Euxestus parkii Wollaston, 1858	NAT	Arthropoda	Hexapoda	Insecta	Coleoptera	Cerylonidae									SMG
A00745	Oxythyrea funesta (Poda, 1761)	INTR	Arthropoda	Hexapoda	Insecta	Coleoptera	Cetoniidae								TER
A00462	Acanthoscelides obtectus (Say, 1831)	INTR	Arthropoda	Hexapoda	Insecta	Coleoptera	Chrysomelidae								TER	SMG	SMR
A00458	Altica ampelophaga Guérin-Méneville, 1858	INTR	Arthropoda	Hexapoda	Insecta	Coleoptera	Chrysomelidae										SMR
A00464	Bruchidius foveolatus (Gyllenhal, 1833)	INTR	Arthropoda	Hexapoda	Insecta	Coleoptera	Chrysomelidae										SMR
A00465	Bruchidius lividimanus (Gyllenhal, 1833)	INTR	Arthropoda	Hexapoda	Insecta	Coleoptera	Chrysomelidae										SMR
A00460	Bruchus pisorum (Linnaeus, 1758)	INTR	Arthropoda	Hexapoda	Insecta	Coleoptera	Chrysomelidae			FLO					TER	SMG
A00459	Bruchus rufimanus Boheman, 1833	INTR	Arthropoda	Hexapoda	Insecta	Coleoptera	Chrysomelidae				FAI			SJG	TER	SMG	SMR
A00461	Bruchus rufipes Herbst, 1783	INTR	Arthropoda	Hexapoda	Insecta	Coleoptera	Chrysomelidae										SMR
A00457	Bruchus tristiculus Fåhraeus, 1839	NAT	Arthropoda	Hexapoda	Insecta	Coleoptera	Chrysomelidae				FAI	PIC			TER	SMG
A00446	Calligrapha polyspila (Germar, 1821)	INTR	Arthropoda	Hexapoda	Insecta	Coleoptera	Chrysomelidae				FAI	PIC	GRA		TER
A00463	Callosobruchus maculatus (Fabricius, 1775)	INTR	Arthropoda	Hexapoda	Insecta	Coleoptera	Chrysomelidae								TER	SMG	SMR
A00452	Chaetocnema hortensis (Fourcroy, 1785)	INTR	Arthropoda	Hexapoda	Insecta	Coleoptera	Chrysomelidae			FLO	FAI	PIC	GRA	SJG	TER	SMG	SMR
A00444	Chrysolina bankii (Fabricius, 1775)	NAT	Arthropoda	Hexapoda	Insecta	Coleoptera	Chrysomelidae		COR	FLO		PIC	GRA	SJG	TER	SMG	SMR
A00532	Chrysolina hyperici (Forster, 1771)	INTR	Arthropoda	Hexapoda	Insecta	Coleoptera	Chrysomelidae						GRA
A00443	Cryptocephalus sulphureus Olivier, 1808	INTR	Arthropoda	Hexapoda	Insecta	Coleoptera	Chrysomelidae										SMR
A00449	Epitrix cucumeris (Harris, 1851)	INTR	Arthropoda	Hexapoda	Insecta	Coleoptera	Chrysomelidae			FLO	FAI	PIC	GRA	SJG	TER	SMG	SMR
A00450	Epitrix hirtipennis (Melsheimer, 1847)	INTR	Arthropoda	Hexapoda	Insecta	Coleoptera	Chrysomelidae			FLO		PIC	GRA		TER	SMG	SMR
A00448	Epitrix pubescens (Koch, 1803)	INTR	Arthropoda	Hexapoda	Insecta	Coleoptera	Chrysomelidae							SJG	TER
A00533	Longitarsus kutscherai (Rye, 1872)	INTR	Arthropoda	Hexapoda	Insecta	Coleoptera	Chrysomelidae			FLO	FAI	PIC	GRA		TER	SMG	SMR
A00456	Longitarsus lateripunctatus lateripunctatus (Rosenhauer, 1856)	INTR	Arthropoda	Hexapoda	Insecta	Coleoptera	Chrysomelidae								TER		SMR
A00451	Mniophilosoma obscurum Gillerfors, 1986	END	Arthropoda	Hexapoda	Insecta	Coleoptera	Chrysomelidae			FLO
A00447	Neocrepidodera ferruginea (Scopoli, 1763)	INTR	Arthropoda	Hexapoda	Insecta	Coleoptera	Chrysomelidae									SMG	SMR
A00454	Psylliodes chrysocephalus (Linnaeus, 1758)	INTR	Arthropoda	Hexapoda	Insecta	Coleoptera	Chrysomelidae			FLO	FAI	PIC			TER	SMG	SMR
A00455	Psylliodes marcida (Illiger, 1807)	NAT	Arthropoda	Hexapoda	Insecta	Coleoptera	Chrysomelidae		COR	FLO	FAI	PIC	GRA		TER	SMG	SMR
A00453	Psylliodes vehemens Wollaston, 1854	MAC	Arthropoda	Hexapoda	Insecta	Coleoptera	Chrysomelidae				FAI
A00393	Atlantocis gillerforsi Israelson, 1985	END	Arthropoda	Hexapoda	Insecta	Coleoptera	Ciidae			FLO		PIC			TER	SMG	SMR
A00283	Necrobia ruficollis (Fabricius, 1775)	INTR	Arthropoda	Hexapoda	Insecta	Coleoptera	Cleridae					PIC	GRA		TER
A00282	Necrobia rufipes (De Geer, 1775)	INTR	Arthropoda	Hexapoda	Insecta	Coleoptera	Cleridae				FAI
A00280	Opilo domesticus (Sturm, 1837)	INTR	Arthropoda	Hexapoda	Insecta	Coleoptera	Cleridae									SMG
A00281	Opilo mollis (Linnaeus, 1758)	INTR	Arthropoda	Hexapoda	Insecta	Coleoptera	Cleridae									SMG
A00371	Adalia bipunctata (Linnaeus, 1758)	INTR	Arthropoda	Hexapoda	Insecta	Coleoptera	Coccinellidae				FAI					SMG
A00370	Adalia decempunctata (Linnaeus, 1758)	INTR	Arthropoda	Hexapoda	Insecta	Coleoptera	Coccinellidae		COR	FLO	FAI	PIC	GRA	SJG	TER	SMG	SMR
A02573	Ceratomegilla undecimnotata (Schneider, 1792)	INTR	Arthropoda	Hexapoda	Insecta	Coleoptera	Coccinellidae									SMG
A00354	Chilocorus bipustulatus (Linnaeus, 1758)	INTR	Arthropoda	Hexapoda	Insecta	Coleoptera	Coccinellidae									SMG	SMR
A00355	Clitostethus arcuatus (Rossi, 1794)	INTR	Arthropoda	Hexapoda	Insecta	Coleoptera	Coccinellidae				FAI	PIC	GRA	SJG	TER	SMG	SMR
A00372	Coccinella undecimpunctata undecimpunctata Linnaeus, 1758	INTR	Arthropoda	Hexapoda	Insecta	Coleoptera	Coccinellidae		COR	FLO	FAI	PIC	GRA	SJG	TER	SMG	SMR
A02543	Delphastus catalinae (Horn, 1895)	INTR	Arthropoda	Hexapoda	Insecta	Coleoptera	Coccinellidae	AZ
A02574	Hippodamia variegata (Goeze, 1777)	INTR	Arthropoda	Hexapoda	Insecta	Coleoptera	Coccinellidae	AZ
A00374	Myrrha octodecimguttata (Linnaeus, 1758)	INTR	Arthropoda	Hexapoda	Insecta	Coleoptera	Coccinellidae									SMG	SMR
A00365	Nephus bisignatus bisignatus (Boheman, 1850)	INTR	Arthropoda	Hexapoda	Insecta	Coleoptera	Coccinellidae										SMR
A00363	Nephus flavopictus (Wollaston, 1854)	MAC	Arthropoda	Hexapoda	Insecta	Coleoptera	Coccinellidae							SJG	TER	SMG
A00275	Nephus reunioni (Fürsch, 1974)	INTR	Arthropoda	Hexapoda	Insecta	Coleoptera	Coccinellidae									SMG
A02544	Nephus voeltzkowi Weise, 1910	INTR	Arthropoda	Hexapoda	Insecta	Coleoptera	Coccinellidae		COR				GRA	SJG	TER	SMG
A00366	Novius cardinalis (Mulsant, 1850)	INTR	Arthropoda	Hexapoda	Insecta	Coleoptera	Coccinellidae		COR	FLO	FAI	PIC	GRA	SJG	TER	SMG	SMR
A02545	Oenopia doublieri (Mulsant, 1846)	INTR	Arthropoda	Hexapoda	Insecta	Coleoptera	Coccinellidae				FAI				TER
A02576	Pharoscymnus decemplagiatus (Wollaston, 1857)	INTR	Arthropoda	Hexapoda	Insecta	Coleoptera	Coccinellidae	AZ
A02546	Propylea quatuordecimpunctata (Linnaeus, 1758)	INTR	Arthropoda	Hexapoda	Insecta	Coleoptera	Coccinellidae				FAI
A00369	Rhyzobius chrysomeloides (Herbst, 1792)	NAT	Arthropoda	Hexapoda	Insecta	Coleoptera	Coccinellidae									SMG
A02547	Rhyzobius forestieri (Mulsant, 1853)	INTR	Arthropoda	Hexapoda	Insecta	Coleoptera	Coccinellidae									SMG
A00368	Rhyzobius litura (Fabricius, 1787)	NAT	Arthropoda	Hexapoda	Insecta	Coleoptera	Coccinellidae				FAI		GRA		TER	SMG	SMR
A00367	Rhyzobius lophanthae (Blaisdell, 1892)	INTR	Arthropoda	Hexapoda	Insecta	Coleoptera	Coccinellidae			FLO		PIC	GRA	SJG	TER	SMG	SMR
A00364	Scymniscus helgae (Fürsch, 1965)	INTR	Arthropoda	Hexapoda	Insecta	Coleoptera	Coccinellidae			FLO					TER		SMR
A00357	Scymnus haemorrhoidalis Herbst, 1797	INTR	Arthropoda	Hexapoda	Insecta	Coleoptera	Coccinellidae										SMR
A00361	Scymnus interruptus (Goeze, 1777)	NAT	Arthropoda	Hexapoda	Insecta	Coleoptera	Coccinellidae		COR	FLO	FAI	PIC	GRA	SJG	TER	SMG	SMR
A00362	Scymnus nubilus Mulsant, 1850	NAT	Arthropoda	Hexapoda	Insecta	Coleoptera	Coccinellidae		COR	FLO	FAI	PIC	GRA	SJG	TER	SMG	SMR
A00360	Scymnus rubromaculatus (Goeze, 1777)	NAT	Arthropoda	Hexapoda	Insecta	Coleoptera	Coccinellidae	AZ
A02575	Scymnus schmidti Fürsch, 1958	INTR	Arthropoda	Hexapoda	Insecta	Coleoptera	Coccinellidae	AZ
A00358	Scymnus subvillosus (Goeze, 1777)	NAT	Arthropoda	Hexapoda	Insecta	Coleoptera	Coccinellidae				FAI			SJG	TER	SMG	SMR
A00359	Scymnus suturalis Thunberg, 1795	INTR	Arthropoda	Hexapoda	Insecta	Coleoptera	Coccinellidae				FAI				TER	SMG	SMR
A00356	Stethorus pusillus (Herbst, 1797)	MAC	Arthropoda	Hexapoda	Insecta	Coleoptera	Coccinellidae			FLO	FAI	PIC	GRA	SJG	TER	SMG	SMR
A00378	Arthrolips convexiuscula (Motschulsky, 1849)	NAT	Arthropoda	Hexapoda	Insecta	Coleoptera	Corylophidae							SJG		SMG	SMR
A00377	Arthrolips picea (Comolli, 1837)	NAT	Arthropoda	Hexapoda	Insecta	Coleoptera	Corylophidae								TER	SMG	SMR
A00380	Corylophus sublaevipennis Jacquelin du Val, 1859	NAT	Arthropoda	Hexapoda	Insecta	Coleoptera	Corylophidae				FAI
A00381	Orthoperus aequalis Sharp, 1885	INTR	Arthropoda	Hexapoda	Insecta	Coleoptera	Corylophidae										SMR
A00379	Sericoderus lateralis (Gyllenhal, 1827)	INTR	Arthropoda	Hexapoda	Insecta	Coleoptera	Corylophidae		COR	FLO	FAI	PIC	GRA	SJG	TER	SMG	SMR
A00342	Atomaria apicalis Erichson, 1846	INTR	Arthropoda	Hexapoda	Insecta	Coleoptera	Cryptophagidae				FAI					SMG
A00341	Atomaria munda Erichson, 1846	INTR	Arthropoda	Hexapoda	Insecta	Coleoptera	Cryptophagidae				FAI
A00336	Cryptophagus cellaris (Scopoli, 1763)	INTR	Arthropoda	Hexapoda	Insecta	Coleoptera	Cryptophagidae				FAI	PIC	GRA		TER	SMG	SMR
A00335	Cryptophagus dentatus (Herbst, 1793)	INTR	Arthropoda	Hexapoda	Insecta	Coleoptera	Cryptophagidae				FAI					SMG
A00337	Cryptophagus laticollis Lucas, 1846	INTR	Arthropoda	Hexapoda	Insecta	Coleoptera	Cryptophagidae						GRA		TER	SMG
A00338	Cryptophagus pilosus Gyllenhal, 1827	INTR	Arthropoda	Hexapoda	Insecta	Coleoptera	Cryptophagidae			FLO
A00334	Cryptophagus saginatus Sturm, 1845	INTR	Arthropoda	Hexapoda	Insecta	Coleoptera	Cryptophagidae			FLO				SJG
A00339	Cryptophagus schmidti Sturm, 1845	INTR	Arthropoda	Hexapoda	Insecta	Coleoptera	Cryptophagidae			FLO
A00340	Ephistemus globulus (Paykull, 1798)	INTR	Arthropoda	Hexapoda	Insecta	Coleoptera	Cryptophagidae			FLO	FAI	PIC				SMG	SMR
A00507	Amaurorhinus monizianus (Wollaston, 1860)	MAC	Arthropoda	Hexapoda	Insecta	Coleoptera	Curculionidae										SMR
A00495	Brachypera multifida (Israelson, 1984)	END	Arthropoda	Hexapoda	Insecta	Coleoptera	Curculionidae										SMR
A00508	Brachytemnus porcatus (Germar, 1824)	INTR	Arthropoda	Hexapoda	Insecta	Coleoptera	Curculionidae					PIC					SMR
A00503	Caenopsis waltoni (Boheman, 1843)	NAT	Arthropoda	Hexapoda	Insecta	Coleoptera	Curculionidae					PIC
A00502	Calacalles droueti azoricus Stüben, 2004	END	Arthropoda	Hexapoda	Insecta	Coleoptera	Curculionidae				FAI
A00500	Calacalles droueti droueti (Crotch, 1867)	END	Arthropoda	Hexapoda	Insecta	Coleoptera	Curculionidae			FLO	FAI	PIC
A00501	Calacalles subcarinatus (Israelson, 1984)	END	Arthropoda	Hexapoda	Insecta	Coleoptera	Curculionidae		COR	FLO	FAI	PIC	GRA	SJG	TER	SMG	SMR
A00480	Cathormiocerus curvipes (Wollaston, 1854)	NAT	Arthropoda	Hexapoda	Insecta	Coleoptera	Curculionidae		COR	FLO	FAI			SJG	TER	SMG	SMR
A02508	Cathormiocerus discors Desbrochers des Loges, 1875	NAT	Arthropoda	Hexapoda	Insecta	Coleoptera	Curculionidae										SMR
A00506	Ceutorhynchus assimilis (Paykull, 1792)	INTR	Arthropoda	Hexapoda	Insecta	Coleoptera	Curculionidae				FAI				TER	SMG
A00493	Charagmus gressorius (Fabricius, 1792)	NAT	Arthropoda	Hexapoda	Insecta	Coleoptera	Curculionidae			FLO	FAI	PIC	GRA	SJG	TER	SMG	SMR
A00524	Coccotrypes carpophagus (Hornung, 1842)	INTR	Arthropoda	Hexapoda	Insecta	Coleoptera	Curculionidae				FAI	PIC	GRA		TER	SMG	SMR
A00489	Coelositona puberulus (Reitter, 1903)	INTR	Arthropoda	Hexapoda	Insecta	Coleoptera	Curculionidae			FLO	FAI	PIC	GRA	SJG	TER	SMG	SMR
A00498	Coniocleonus excoriatus (Gyllenhal, 1834)	NAT	Arthropoda	Hexapoda	Insecta	Coleoptera	Curculionidae										SMR
A00499	Dichromacalles dromedarius (Boheman, 1844)	INTR	Arthropoda	Hexapoda	Insecta	Coleoptera	Curculionidae				FAI						SMR
A00546	Drouetius azoricus azoricus (Drouet, 1859)	END	Arthropoda	Hexapoda	Insecta	Coleoptera	Curculionidae				FAI		GRA	SJG
A00726	Drouetius azoricus nitens Machado, 2009	END	Arthropoda	Hexapoda	Insecta	Coleoptera	Curculionidae		COR	FLO
A00128	Drouetius azoricus parallelirostris Machado, 2009	END	Arthropoda	Hexapoda	Insecta	Coleoptera	Curculionidae								TER
A01177	Drouetius azoricus separandus Machado, 2009	END	Arthropoda	Hexapoda	Insecta	Coleoptera	Curculionidae									SMG
A02371	Drouetius borgesi borgesi (Machado, 2009)	END	Arthropoda	Hexapoda	Insecta	Coleoptera	Curculionidae								TER
A02376	Drouetius borgesi centralis Machado, 2009	END	Arthropoda	Hexapoda	Insecta	Coleoptera	Curculionidae				FAI	PIC	GRA	SJG
A02375	Drouetius borgesi sanctimichaelis Machado, 2009	END	Arthropoda	Hexapoda	Insecta	Coleoptera	Curculionidae									SMG
A01463	Drouetius oceanicus oceanicus Machado, 2009	END	Arthropoda	Hexapoda	Insecta	Coleoptera	Curculionidae								TER
A02352	Drouetius oceanicus tristis Machado, 2009	END	Arthropoda	Hexapoda	Insecta	Coleoptera	Curculionidae		COR		FAI		GRA	SJG		SMG
A02409	Gonipterus platensis (Marelli, 1926)	INTR	Arthropoda	Hexapoda	Insecta	Coleoptera	Curculionidae								TER	SMG
A02568	Gronops fasciatus Küster, 1851	INTR	Arthropoda	Hexapoda	Insecta	Coleoptera	Curculionidae										SMR
A02569	Hadroplontus trimaculatus (Fabricius, 1775)	INTR	Arthropoda	Hexapoda	Insecta	Coleoptera	Curculionidae										SMR
A00520	Hylastes ater (Paykull, 1800)	INTR	Arthropoda	Hexapoda	Insecta	Coleoptera	Curculionidae				FAI	PIC
A00519	Hylastes attenuatus Erichson, 1836	INTR	Arthropoda	Hexapoda	Insecta	Coleoptera	Curculionidae					PIC			TER	SMG
A00521	Hylurgus ligniperda (Fabricius, 1787)	NAT	Arthropoda	Hexapoda	Insecta	Coleoptera	Curculionidae				FAI	PIC			TER	SMG	SMR
A00494	Hypera postica (Gyllenhal, 1813)	INTR	Arthropoda	Hexapoda	Insecta	Coleoptera	Curculionidae		COR	FLO	FAI		GRA	SJG	TER	SMG	SMR
A00526	Hypothenemus crudiae (Panzer, 1791)	INTR	Arthropoda	Hexapoda	Insecta	Coleoptera	Curculionidae							SJG	TER		SMR
A00525	Hypothenemus eruditus Westwood, 1836	INTR	Arthropoda	Hexapoda	Insecta	Coleoptera	Curculionidae				FAI	PIC		SJG		SMG	SMR
A02570	Hypurus bertrandi (Perris, 1852)	INTR	Arthropoda	Hexapoda	Insecta	Coleoptera	Curculionidae								TER
A00523	Liparthrum curtum Wollaston, 1854	MAC	Arthropoda	Hexapoda	Insecta	Coleoptera	Curculionidae			FLO	FAI	PIC		SJG	TER	SMG	SMR
A02458	Lixus pulverulentus (Scopoli, 1763)	INTR	Arthropoda	Hexapoda	Insecta	Coleoptera	Curculionidae								TER
A00517	Mecinus pascuorum (Gyllenhal, 1813)	INTR	Arthropoda	Hexapoda	Insecta	Coleoptera	Curculionidae			FLO	FAI	PIC	GRA		TER	SMG	SMR
A00504	Mogulones geographicus (Goeze, 1777)	INTR	Arthropoda	Hexapoda	Insecta	Coleoptera	Curculionidae				FAI						SMR
A00483	Naupactus cervinus (Boheman, 1840)	INTR	Arthropoda	Hexapoda	Insecta	Coleoptera	Curculionidae		COR	FLO	FAI	PIC	GRA	SJG	TER	SMG	SMR
A00482	Naupactus leucoloma Boheman, 1840	INTR	Arthropoda	Hexapoda	Insecta	Coleoptera	Curculionidae			FLO			GRA		TER	SMG
A00514	Orthochaetes insignis (Aubé, 1863)	NAT	Arthropoda	Hexapoda	Insecta	Coleoptera	Curculionidae			FLO	FAI	PIC			TER		SMR
A00528	Orthotomicus erosus (Wollaston, 1857)	NAT	Arthropoda	Hexapoda	Insecta	Coleoptera	Curculionidae					PIC			TER
A00477	Otiorhynchus cribricollis Gyllenhal, 1834	INTR	Arthropoda	Hexapoda	Insecta	Coleoptera	Curculionidae		COR	FLO	FAI	PIC	GRA	SJG	TER	SMG	SMR
A00478	Otiorhynchus parvicollis Gyllenhal, 1834	INTR	Arthropoda	Hexapoda	Insecta	Coleoptera	Curculionidae				FAI	PIC		SJG
A00474	Otiorhynchus rugosostriatus (Goeze, 1777)	INTR	Arthropoda	Hexapoda	Insecta	Coleoptera	Curculionidae			FLO	FAI	PIC		SJG	TER	SMG	SMR
A00475	Otiorhynchus singularis (Linnaeus, 1767)	INTR	Arthropoda	Hexapoda	Insecta	Coleoptera	Curculionidae									SMG
A00476	Otiorhynchus sulcatus (Fabricius, 1775)	INTR	Arthropoda	Hexapoda	Insecta	Coleoptera	Curculionidae			FLO	FAI	PIC	GRA	SJG	TER	SMG	SMR
A00487	Philopedon plagiatum (Schaller, 1783)	INTR	Arthropoda	Hexapoda	Insecta	Coleoptera	Curculionidae				FAI					SMG
A00522	Phloeosinus gillerforsi Bright, 1987	END	Arthropoda	Hexapoda	Insecta	Coleoptera	Curculionidae			FLO		PIC		SJG	TER	SMG
A02366	Phloeotribus scarabaeoides (Bernard, 1788)	INTR	Arthropoda	Hexapoda	Insecta	Coleoptera	Curculionidae								TER
A00497	Pissodes castaneus (DeGeer, 1775)	INTR	Arthropoda	Hexapoda	Insecta	Coleoptera	Curculionidae				FAI	PIC			TER	SMG	SMR
A00509	Pselactus spadix spadix (Herbst, 1795)	INTR	Arthropoda	Hexapoda	Insecta	Coleoptera	Curculionidae				FAI	PIC		SJG	TER
A00496	Pseudechinosoma nodosum Hustache, 1936	END	Arthropoda	Hexapoda	Insecta	Coleoptera	Curculionidae			FLO	FAI	PIC		SJG	TER	SMG	SMR
A02504	Pseudocaulotrupis floresensis Stüben, 2018	END	Arthropoda	Hexapoda	Insecta	Coleoptera	Curculionidae			FLO
A00511	Pseudocaulotrupis parvus (Israelson, 1985)	END	Arthropoda	Hexapoda	Insecta	Coleoptera	Curculionidae										SMR
A02505	Pseudocaulotrupis schuettei Stüben, 2018	END	Arthropoda	Hexapoda	Insecta	Coleoptera	Curculionidae							SJG
A00513	Pseudophloeophagus tenax borgesi Stüben, 2022	END	Arthropoda	Hexapoda	Insecta	Coleoptera	Curculionidae		COR	FLO	FAI	PIC	GRA	SJG	TER	SMG	SMR
A00512	Pseudophloeophagus truncorum (Stephens, 1831)	NAT	Arthropoda	Hexapoda	Insecta	Coleoptera	Curculionidae			FLO	FAI	PIC	GRA	SJG	TER	SMG	SMR
A02506	Pseudophloeophagus variabilis (Crotch, 1867)	END	Arthropoda	Hexapoda	Insecta	Coleoptera	Curculionidae		COR	FLO	FAI	PIC				SMG
A00510	Rhopalomesites tardyi (Curtis, 1825)	INTR	Arthropoda	Hexapoda	Insecta	Coleoptera	Curculionidae			FLO		PIC		SJG	TER	SMG	SMR
A00518	Scolytus rugulosus (Müller, 1818)	INTR	Arthropoda	Hexapoda	Insecta	Coleoptera	Curculionidae									SMG
A02503	Sirocalodes mixtus (Mulsant & Rey, 1859)	INTR	Arthropoda	Hexapoda	Insecta	Coleoptera	Curculionidae								TER
A00505	Sirocalodes nigroterminatus (Wollaston, 1854)	MAC	Arthropoda	Hexapoda	Insecta	Coleoptera	Curculionidae				FAI					SMG	SMR
A00492	Sitona cinnamomeus Allard, 1863	INTR	Arthropoda	Hexapoda	Insecta	Coleoptera	Curculionidae					PIC	GRA		TER		SMR
A00486	Sitona discoideus Gyllenhal, 1834	INTR	Arthropoda	Hexapoda	Insecta	Coleoptera	Curculionidae			FLO	FAI	PIC	GRA	SJG	TER	SMG	SMR
A02507	Sitona hispidulus (Fabricius, 1777)	INTR	Arthropoda	Hexapoda	Insecta	Coleoptera	Curculionidae								TER
A00488	Sitona lineatus (Linnaeus, 1758)	INTR	Arthropoda	Hexapoda	Insecta	Coleoptera	Curculionidae			FLO	FAI	PIC	GRA	SJG	TER	SMG	SMR
A00491	Sitona obsoletus obsoletus (Gmelin, 1790)	INTR	Arthropoda	Hexapoda	Insecta	Coleoptera	Curculionidae		COR	FLO	FAI	PIC	GRA	SJG	TER	SMG	SMR
A00490	Sitona puncticollis Stephens, 1831	INTR	Arthropoda	Hexapoda	Insecta	Coleoptera	Curculionidae										SMR
A00485	Strophosoma melanogrammum melanogrammum (Forster, 1771)	INTR	Arthropoda	Hexapoda	Insecta	Coleoptera	Curculionidae									SMG
A00484	Strophosoma occidentalis (Crotch, 1867)	END	Arthropoda	Hexapoda	Insecta	Coleoptera	Curculionidae										SMR
A00515	Tychius cuprifer (Panzer, 1799)	INTR	Arthropoda	Hexapoda	Insecta	Coleoptera	Curculionidae								TER	SMG
A00516	Tychius picirostris (Fabricius, 1787)	INTR	Arthropoda	Hexapoda	Insecta	Coleoptera	Curculionidae					PIC			TER		SMR
A00527	Xyleborinus alni Nijima, 1909	INTR	Arthropoda	Hexapoda	Insecta	Coleoptera	Curculionidae			FLO	FAI	PIC	GRA	SJG	TER	SMG	SMR
A00284	Psilothrix viridicoerulea (Geoffroy, 1785)	NAT	Arthropoda	Hexapoda	Insecta	Coleoptera	Dasytidae		COR	FLO	FAI				TER	SMG	SMR
A00257	Anthrenus museorum (Linnaeus, 1761)	INTR	Arthropoda	Hexapoda	Insecta	Coleoptera	Dermestidae									SMG
A00256	Anthrenus verbasci (Linnaeus, 1767)	INTR	Arthropoda	Hexapoda	Insecta	Coleoptera	Dermestidae			FLO	FAI
A00255	Attagenus unicolor unicolor (Brahm, 1791)	INTR	Arthropoda	Hexapoda	Insecta	Coleoptera	Dermestidae				FAI
A00251	Dermestes frischi Kugelann, 1792	INTR	Arthropoda	Hexapoda	Insecta	Coleoptera	Dermestidae			FLO	FAI	PIC	GRA		TER	SMG	SMR
A00253	Dermestes maculatus De Geer, 1774	INTR	Arthropoda	Hexapoda	Insecta	Coleoptera	Dermestidae							SJG	TER
A00252	Dermestes murinus murinus Linnaeus, 1758	INTR	Arthropoda	Hexapoda	Insecta	Coleoptera	Dermestidae									SMG
A00254	Dermestes undulatus Brahm, 1790	INTR	Arthropoda	Hexapoda	Insecta	Coleoptera	Dermestidae				FAI	PIC			TER	SMG
A00473	Cosmopolites sordidus (Germar, 1824)	INTR	Arthropoda	Hexapoda	Insecta	Coleoptera	Dryophthoridae								TER	SMG
A00469	Sitophilus granarius (Linnaeus, 1758)	INTR	Arthropoda	Hexapoda	Insecta	Coleoptera	Dryophthoridae				FAI				TER	SMG
A00471	Sitophilus oryzae (Linnaeus, 1763)	INTR	Arthropoda	Hexapoda	Insecta	Coleoptera	Dryophthoridae			FLO	FAI	PIC	GRA	SJG	TER	SMG	SMR
A00470	Sitophilus zeamais Motschulsky, 1855	INTR	Arthropoda	Hexapoda	Insecta	Coleoptera	Dryophthoridae		COR	FLO	FAI	PIC	GRA	SJG	TER	SMG	SMR
A00472	Sphenophorus abbreviatus (Fabricius, 1787)	INTR	Arthropoda	Hexapoda	Insecta	Coleoptera	Dryophthoridae			FLO	FAI		GRA		TER	SMG	SMR
A00235	Dryops algiricus (Lucas, 1846)	NAT	Arthropoda	Hexapoda	Insecta	Coleoptera	Dryopidae			FLO	FAI				TER	SMG	SMR
A00236	Dryops luridus (Erichson, 1847)	NAT	Arthropoda	Hexapoda	Insecta	Coleoptera	Dryopidae		COR	FLO	FAI	PIC	GRA		TER	SMG	SMR
A00057	Agabus bipustulatus (Linnaeus, 1767)	NAT	Arthropoda	Hexapoda	Insecta	Coleoptera	Dytiscidae		COR	FLO		PIC		SJG	TER
A00059	Agabus godmanni Crotch, 1867	END	Arthropoda	Hexapoda	Insecta	Coleoptera	Dytiscidae			FLO	FAI	PIC	GRA	SJG	TER	SMG
A00061	Eretes sticticus (Linnaeus, 1767)	NAT	Arthropoda	Hexapoda	Insecta	Coleoptera	Dytiscidae										SMR
A00056	Hydroporus guernei Régimbart, 1891	END	Arthropoda	Hexapoda	Insecta	Coleoptera	Dytiscidae		COR	FLO	FAI	PIC		SJG	TER	SMG	SMR
A00054	Hydroporus limbatus Aubé, 1838	NAT	Arthropoda	Hexapoda	Insecta	Coleoptera	Dytiscidae									SMG	SMR
A00052	Hygrotus confluens (Fabricius, 1787)	NAT	Arthropoda	Hexapoda	Insecta	Coleoptera	Dytiscidae								TER	SMG	SMR
A00060	Rhantus suturalis (W. S. MacLeay, 1825)	NAT	Arthropoda	Hexapoda	Insecta	Coleoptera	Dytiscidae		COR	FLO	FAI	PIC	GRA	SJG	TER	SMG	SMR
A00239	Aeolus melliculus moreleti Tarnier, 1860	INTR	Arthropoda	Hexapoda	Insecta	Coleoptera	Elateridae			FLO	FAI		GRA	SJG	TER	SMG	SMR
A01544	Agrypnus murinus (Linnaeus, 1758)	INTR	Arthropoda	Hexapoda	Insecta	Coleoptera	Elateridae								TER
A00240	Alestrus dolosus (Crotch, 1867)	END	Arthropoda	Hexapoda	Insecta	Coleoptera	Elateridae			FLO	FAI	PIC			TER	SMG	SMR
A00243	Athous azoricus Platia & Gudenzi, 2002	END	Arthropoda	Hexapoda	Insecta	Coleoptera	Elateridae						GRA		TER	SMG
A00244	Athous haemorrhoidalis (Fabricius, 1801)	INTR	Arthropoda	Hexapoda	Insecta	Coleoptera	Elateridae									SMG
A00242	Athous pomboi Platia & Borges, 2002	END	Arthropoda	Hexapoda	Insecta	Coleoptera	Elateridae										SMR
A00237	Conoderus posticus (Eschscholtz, 1822)	INTR	Arthropoda	Hexapoda	Insecta	Coleoptera	Elateridae				FAI		GRA		TER
A00246	Drapetes mordelloides (Host, 1789)	NAT	Arthropoda	Hexapoda	Insecta	Coleoptera	Elateridae									SMG
A00238	Heteroderes azoricus (Tarnier, 1860)	END	Arthropoda	Hexapoda	Insecta	Coleoptera	Elateridae		COR	FLO	FAI	PIC	GRA	SJG	TER	SMG	SMR
A02389	Heteroderes vagus Candèze, 1893	INTR	Arthropoda	Hexapoda	Insecta	Coleoptera	Elateridae			FLO			GRA		TER
A00241	Melanotus dichrous (Erichson, 1841)	INTR	Arthropoda	Hexapoda	Insecta	Coleoptera	Elateridae			FLO	FAI	PIC	GRA	SJG	TER		SMR
A00352	Holoparamecus caularum (Aubé, 1843)	INTR	Arthropoda	Hexapoda	Insecta	Coleoptera	Endomychidae					PIC					SMR
A00351	Holoparamecus singularis (Beck, 1817)	INTR	Arthropoda	Hexapoda	Insecta	Coleoptera	Endomychidae									SMG
A00343	Cryptophilus integer (Heer, 1841)	INTR	Arthropoda	Hexapoda	Insecta	Coleoptera	Erotylidae				FAI	PIC				SMG	SMR
A00287	Gietella faialensis Menier & Constantin, 1988	END	Arthropoda	Hexapoda	Insecta	Coleoptera	Gietellidae				FAI
A00062	Gyrinus distinctus Aubé, 1836	NAT	Arthropoda	Hexapoda	Insecta	Coleoptera	Gyrinidae			FLO	FAI	PIC			TER	SMG	SMR
A00209	Acritus nigricornis (Hoffmann, 1803)	INTR	Arthropoda	Hexapoda	Insecta	Coleoptera	Histeridae									SMG	SMR
A00218	Carcinops pumilio (Erichson, 1834)	INTR	Arthropoda	Hexapoda	Insecta	Coleoptera	Histeridae				FAI		GRA		TER	SMG
A00219	Carcinops troglodytes (Paykull, 1811)	INTR	Arthropoda	Hexapoda	Insecta	Coleoptera	Histeridae									SMG
A00208	Halacritus punctum (Aubé, 1842)	INTR	Arthropoda	Hexapoda	Insecta	Coleoptera	Histeridae										SMR
A00215	Hypocaccus brasiliensis (Paykull, 1811)	INTR	Arthropoda	Hexapoda	Insecta	Coleoptera	Histeridae				FAI				TER	SMG
A00217	Hypocaccus dimidiatus dimidiatus (Illiger, 1807)	INTR	Arthropoda	Hexapoda	Insecta	Coleoptera	Histeridae				FAI				TER	SMG
A00216	Hypocaccus rugifrons (Paykull, 1798)	INTR	Arthropoda	Hexapoda	Insecta	Coleoptera	Histeridae								TER
A00214	Saprinus acuminatus (Fabricius, 1798)	INTR	Arthropoda	Hexapoda	Insecta	Coleoptera	Histeridae									SMG
A00210	Saprinus caerulescens (Hoffmann, 1803)	INTR	Arthropoda	Hexapoda	Insecta	Coleoptera	Histeridae								TER	SMG
A00213	Saprinus planiusculus Motschulsky, 1849	INTR	Arthropoda	Hexapoda	Insecta	Coleoptera	Histeridae						GRA	SJG	TER	SMG
A00211	Saprinus semistriatus (Scriba, 1790)	INTR	Arthropoda	Hexapoda	Insecta	Coleoptera	Histeridae			FLO	FAI	PIC	GRA	SJG	TER	SMG	SMR
A00212	Saprinus subnitescens Bickhardt, 1909	INTR	Arthropoda	Hexapoda	Insecta	Coleoptera	Histeridae				FAI	PIC			TER	SMG	SMR
A00063	Cobalius freyi (D`Orchymont, 1940)	END	Arthropoda	Hexapoda	Insecta	Coleoptera	Hydraenidae			FLO	FAI				TER		SMR
A00074	Cercyon depressus Stephens, 1829	INTR	Arthropoda	Hexapoda	Insecta	Coleoptera	Hydrophilidae					PIC					SMR
A00068	Cercyon haemorrhoidalis (Fabricius, 1775)	INTR	Arthropoda	Hexapoda	Insecta	Coleoptera	Hydrophilidae			FLO	FAI	PIC	GRA	SJG	TER	SMG	SMR
A00073	Cercyon inquinatus Wollaston, 1854	INTR	Arthropoda	Hexapoda	Insecta	Coleoptera	Hydrophilidae									SMG
A00071	Cercyon littoralis (Gyllenhal, 1808)	NAT	Arthropoda	Hexapoda	Insecta	Coleoptera	Hydrophilidae				FAI					SMG
A00070	Cercyon nigriceps (Marsham, 1802)	INTR	Arthropoda	Hexapoda	Insecta	Coleoptera	Hydrophilidae			FLO	FAI	PIC	GRA	SJG	TER	SMG	SMR
A00072	Cercyon obsoletus (Gyllenhal, 1808)	INTR	Arthropoda	Hexapoda	Insecta	Coleoptera	Hydrophilidae			FLO	FAI	PIC	GRA	SJG	TER	SMG	SMR
A00067	Cercyon quisquilius (Linnaeus, 1761)	INTR	Arthropoda	Hexapoda	Insecta	Coleoptera	Hydrophilidae						GRA	SJG	TER
A00069	Cercyon terminatus (Marsham, 1802)	INTR	Arthropoda	Hexapoda	Insecta	Coleoptera	Hydrophilidae								TER	SMG
A00064	Dactylosternum abdominale (Fabricius, 1792)	INTR	Arthropoda	Hexapoda	Insecta	Coleoptera	Hydrophilidae			FLO	FAI				TER	SMG
A00077	Enochrus bicolor (Fabricius, 1792)	INTR	Arthropoda	Hexapoda	Insecta	Coleoptera	Hydrophilidae						GRA		TER
A02564	Enochrus fuscipennis (Thomson, C. G., 1884)	INTR	Arthropoda	Hexapoda	Insecta	Coleoptera	Hydrophilidae					PIC			TER
A00076	Helochares lividus (Forster, 1771)	INTR	Arthropoda	Hexapoda	Insecta	Coleoptera	Hydrophilidae					PIC			TER	SMG
A00075	Oosternum sharpi Hansen, 1999	INTR	Arthropoda	Hexapoda	Insecta	Coleoptera	Hydrophilidae									SMG
A00065	Sphaeridium bipustulatum Fabricius, 1781	INTR	Arthropoda	Hexapoda	Insecta	Coleoptera	Hydrophilidae			FLO	FAI	PIC	GRA	SJG	TER	SMG	SMR
A00066	Sphaeridium scarabaeoides (Linnaeus, 1758)	INTR	Arthropoda	Hexapoda	Insecta	Coleoptera	Hydrophilidae									SMG	SMR
A00291	Brachypterolus antirrhini (Murray, 1864)	NAT	Arthropoda	Hexapoda	Insecta	Coleoptera	Kateretidae									SMG
A00290	Brachypterolus pulicarius (Linnaeus, 1758)	NAT	Arthropoda	Hexapoda	Insecta	Coleoptera	Kateretidae									SMG
A00289	Brachypterus glaber (Newman, 1834)	NAT	Arthropoda	Hexapoda	Insecta	Coleoptera	Kateretidae									SMG
A00333	Cryptolestes azoricus (Ratti, 1972)	END	Arthropoda	Hexapoda	Insecta	Coleoptera	Laemophloeidae										SMR
A00330	Cryptolestes capensis (Waltl, 1834)	NAT	Arthropoda	Hexapoda	Insecta	Coleoptera	Laemophloeidae			FLO		PIC		SJG		SMG	SMR
A00328	Cryptolestes ferrugineus (Stephens, 1831)	INTR	Arthropoda	Hexapoda	Insecta	Coleoptera	Laemophloeidae								TER		SMR
A00329	Cryptolestes pusillus (Schönherr, 1817)	INTR	Arthropoda	Hexapoda	Insecta	Coleoptera	Laemophloeidae					PIC
A00327	Cryptolestes turcicus (Grouvelle, 1876)	INTR	Arthropoda	Hexapoda	Insecta	Coleoptera	Laemophloeidae									SMG
A00332	Placonotus donacioides (Wollaston, 1854)	MAC	Arthropoda	Hexapoda	Insecta	Coleoptera	Laemophloeidae			FLO	FAI	PIC			TER	SMG	SMR
A00331	Placonotus testaceus (Fabricius, 1787)	NAT	Arthropoda	Hexapoda	Insecta	Coleoptera	Laemophloeidae			FLO						SMG
A00383	Cartodere bifasciata (Reitter, 1877)	INTR	Arthropoda	Hexapoda	Insecta	Coleoptera	Latridiidae				FAI		GRA		TER	SMG	SMR
A00382	Cartodere nodifer (Westwood, 1839)	INTR	Arthropoda	Hexapoda	Insecta	Coleoptera	Latridiidae			FLO	FAI	PIC	GRA	SJG	TER	SMG	SMR
A00375	Cartodere satelles (Blackburn, 1888)	INTR	Arthropoda	Hexapoda	Insecta	Coleoptera	Latridiidae								TER		SMR
A00390	Corticaria elongata (Gyllenhal, 1827)	INTR	Arthropoda	Hexapoda	Insecta	Coleoptera	Latridiidae						GRA		TER	SMG
A00391	Corticaria fagi Wollaston, 1854	NAT	Arthropoda	Hexapoda	Insecta	Coleoptera	Latridiidae										SMR
A00387	Corticaria fulva (Comolli, 1837)	INTR	Arthropoda	Hexapoda	Insecta	Coleoptera	Latridiidae				FAI				TER	SMG
A00389	Corticaria maculosa maculosa Wollaston, 1858	INTR	Arthropoda	Hexapoda	Insecta	Coleoptera	Latridiidae									SMG	SMR
A00388	Corticaria serrata (Paykull, 1798)	INTR	Arthropoda	Hexapoda	Insecta	Coleoptera	Latridiidae				FAI				TER	SMG
A00392	Corticarina similata (Gyllenhal, 1827)	NAT	Arthropoda	Hexapoda	Insecta	Coleoptera	Latridiidae			FLO	FAI	PIC				SMG	SMR
A00385	Dienerella ruficollis (Marsham, 1802)	INTR	Arthropoda	Hexapoda	Insecta	Coleoptera	Latridiidae								TER
A00384	Latridius minutus (Linnaeus, 1767)	INTR	Arthropoda	Hexapoda	Insecta	Coleoptera	Latridiidae			FLO
A00386	Metophthalmus occidentalis Israelson, 1984	END	Arthropoda	Hexapoda	Insecta	Coleoptera	Latridiidae				FAI		GRA		TER	SMG	SMR
A00221	Catops coracinus Kellner, 1846	NAT	Arthropoda	Hexapoda	Insecta	Coleoptera	Leiodidae			FLO	FAI	PIC	GRA	SJG	TER	SMG	SMR
A00220	Catops velhocabrali Blas & Borges, 1999	END	Arthropoda	Hexapoda	Insecta	Coleoptera	Leiodidae										SMR
A00286	Attalus lusitanicus lusitanicus Erichson, 1840	NAT	Arthropoda	Hexapoda	Insecta	Coleoptera	Malachiidae			FLO	FAI	PIC	GRA	SJG	TER		SMR
A00285	Attalus minimus (Rossi, 1790)	NAT	Arthropoda	Hexapoda	Insecta	Coleoptera	Malachiidae									SMG
A00288	Clanoptilus spinosus (Erichson, 1840)	NAT	Arthropoda	Hexapoda	Insecta	Coleoptera	Melyridae										SMR
A00318	Monotoma bicolor A. Villa & G. B. Villa, 1835	INTR	Arthropoda	Hexapoda	Insecta	Coleoptera	Monotomidae									SMG
A00316	Monotoma longicollis (Gyllenhal, 1827)	INTR	Arthropoda	Hexapoda	Insecta	Coleoptera	Monotomidae									SMG	SMR
A00314	Monotoma picipes Herbst, 1793	INTR	Arthropoda	Hexapoda	Insecta	Coleoptera	Monotomidae			FLO	FAI				TER
A00315	Monotoma quadrifoveolata Aubé, 1837	INTR	Arthropoda	Hexapoda	Insecta	Coleoptera	Monotomidae				FAI
A00317	Monotoma spinicollis Aubé, 1837	INTR	Arthropoda	Hexapoda	Insecta	Coleoptera	Monotomidae			FLO	FAI	PIC	GRA		TER	SMG	SMR
A02481	Rhizophagus ferrugineus (Paykull, 1800)	INTR	Arthropoda	Hexapoda	Insecta	Coleoptera	Monotomidae					PIC			TER
A00353	Mycetaea subterranea (Fabricius, 1801)	INTR	Arthropoda	Hexapoda	Insecta	Coleoptera	Mycetaeidae			FLO	FAI					SMG
A00406	Berginus tamarisci Wollaston, 1854	NAT	Arthropoda	Hexapoda	Insecta	Coleoptera	Mycetophagidae					PIC
A00403	Litargus balteatus LeConte, 1856	INTR	Arthropoda	Hexapoda	Insecta	Coleoptera	Mycetophagidae			FLO	FAI	PIC	GRA	SJG	TER	SMG	SMR
A00405	Typhaea stercorea (Linnaeus, 1758)	INTR	Arthropoda	Hexapoda	Insecta	Coleoptera	Mycetophagidae			FLO	FAI	PIC	GRA		TER	SMG	SMR
A02502	Hypophyes pallidulus (Gravenhorst, 1807)	INTR	Arthropoda	Hexapoda	Insecta	Coleoptera	Nanophyidae				FAI
A00295	Brachypeplus mauli Gardner & Classey, 1962	INTR	Arthropoda	Hexapoda	Insecta	Coleoptera	Nitidulidae				FAI				TER	SMG
A00293	Brassicogethes aeneus (Fabricius, 1775)	INTR	Arthropoda	Hexapoda	Insecta	Coleoptera	Nitidulidae			FLO	FAI	PIC		SJG	TER	SMG	SMR
A00297	Carpophilus dimidiatus (Fabricius, 1792)	INTR	Arthropoda	Hexapoda	Insecta	Coleoptera	Nitidulidae			FLO					TER	SMG	SMR
A00300	Carpophilus fumatus Boheman, 1851	INTR	Arthropoda	Hexapoda	Insecta	Coleoptera	Nitidulidae		COR	FLO	FAI	PIC	GRA	SJG	TER	SMG	SMR
A00298	Carpophilus hemipterus (Linnaeus, 1758)	INTR	Arthropoda	Hexapoda	Insecta	Coleoptera	Nitidulidae				FAI		GRA	SJG	TER	SMG	SMR
A00303	Carpophilus marginellus Motschulsky, 1858	INTR	Arthropoda	Hexapoda	Insecta	Coleoptera	Nitidulidae					PIC	GRA	SJG	TER	SMG	SMR
A00296	Carpophilus mutilatus Erichson, 1843	INTR	Arthropoda	Hexapoda	Insecta	Coleoptera	Nitidulidae								TER	SMG
A00302	Carpophilus nepos Murray, 1864	INTR	Arthropoda	Hexapoda	Insecta	Coleoptera	Nitidulidae			FLO			GRA	SJG	TER	SMG	SMR
A00301	Carpophilus quadrisignatus Erichson, 1843	INTR	Arthropoda	Hexapoda	Insecta	Coleoptera	Nitidulidae						GRA	SJG	TER		SMR
A00299	Carpophilus succisus Erichson, 1843	INTR	Arthropoda	Hexapoda	Insecta	Coleoptera	Nitidulidae									SMG
A00307	Epuraea aestiva (Linnaeus, 1758)	INTR	Arthropoda	Hexapoda	Insecta	Coleoptera	Nitidulidae			FLO
A00309	Epuraea biguttata (Thunberg, 1784)	INTR	Arthropoda	Hexapoda	Insecta	Coleoptera	Nitidulidae			FLO	FAI	PIC	GRA	SJG	TER	SMG	SMR
A00310	Epuraea longula Erichson, 1845	INTR	Arthropoda	Hexapoda	Insecta	Coleoptera	Nitidulidae			FLO				SJG	TER
A00292	Meligethes incanus Sturm, 1845	NAT	Arthropoda	Hexapoda	Insecta	Coleoptera	Nitidulidae				FAI
A00294	Meligethes planiusculus (Heer, 1841)	NAT	Arthropoda	Hexapoda	Insecta	Coleoptera	Nitidulidae								TER		SMR
A00304	Nitidula carnaria (Schaller, 1783)	INTR	Arthropoda	Hexapoda	Insecta	Coleoptera	Nitidulidae			FLO	FAI	PIC	GRA		TER	SMG
A00305	Omosita colon (Linnaeus, 1758)	INTR	Arthropoda	Hexapoda	Insecta	Coleoptera	Nitidulidae			FLO	FAI	PIC	GRA		TER	SMG	SMR
A00306	Omosita discoidea (Fabricius, 1775)	INTR	Arthropoda	Hexapoda	Insecta	Coleoptera	Nitidulidae								TER
A00312	Phenolia limbata tibialis (Boheman, 1851)	INTR	Arthropoda	Hexapoda	Insecta	Coleoptera	Nitidulidae			FLO	FAI	PIC	GRA		TER	SMG
A00311	Stelidota geminata (Say, 1825)	INTR	Arthropoda	Hexapoda	Insecta	Coleoptera	Nitidulidae			FLO	FAI	PIC	GRA	SJG	TER		SMR
A00407	Nacerdes melanura (Linnaeus, 1758)	INTR	Arthropoda	Hexapoda	Insecta	Coleoptera	Oedemeridae				FAI	PIC			TER		SMR
A00347	Olibrus affinis (Sturm, 1807)	NAT	Arthropoda	Hexapoda	Insecta	Coleoptera	Phalacridae									SMG
A00346	Olibrus liquidus Erichson, 1845	NAT	Arthropoda	Hexapoda	Insecta	Coleoptera	Phalacridae									SMG
A00345	Phalacrus corruscus (Panzer, 1797)	INTR	Arthropoda	Hexapoda	Insecta	Coleoptera	Phalacridae										SMR
A00344	Phalacrus politus Melsheimer, 1844	INTR	Arthropoda	Hexapoda	Insecta	Coleoptera	Phalacridae								TER
A00348	Stilbus testaceus (Panzer, 1797)	NAT	Arthropoda	Hexapoda	Insecta	Coleoptera	Phalacridae			FLO	FAI	PIC	GRA	SJG	TER	SMG	SMR
A00082	Acrotrichis fascicularis (Herbst, 1793)	INTR	Arthropoda	Hexapoda	Insecta	Coleoptera	Ptiliidae			FLO						SMG	SMR
A00085	Acrotrichis insularis (Mäklin, 1852)	INTR	Arthropoda	Hexapoda	Insecta	Coleoptera	Ptiliidae									SMG	SMR
A00084	Acrotrichis matthewsi Wollaston, 1864	MAC	Arthropoda	Hexapoda	Insecta	Coleoptera	Ptiliidae			FLO						SMG
A00083	Acrotrichis sanctaehelenae Johnson, 1972	NAT	Arthropoda	Hexapoda	Insecta	Coleoptera	Ptiliidae			FLO		PIC			TER	SMG	SMR
A00081	Acrotrichis sericans (Heer, 1841)	NAT	Arthropoda	Hexapoda	Insecta	Coleoptera	Ptiliidae			FLO	FAI	PIC					SMR
A00086	Acrotrichis thoracica (Waltl, 1838)	NAT	Arthropoda	Hexapoda	Insecta	Coleoptera	Ptiliidae					PIC			TER
A00078	Actidium coarctatum (Haliday, 1855)	INTR	Arthropoda	Hexapoda	Insecta	Coleoptera	Ptiliidae										SMR
A00087	Actinopteryx fucicola (Allibert, 1844)	INTR	Arthropoda	Hexapoda	Insecta	Coleoptera	Ptiliidae				FAI						SMR
A00080	Nephanes titan (Newman, 1834)	NAT	Arthropoda	Hexapoda	Insecta	Coleoptera	Ptiliidae			FLO
A00079	Ptenidium pusillum (Gyllenhal, 1808)	INTR	Arthropoda	Hexapoda	Insecta	Coleoptera	Ptiliidae			FLO	FAI	PIC			TER	SMG	SMR
A00264	Anobium punctatum (De Geer, 1774)	INTR	Arthropoda	Hexapoda	Insecta	Coleoptera	Ptinidae		COR	FLO	FAI	PIC	GRA		TER	SMG	SMR
A00271	Calymmaderus solidus (Kiesenwetter, 1877)	INTR	Arthropoda	Hexapoda	Insecta	Coleoptera	Ptinidae								TER	SMG
A00261	Ernobius mollis mollis (Linnaeus, 1758)	INTR	Arthropoda	Hexapoda	Insecta	Coleoptera	Ptinidae								TER	SMG
A00269	Lasioderma haemorrhoidale (Illiger, 1807)	NAT	Arthropoda	Hexapoda	Insecta	Coleoptera	Ptinidae										SMR
A00268	Lasioderma serricorne (Fabricius, 1792)	INTR	Arthropoda	Hexapoda	Insecta	Coleoptera	Ptinidae									SMG
A00272	Mezium americanum (Laporte, 1840)	INTR	Arthropoda	Hexapoda	Insecta	Coleoptera	Ptinidae				FAI				TER	SMG
A00270	Mezium sulcatum (Fabricius, 1781)	INTR	Arthropoda	Hexapoda	Insecta	Coleoptera	Ptinidae				FAI				TER	SMG	SMR
A00263	Nicobium castaneum (Olivier, 1790)	INTR	Arthropoda	Hexapoda	Insecta	Coleoptera	Ptinidae								TER	SMG	SMR
A00265	Nicobium villosum (Brullé, 1838)	MAC	Arthropoda	Hexapoda	Insecta	Coleoptera	Ptinidae	AZ
A00267	Ptilinus cylindripennis Wollaston, 1854	MAC	Arthropoda	Hexapoda	Insecta	Coleoptera	Ptinidae			FLO	FAI	PIC				SMG	SMR
A00266	Ptilinus pectinicornis (Linnaeus, 1758)	NAT	Arthropoda	Hexapoda	Insecta	Coleoptera	Ptinidae				FAI	PIC	GRA	SJG	TER	SMG
A00276	Ptinus fur (Linnaeus, 1758)	INTR	Arthropoda	Hexapoda	Insecta	Coleoptera	Ptinidae				FAI					SMG	SMR
A00277	Ptinus latro Fabricius, 1775	INTR	Arthropoda	Hexapoda	Insecta	Coleoptera	Ptinidae				FAI
A00273	Sphaericus pinguis (Wollaston, 1854)	INDT	Arthropoda	Hexapoda	Insecta	Coleoptera	Ptinidae			FLO							SMR
A00274	Sphaericus velhocabrali Israelson, 1984	END	Arthropoda	Hexapoda	Insecta	Coleoptera	Ptinidae										SMR
A00262	Stegobium paniceum (Linnaeus, 1758)	INTR	Arthropoda	Hexapoda	Insecta	Coleoptera	Ptinidae			FLO	FAI				TER		SMR
A00234	Popillia japonica Newman, 1838	INTR	Arthropoda	Hexapoda	Insecta	Coleoptera	Rutelidae			FLO	FAI	PIC			TER	SMG
A00413	Aglenus brunneus (Gyllenhal, 1813)	INTR	Arthropoda	Hexapoda	Insecta	Coleoptera	Salpingidae				FAI
A00225	Onthophagus illyricus (Scopoli, 1763)	INTR	Arthropoda	Hexapoda	Insecta	Coleoptera	Scarabaeidae							SJG	TER
A00223	Onthophagus taurus (Schreber, 1759)	INTR	Arthropoda	Hexapoda	Insecta	Coleoptera	Scarabaeidae		COR	FLO	FAI	PIC	GRA	SJG	TER	SMG	SMR
A00224	Onthophagus vacca (Linnaeus, 1767)	INTR	Arthropoda	Hexapoda	Insecta	Coleoptera	Scarabaeidae		COR				GRA	SJG	TER
A00431	Anaspis proteus Wollaston, 1854	MAC	Arthropoda	Hexapoda	Insecta	Coleoptera	Scraptiidae		COR	FLO	FAI	PIC	GRA	SJG	TER	SMG	SMR
A00088	Aclypea opaca (Linnaeus, 1758)	INTR	Arthropoda	Hexapoda	Insecta	Coleoptera	Silphidae									SMG
A00319	Ahasverus advena (Waltl, 1834)	INTR	Arthropoda	Hexapoda	Insecta	Coleoptera	Silvanidae			FLO	FAI	PIC			TER	SMG	SMR
A00320	Cryptamorpha desjardinsii (Guérin-Méneville, 1844)	INTR	Arthropoda	Hexapoda	Insecta	Coleoptera	Silvanidae		COR	FLO	FAI	PIC	GRA	SJG	TER	SMG	SMR
A00323	Nausibius clavicornis (Kugelann, 1794)	INTR	Arthropoda	Hexapoda	Insecta	Coleoptera	Silvanidae			FLO
A00322	Oryzaephilus mercator (Fauvel, 1889)	INTR	Arthropoda	Hexapoda	Insecta	Coleoptera	Silvanidae								TER	SMG
A00321	Oryzaephilus surinamensis (Linnaeus, 1758)	INTR	Arthropoda	Hexapoda	Insecta	Coleoptera	Silvanidae								TER	SMG
A00326	Psammoecus personatus Grouvelle, 1919	NAT	Arthropoda	Hexapoda	Insecta	Coleoptera	Silvanidae								TER	SMG
A00325	Silvanus lateritius (Broun, 1880)	INTR	Arthropoda	Hexapoda	Insecta	Coleoptera	Silvanidae								TER		SMR
A00324	Silvanus unidentatus (Olivier, 1790)	INTR	Arthropoda	Hexapoda	Insecta	Coleoptera	Silvanidae								TER	SMG
A02407	Uleiota planata (Linnaeus, 1761)	INTR	Arthropoda	Hexapoda	Insecta	Coleoptera	Silvanidae								TER
A00313	Sphindus dubius (Gyllenhal, 1808)	INTR	Arthropoda	Hexapoda	Insecta	Coleoptera	Sphindidae										SMR
A00165	Aleochara albopila (Mulsant & Rey, 1851)	INDT	Arthropoda	Hexapoda	Insecta	Coleoptera	Staphylinidae			FLO	FAI	PIC				SMG	SMR
A00164	Aleochara bipustulata (Linnaeus, 1760)	INDT	Arthropoda	Hexapoda	Insecta	Coleoptera	Staphylinidae			FLO	FAI	PIC	GRA	SJG	TER	SMG	SMR
A00162	Aleochara clavicornis L. Redtenbacher, 1849	INDT	Arthropoda	Hexapoda	Insecta	Coleoptera	Staphylinidae			FLO					TER	SMG	SMR
A00535	Aleochara freyi Bernhauer, 1940	END	Arthropoda	Hexapoda	Insecta	Coleoptera	Staphylinidae					PIC
A02554	Aleochara funebris Wollaston, 1864	INDT	Arthropoda	Hexapoda	Insecta	Coleoptera	Staphylinidae						GRA
A00163	Aleochara puberula Klug, 1833	INDT	Arthropoda	Hexapoda	Insecta	Coleoptera	Staphylinidae				FAI				TER	SMG	SMR
A02555	Aleochara verna Say, 1833	INDT	Arthropoda	Hexapoda	Insecta	Coleoptera	Staphylinidae								TER		SMR
A00173	Aloconota insecta (Thomson, 1856)	INDT	Arthropoda	Hexapoda	Insecta	Coleoptera	Staphylinidae			FLO		PIC		SJG		SMG
A00172	Aloconota sulcifrons (Stephens, 1832)	INDT	Arthropoda	Hexapoda	Insecta	Coleoptera	Staphylinidae			FLO	FAI	PIC	GRA	SJG	TER	SMG	SMR
A00197	Amischa analis (Gravenhorst, 1802)	INDT	Arthropoda	Hexapoda	Insecta	Coleoptera	Staphylinidae			FLO	FAI	PIC	GRA	SJG	TER	SMG	SMR
A02469	Amischa forcipata Mulsant & Rey, 1873	INDT	Arthropoda	Hexapoda	Insecta	Coleoptera	Staphylinidae								TER		SMR
A00104	Anotylus complanatus (Erichson, 1839)	INDT	Arthropoda	Hexapoda	Insecta	Coleoptera	Staphylinidae			FLO	FAI	PIC	GRA	SJG	TER	SMG	SMR
A00103	Anotylus nitidifrons (Wollaston, 1871)	INDT	Arthropoda	Hexapoda	Insecta	Coleoptera	Staphylinidae			FLO	FAI	PIC	GRA	SJG	TER	SMG	SMR
A00102	Anotylus nitidulus (Gravenhorst, 1802)	INDT	Arthropoda	Hexapoda	Insecta	Coleoptera	Staphylinidae		COR	FLO	FAI	PIC		SJG	TER	SMG	SMR
A00105	Anotylus speculifrons (Kraatz, 1857)	INDT	Arthropoda	Hexapoda	Insecta	Coleoptera	Staphylinidae								TER
A00110	Astenus lyonessius (Joy, 1908)	INDT	Arthropoda	Hexapoda	Insecta	Coleoptera	Staphylinidae			FLO	FAI	PIC	GRA		TER	SMG	SMR
A02557	Atheta aeneicollis (Sharp, 1869)	INDT	Arthropoda	Hexapoda	Insecta	Coleoptera	Staphylinidae			FLO	FAI	PIC	GRA		TER	SMG	SMR
A00177	Atheta amicula (Stephens, 1832)	INDT	Arthropoda	Hexapoda	Insecta	Coleoptera	Staphylinidae			FLO	FAI			SJG	TER	SMG	SMR
A00183	Atheta atramentaria (Gyllenhal, 1810)	INDT	Arthropoda	Hexapoda	Insecta	Coleoptera	Staphylinidae		COR	FLO	FAI	PIC		SJG	TER	SMG	SMR
A00194	Atheta azorica Bernhauer, 1936	END	Arthropoda	Hexapoda	Insecta	Coleoptera	Staphylinidae	AZ
A00184	Atheta castanoptera (Mannerheim, 1830)	INDT	Arthropoda	Hexapoda	Insecta	Coleoptera	Staphylinidae				FAI					SMG
A00191	Atheta divisa (Märkel, 1844)	INDT	Arthropoda	Hexapoda	Insecta	Coleoptera	Staphylinidae					PIC	GRA		TER	SMG
A00195	Atheta floresensis Pace, 2004	END	Arthropoda	Hexapoda	Insecta	Coleoptera	Staphylinidae			FLO
A00179	Atheta fungi (Gravenhorst, 1806)	INDT	Arthropoda	Hexapoda	Insecta	Coleoptera	Staphylinidae		COR	FLO	FAI	PIC	GRA	SJG	TER	SMG	SMR
A00176	Atheta luridipennis (Mannerheim, 1830)	INDT	Arthropoda	Hexapoda	Insecta	Coleoptera	Staphylinidae			FLO						SMG
A00188	Atheta mucronata (Kraatz, 1859)	INDT	Arthropoda	Hexapoda	Insecta	Coleoptera	Staphylinidae			FLO	FAI	PIC	GRA	SJG	TER	SMG	SMR
A00178	Atheta nigra (Kraatz, 1856)	INDT	Arthropoda	Hexapoda	Insecta	Coleoptera	Staphylinidae			FLO					TER	SMG	SMR
A00190	Atheta oblita (Erichson, 1839)	INDT	Arthropoda	Hexapoda	Insecta	Coleoptera	Staphylinidae									SMG
A00175	Atheta palustris (Kiesenwetter, 1844)	INDT	Arthropoda	Hexapoda	Insecta	Coleoptera	Staphylinidae			FLO	FAI		GRA	SJG	TER	SMG	SMR
A00182	Atheta pasadenae Bernhauer, 1906	INDT	Arthropoda	Hexapoda	Insecta	Coleoptera	Staphylinidae			FLO	FAI	PIC	GRA	SJG	TER	SMG	SMR
A00189	Atheta ravilla (Erichson, 1839)	INDT	Arthropoda	Hexapoda	Insecta	Coleoptera	Staphylinidae						GRA	SJG		SMG	SMR
A00185	Atheta triangulum (Kraatz, 1856)	INDT	Arthropoda	Hexapoda	Insecta	Coleoptera	Staphylinidae							SJG
A00136	Bisnius sordidus (Gravenhorst, 1802)	INDT	Arthropoda	Hexapoda	Insecta	Coleoptera	Staphylinidae			FLO	FAI	PIC			TER	SMG
A02550	Bledius unicornis (Germar, 1825)	INDT	Arthropoda	Hexapoda	Insecta	Coleoptera	Staphylinidae								TER
A00144	Cafius pruinosus (Erichson, 1840)	INDT	Arthropoda	Hexapoda	Insecta	Coleoptera	Staphylinidae			FLO		PIC					SMR
A00145	Cafius xantholoma (Gravenhorst, 1806)	INDT	Arthropoda	Hexapoda	Insecta	Coleoptera	Staphylinidae			FLO		PIC
A00098	Carpelimus bilineatus (Stephens, 1834)	INDT	Arthropoda	Hexapoda	Insecta	Coleoptera	Staphylinidae			FLO	FAI			SJG	TER	SMG	SMR
A00097	Carpelimus corticinus (Gravenhorst, 1806)	INDT	Arthropoda	Hexapoda	Insecta	Coleoptera	Staphylinidae			FLO	FAI	PIC	GRA	SJG	TER	SMG	SMR
A00099	Carpelimus gracilis (Mannerheim, 1830)	INDT	Arthropoda	Hexapoda	Insecta	Coleoptera	Staphylinidae				FAI
A00100	Carpelimus pusillus (Gravenhorst, 1802)	INDT	Arthropoda	Hexapoda	Insecta	Coleoptera	Staphylinidae			FLO					TER	SMG	SMR
A00101	Carpelimus subtilis (Erichson, 1839)	INDT	Arthropoda	Hexapoda	Insecta	Coleoptera	Staphylinidae				FAI
A02548	Carpelimus troglodytes troglodytes (Erichson, 1840)	INDT	Arthropoda	Hexapoda	Insecta	Coleoptera	Staphylinidae									SMG
A02549	Carpelimus zealandicus (Sharp, 1900)	INTR	Arthropoda	Hexapoda	Insecta	Coleoptera	Staphylinidae								TER		SMR
A00160	Cilea silphoides (Linnaeus, 1767)	INDT	Arthropoda	Hexapoda	Insecta	Coleoptera	Staphylinidae			FLO	FAI	PIC			TER		SMR
A00155	Coproporus pulchellus (Erichson, 1839)	INDT	Arthropoda	Hexapoda	Insecta	Coleoptera	Staphylinidae			FLO	FAI	PIC	GRA	SJG	TER	SMG	SMR
A00200	Cordalia obscura (Gravenhorst, 1802)	INDT	Arthropoda	Hexapoda	Insecta	Coleoptera	Staphylinidae			FLO	FAI	PIC	GRA	SJG	TER	SMG	SMR
A02551	Creophilus maxillosus maxillosus (Linnaeus, 1758)	INDT	Arthropoda	Hexapoda	Insecta	Coleoptera	Staphylinidae			FLO	FAI	PIC	GRA	SJG	TER	SMG	SMR
A00207	Cypha pulicaria (Erichson, 1839)	INDT	Arthropoda	Hexapoda	Insecta	Coleoptera	Staphylinidae			FLO		PIC					SMR
A02558	Cypha seminulum (Erichson, 1839)	INDT	Arthropoda	Hexapoda	Insecta	Coleoptera	Staphylinidae						GRA		TER	SMG
A00192	Dalotia coriaria (Kraatz, 1856)	INDT	Arthropoda	Hexapoda	Insecta	Coleoptera	Staphylinidae			FLO		PIC	GRA	SJG	TER	SMG	SMR
A00092	Euconnus azoricus Franz, 1969	END	Arthropoda	Hexapoda	Insecta	Coleoptera	Staphylinidae					PIC			TER	SMG	SMR
A00558	Euconnus campestris campestris (L.W. Schaufuss, 1866)	INDT	Arthropoda	Hexapoda	Insecta	Coleoptera	Staphylinidae				FAI					SMG
A00090	Euplectus infirmus Raffray, 1910	INDT	Arthropoda	Hexapoda	Insecta	Coleoptera	Staphylinidae				FAI	PIC	GRA		TER	SMG	SMR
A00129	Gabrius nigritulus (Gravenhorst, 1802)	INDT	Arthropoda	Hexapoda	Insecta	Coleoptera	Staphylinidae			FLO	FAI	PIC	GRA	SJG	TER	SMG	SMR
A00130	Gabronthus thermarum (Aubé, 1850)	INDT	Arthropoda	Hexapoda	Insecta	Coleoptera	Staphylinidae									SMG
A00174	Geostiba melanocephala (Crotch, 1867)	END	Arthropoda	Hexapoda	Insecta	Coleoptera	Staphylinidae									SMG
A00125	Gyrohypnus fracticornis (Müller, 1776)	INDT	Arthropoda	Hexapoda	Insecta	Coleoptera	Staphylinidae			FLO	FAI	PIC	GRA	SJG	TER	SMG	SMR
A00201	Gyrophaena bihamata Thomson, 1867	INDT	Arthropoda	Hexapoda	Insecta	Coleoptera	Staphylinidae										SMR
A00154	Habrocerus capillaricornis (Gravenhorst, 1806)	INDT	Arthropoda	Hexapoda	Insecta	Coleoptera	Staphylinidae					PIC		SJG	TER	SMG
A00196	Halobrecta flavipes Thomson, 1861	INDT	Arthropoda	Hexapoda	Insecta	Coleoptera	Staphylinidae									SMG
A00202	Heterota plumbea (Waterhouse, 1858)	INDT	Arthropoda	Hexapoda	Insecta	Coleoptera	Staphylinidae			FLO		PIC					SMR
A00149	Heterothops minutus Wollaston, 1860	INDT	Arthropoda	Hexapoda	Insecta	Coleoptera	Staphylinidae					PIC				SMG
A00549	Hydrosmecta longula (Heer, 1839)	INDT	Arthropoda	Hexapoda	Insecta	Coleoptera	Staphylinidae				FAI					SMG
A00115	Hypomedon debilicornis (Wollaston, 1857)	INDT	Arthropoda	Hexapoda	Insecta	Coleoptera	Staphylinidae			FLO	FAI	PIC			TER	SMG	SMR
A00122	Leptacinus pusillus (Stephens, 1833)	INDT	Arthropoda	Hexapoda	Insecta	Coleoptera	Staphylinidae									SMG	SMR
A00118	Lithocharis nigriceps Kraatz, 1859	INDT	Arthropoda	Hexapoda	Insecta	Coleoptera	Staphylinidae			FLO		PIC				SMG	SMR
A00117	Lithocharis ochracea (Gravenhorst, 1802)	INDT	Arthropoda	Hexapoda	Insecta	Coleoptera	Staphylinidae				FAI				TER	SMG	SMR
A00121	Lobrathium multipunctum (Gravenhorst, 1802)	INDT	Arthropoda	Hexapoda	Insecta	Coleoptera	Staphylinidae	AZ
A00113	Medon apicalis (Kraatz, 1857)	INDT	Arthropoda	Hexapoda	Insecta	Coleoptera	Staphylinidae				FAI	PIC			TER	SMG
A02561	Medon dilutus quadriceps (Wollaston, 1864)	INDT	Arthropoda	Hexapoda	Insecta	Coleoptera	Staphylinidae									SMG
A00112	Medon ripicola (Kraatz, 1854)	INDT	Arthropoda	Hexapoda	Insecta	Coleoptera	Staphylinidae									SMG	SMR
A02479	Medon varamontis Assing, 2013	END	Arthropoda	Hexapoda	Insecta	Coleoptera	Staphylinidae									SMG
A02562	Megalinus glabratus (Gravenhorst, 1802)	INDT	Arthropoda	Hexapoda	Insecta	Coleoptera	Staphylinidae						GRA
A00124	Megalinus hesperius (Erichson, 1839)	INDT	Arthropoda	Hexapoda	Insecta	Coleoptera	Staphylinidae				FAI		GRA			SMG
A00171	Meotica exilis (Gravenhorst, 1806)	INDT	Arthropoda	Hexapoda	Insecta	Coleoptera	Staphylinidae									SMG
A00198	Myrmecocephalus concinnus (Erichson, 1839)	INDT	Arthropoda	Hexapoda	Insecta	Coleoptera	Staphylinidae			FLO					TER	SMG
A00199	Myrmecopora sulcata (Kiesenwetter, 1850)	INDT	Arthropoda	Hexapoda	Insecta	Coleoptera	Staphylinidae					PIC					SMR
A00540	Myrmecopora uvida (Erichson, 1840)	INDT	Arthropoda	Hexapoda	Insecta	Coleoptera	Staphylinidae										SMR
A00096	Nacaeus impressicollis (Motschulsky, 1858)	INDT	Arthropoda	Hexapoda	Insecta	Coleoptera	Staphylinidae								TER	SMG
A00193	Nehemitropia lividipennis (Mannerheim, 1830)	INDT	Arthropoda	Hexapoda	Insecta	Coleoptera	Staphylinidae			FLO	FAI	PIC	GRA		TER	SMG	SMR
A00142	Neobisnius lathrobioides (Baudi di Selve, 1848)	INDT	Arthropoda	Hexapoda	Insecta	Coleoptera	Staphylinidae									SMG
A00143	Neobisnius procerulus procerulus (Gravenhorst, 1806)	INDT	Arthropoda	Hexapoda	Insecta	Coleoptera	Staphylinidae				FAI
A00180	Notothecta caprariensis (Israelson, 1985)	END	Arthropoda	Hexapoda	Insecta	Coleoptera	Staphylinidae									SMG
A00181	Notothecta dryochares (Israelson, 1985)	END	Arthropoda	Hexapoda	Insecta	Coleoptera	Staphylinidae			FLO	FAI	PIC	GRA	SJG	TER	SMG	SMR
A00147	Ocypus aethiops (Waltl, 1835)	INDT	Arthropoda	Hexapoda	Insecta	Coleoptera	Staphylinidae			FLO	FAI		GRA	SJG	TER	SMG
A00146	Ocypus olens (Müller, 1764)	INDT	Arthropoda	Hexapoda	Insecta	Coleoptera	Staphylinidae		COR	FLO	FAI	PIC	GRA	SJG	TER	SMG	SMR
A00205	Oligota parva Kraatz, 1862	INDT	Arthropoda	Hexapoda	Insecta	Coleoptera	Staphylinidae			FLO	FAI	PIC			TER	SMG	SMR
A00204	Oligota pumilio Kiesenwetter, 1858	INDT	Arthropoda	Hexapoda	Insecta	Coleoptera	Staphylinidae			FLO	FAI	PIC	GRA		TER	SMG	SMR
A00206	Oligota pusillima (Gravenhorst, 1806)	INDT	Arthropoda	Hexapoda	Insecta	Coleoptera	Staphylinidae			FLO	FAI				TER	SMG	SMR
A00166	Oxypoda lurida Wollaston, 1857	INDT	Arthropoda	Hexapoda	Insecta	Coleoptera	Staphylinidae								TER		SMR
A00106	Oxytelus sculptus Gravenhorst, 1806	INDT	Arthropoda	Hexapoda	Insecta	Coleoptera	Staphylinidae			FLO	FAI	PIC		SJG	TER	SMG	SMR
A02560	Paraphloeostiba gayndahensis (MacLeay, 1871)	INTR	Arthropoda	Hexapoda	Insecta	Coleoptera	Staphylinidae				FAI				TER	SMG	SMR
A00123	Phacophallus parumpunctatus (Gyllenhal, 1827)	INDT	Arthropoda	Hexapoda	Insecta	Coleoptera	Staphylinidae					PIC					SMR
A00138	Philonthus concinnus (Gravenhorst, 1802)	INDT	Arthropoda	Hexapoda	Insecta	Coleoptera	Staphylinidae									SMG
A00132	Philonthus discoideus (Gravenhorst, 1802)	INDT	Arthropoda	Hexapoda	Insecta	Coleoptera	Staphylinidae								TER	SMG	SMR
A00137	Philonthus fenestratus Fauvel, 1872	INDT	Arthropoda	Hexapoda	Insecta	Coleoptera	Staphylinidae	AZ
A00141	Philonthus longicornis Stephens, 1832	INDT	Arthropoda	Hexapoda	Insecta	Coleoptera	Staphylinidae			FLO	FAI	PIC	GRA		TER		SMR
A00135	Philonthus politus politus (Linnaeus, 1758)	INDT	Arthropoda	Hexapoda	Insecta	Coleoptera	Staphylinidae				FAI	PIC		SJG	TER	SMG	SMR
A00133	Philonthus quisquiliarius quisquiliarius (Gyllenhal, 1810)	INDT	Arthropoda	Hexapoda	Insecta	Coleoptera	Staphylinidae								TER	SMG
A00131	Philonthus rectangulus Sharp, 1874	INDT	Arthropoda	Hexapoda	Insecta	Coleoptera	Staphylinidae			FLO			GRA	SJG
A00140	Philonthus umbratilis (Gravenhorst, 1802)	INDT	Arthropoda	Hexapoda	Insecta	Coleoptera	Staphylinidae				FAI				TER	SMG
A00134	Philonthus ventralis (Gravenhorst, 1802)	INDT	Arthropoda	Hexapoda	Insecta	Coleoptera	Staphylinidae				FAI		GRA	SJG		SMG	SMR
A00091	Phloeonomus punctipennis Thomson, 1867	INDT	Arthropoda	Hexapoda	Insecta	Coleoptera	Staphylinidae			FLO	FAI	PIC	GRA	SJG	TER	SMG	SMR
A00093	Phloeonomus pusillus (Gravenhorst, 1806)	INDT	Arthropoda	Hexapoda	Insecta	Coleoptera	Staphylinidae			FLO	FAI	PIC					SMR
A02556	Phloeopora corticalis corticalis (Gravenhorst, 1802)	INDT	Arthropoda	Hexapoda	Insecta	Coleoptera	Staphylinidae			FLO		PIC			TER		SMR
A00168	Phloeopora teres (Gravenhorst, 1802)	INDT	Arthropoda	Hexapoda	Insecta	Coleoptera	Staphylinidae					PIC				SMG
A00170	Phloeopora testacea (Mannerheim, 1830)	INDT	Arthropoda	Hexapoda	Insecta	Coleoptera	Staphylinidae						GRA		TER
A00094	Phloeostiba azorica (Fauvel, 1900)	END	Arthropoda	Hexapoda	Insecta	Coleoptera	Staphylinidae			FLO		PIC	GRA	SJG	TER	SMG
A00203	Phytosus schatzmayri Bernhauer, 1941	END	Arthropoda	Hexapoda	Insecta	Coleoptera	Staphylinidae									SMG
A00107	Platystethus nitens (Sahlberg, 1832)	INDT	Arthropoda	Hexapoda	Insecta	Coleoptera	Staphylinidae			FLO	FAI				TER	SMG	SMR
A00108	Platystethus spinosus Erichson, 1840	INDT	Arthropoda	Hexapoda	Insecta	Coleoptera	Staphylinidae				FAI				TER
A00095	Proteinus atomarius Erichson, 1840	INDT	Arthropoda	Hexapoda	Insecta	Coleoptera	Staphylinidae			FLO	FAI	PIC	GRA	SJG	TER	SMG	SMR
A00116	Pseudomedon obscurellus (Erichson, 1840)	INDT	Arthropoda	Hexapoda	Insecta	Coleoptera	Staphylinidae				FAI				TER	SMG
A00530	Pseudoplectus perplexus (Jacquelin du Val, 1854)	INDT	Arthropoda	Hexapoda	Insecta	Coleoptera	Staphylinidae			FLO	FAI				TER	SMG	SMR
A00151	Quedius curtipennis Bernhauer, 1908	INDT	Arthropoda	Hexapoda	Insecta	Coleoptera	Staphylinidae				FAI	PIC		SJG	TER	SMG	SMR
A00152	Quedius fuliginosus (Gravenhorst, 1802)	INDT	Arthropoda	Hexapoda	Insecta	Coleoptera	Staphylinidae			FLO						SMG	SMR
A00150	Quedius simplicifrons Fairmaire, 1862	INDT	Arthropoda	Hexapoda	Insecta	Coleoptera	Staphylinidae			FLO	FAI	PIC	GRA	SJG	TER	SMG	SMR
A00111	Rugilus orbiculatus (Paykull, 1789)	INDT	Arthropoda	Hexapoda	Insecta	Coleoptera	Staphylinidae			FLO	FAI	PIC	GRA	SJG	TER	SMG	SMR
A00119	Scopaeus minutus Erichson, 1840	INDT	Arthropoda	Hexapoda	Insecta	Coleoptera	Staphylinidae									SMG
A00120	Scopaeus portai Luze, 1910	INDT	Arthropoda	Hexapoda	Insecta	Coleoptera	Staphylinidae				FAI				TER	SMG	SMR
A02565	Sepedophilus littoreus (Linnaeus, 1758)	INDT	Arthropoda	Hexapoda	Insecta	Coleoptera	Staphylinidae									SMG
A00158	Sepedophilus lusitanicus Hammond, 1973	INDT	Arthropoda	Hexapoda	Insecta	Coleoptera	Staphylinidae			FLO	FAI	PIC	GRA	SJG	TER	SMG	SMR
A02566	Sepedophilus testaceus (Fabricius, 1792)	INDT	Arthropoda	Hexapoda	Insecta	Coleoptera	Staphylinidae			FLO		PIC	GRA			SMG
A00089	Stenichnus tythonus tythonus (Reitter, 1884)	INDT	Arthropoda	Hexapoda	Insecta	Coleoptera	Staphylinidae					PIC					SMR
A02559	Stenomastax madeirae Assing, 2003	INDT	Arthropoda	Hexapoda	Insecta	Coleoptera	Staphylinidae						GRA		TER		SMR
A00109	Stenus guttula guttula Müller, 1821	INDT	Arthropoda	Hexapoda	Insecta	Coleoptera	Staphylinidae			FLO	FAI			SJG	TER	SMG	SMR
A00114	Sunius propinquus (Brisout de Barneville, 1867)	INDT	Arthropoda	Hexapoda	Insecta	Coleoptera	Staphylinidae			FLO	FAI	PIC	GRA		TER	SMG	SMR
A02552	Tachyporus caucasicus Kolenati, 1846	INDT	Arthropoda	Hexapoda	Insecta	Coleoptera	Staphylinidae										SMR
A00161	Tachyporus chrysomelinus (Linnaeus, 1758)	INDT	Arthropoda	Hexapoda	Insecta	Coleoptera	Staphylinidae			FLO	FAI	PIC	GRA		TER	SMG	SMR
A02553	Tachyporus dispar (Paykull, 1789)	INDT	Arthropoda	Hexapoda	Insecta	Coleoptera	Staphylinidae			FLO						SMG
A00159	Tachyporus nitidulus (Fabricius, 1781)	INDT	Arthropoda	Hexapoda	Insecta	Coleoptera	Staphylinidae			FLO	FAI	PIC	GRA		TER	SMG	SMR
A02579	Thecturota tenuissima Casey, 1893	INDT	Arthropoda	Hexapoda	Insecta	Coleoptera	Staphylinidae								TER
A02484	Trichiusa robustula Casey, 1893	INDT	Arthropoda	Hexapoda	Insecta	Coleoptera	Staphylinidae			FLO		PIC	GRA	SJG	TER		SMR
A00153	Trichophya pilicornis (Gyllenhal, 1810)	INDT	Arthropoda	Hexapoda	Insecta	Coleoptera	Staphylinidae								TER	SMG	SMR
A00126	Xantholinus linearis (Olivier, 1795)	INDT	Arthropoda	Hexapoda	Insecta	Coleoptera	Staphylinidae		COR		FAI			SJG	TER	SMG
A00127	Xantholinus longiventris Heer, 1839	INDT	Arthropoda	Hexapoda	Insecta	Coleoptera	Staphylinidae			FLO	FAI	PIC	GRA	SJG	TER	SMG	SMR
A00427	Alphitobius diaperinus (Panzer, 1797)	INTR	Arthropoda	Hexapoda	Insecta	Coleoptera	Tenebrionidae				FAI				TER	SMG	SMR
A00428	Alphitobius laevigatus (Fabricius, 1781)	INTR	Arthropoda	Hexapoda	Insecta	Coleoptera	Tenebrionidae									SMG
A00415	Blaps gigas (Linnaeus, 1767)	INTR	Arthropoda	Hexapoda	Insecta	Coleoptera	Tenebrionidae				FAI		GRA		TER	SMG
A00416	Blaps lethifera Marsham, 1802	INTR	Arthropoda	Hexapoda	Insecta	Coleoptera	Tenebrionidae			FLO	FAI			SJG	TER	SMG
A00421	Gnathocerus cornutus (Fabricius, 1798)	INTR	Arthropoda	Hexapoda	Insecta	Coleoptera	Tenebrionidae			FLO	FAI	PIC			TER	SMG	SMR
A00417	Gonocephalum rusticum (Olivier, 1811)	NAT	Arthropoda	Hexapoda	Insecta	Coleoptera	Tenebrionidae				FAI				TER	SMG
A00414	Hegeter tristis (Fabricius, 1792)	MAC	Arthropoda	Hexapoda	Insecta	Coleoptera	Tenebrionidae				FAI				TER	SMG	SMR
A02572	Lagria hirta (Linnaeus, 1758)	INTR	Arthropoda	Hexapoda	Insecta	Coleoptera	Tenebrionidae										SMR
A00430	Nesotes azoricus (Crotch, 1867)	END	Arthropoda	Hexapoda	Insecta	Coleoptera	Tenebrionidae									SMG
A00425	Palorus ratzeburgi (Wissmann, 1848)	INTR	Arthropoda	Hexapoda	Insecta	Coleoptera	Tenebrionidae				FAI
A00426	Palorus subdepressus (Wollaston, 1864)	INTR	Arthropoda	Hexapoda	Insecta	Coleoptera	Tenebrionidae								TER
A00420	Phaleria bimaculata (Linnaeus, 1767)	INTR	Arthropoda	Hexapoda	Insecta	Coleoptera	Tenebrionidae				FAI				TER	SMG	SMR
A00419	Phaleria cadaverina cadaverina (Fabricius, 1792)	INTR	Arthropoda	Hexapoda	Insecta	Coleoptera	Tenebrionidae				FAI				TER	SMG
A00429	Tenebrio obscurus Fabricius, 1792	INTR	Arthropoda	Hexapoda	Insecta	Coleoptera	Tenebrionidae				FAI		GRA		TER	SMG	SMR
A00418	Trachyscelis aphodioides aphodioides Latreille, 1809	NAT	Arthropoda	Hexapoda	Insecta	Coleoptera	Tenebrionidae				FAI				TER	SMG
A00423	Tribolium castaneum (Herbst, 1797)	INTR	Arthropoda	Hexapoda	Insecta	Coleoptera	Tenebrionidae					PIC			TER	SMG
A00424	Tribolium confusum Jacquelin du Val, 1868	INTR	Arthropoda	Hexapoda	Insecta	Coleoptera	Tenebrionidae				FAI				TER	SMG
A00422	Tribolium ferrugineum (Fabricius, 1781)	INTR	Arthropoda	Hexapoda	Insecta	Coleoptera	Tenebrionidae								TER	SMG	SMR
A00350	Anommatus duodecimstriatus (Müller, 1821)	INTR	Arthropoda	Hexapoda	Insecta	Coleoptera	Teredidae					PIC	GRA		TER	SMG	SMR
A00245	Trixagus dermestoides (Linnaeus, 1767)	INTR	Arthropoda	Hexapoda	Insecta	Coleoptera	Throscidae										SMR
A00247	Trixagus elateroides elateroides (Heer, 1841)	INTR	Arthropoda	Hexapoda	Insecta	Coleoptera	Throscidae			FLO					TER		SMR
A00222	Trox scaber (Linnaeus, 1767)	INTR	Arthropoda	Hexapoda	Insecta	Coleoptera	Trogidae			FLO	FAI					SMG
A00279	Tenebroides maroccanus Reitter, 1884	INTR	Arthropoda	Hexapoda	Insecta	Coleoptera	Trogossitidae								TER
A00278	Tenebroides mauritanicus (Linnaeus, 1758)	INTR	Arthropoda	Hexapoda	Insecta	Coleoptera	Trogossitidae				FAI				TER	SMG
A00402	Prosteca aspera Wollaston, 1860	NAT	Arthropoda	Hexapoda	Insecta	Coleoptera	Zopheridae										SMR
A00401	Tarphius acuminatus Gillerfors, 1986	END	Arthropoda	Hexapoda	Insecta	Coleoptera	Zopheridae					PIC
A00400	Tarphius azoricus Gillerfors, 1986	END	Arthropoda	Hexapoda	Insecta	Coleoptera	Zopheridae			FLO						SMG
A00396	Tarphius depressus Gillerfors, 1985	END	Arthropoda	Hexapoda	Insecta	Coleoptera	Zopheridae										SMR
A00394	Tarphius floresensis Borges & Serrano, 2017	END	Arthropoda	Hexapoda	Insecta	Coleoptera	Zopheridae			FLO
A02514	Tarphius furtadoi Borges & Serrano, 2017	END	Arthropoda	Hexapoda	Insecta	Coleoptera	Zopheridae				FAI	PIC		SJG
A02513	Tarphius gabrielae Borges & Serrano, 2017	END	Arthropoda	Hexapoda	Insecta	Coleoptera	Zopheridae					PIC
A00397	Tarphius pomboi Borges, 1991	END	Arthropoda	Hexapoda	Insecta	Coleoptera	Zopheridae										SMR
A02515	Tarphius relictus Borges & Serrano, 2017	END	Arthropoda	Hexapoda	Insecta	Coleoptera	Zopheridae								TER
A00395	Tarphius rufonodulosus Israelson, 1984	END	Arthropoda	Hexapoda	Insecta	Coleoptera	Zopheridae										SMR
A00398	Tarphius serranoi Borges, 1991	END	Arthropoda	Hexapoda	Insecta	Coleoptera	Zopheridae										SMR
A00399	Tarphius tornvalli Gillerfors, 1985	END	Arthropoda	Hexapoda	Insecta	Coleoptera	Zopheridae									SMG
A02512	Tarphius wollastoni Crotch, 1867	END	Arthropoda	Hexapoda	Insecta	Coleoptera	Zopheridae				FAI
A01163	Anisolabis maritima (Bonelli, 1832)	NAT	Arthropoda	Hexapoda	Insecta	Dermaptera	Anisolabididae			FLO	FAI	PIC	GRA	SJG	TER	SMG	SMR
A01165	Euborellia annulipes (Lucas, 1847)	INTR	Arthropoda	Hexapoda	Insecta	Dermaptera	Anisolabididae		COR	FLO	FAI	PIC	GRA	SJG	TER	SMG	SMR
A01166	Forficula auricularia Linnaeus, 1758	INTR	Arthropoda	Hexapoda	Insecta	Dermaptera	Forficulidae		COR	FLO	FAI	PIC	GRA	SJG	TER	SMG	SMR
A01167	Labidura riparia (Pallas, 1773)	NAT	Arthropoda	Hexapoda	Insecta	Dermaptera	Labiduridae				FAI		GRA		TER	SMG
A01168	Labia minor (Linnaeus, 1758)	INTR	Arthropoda	Hexapoda	Insecta	Dermaptera	Spongiphoridae							SJG	TER	SMG
A01804	Cerodontha bistrigata Frey, 1945	END	Arthropoda	Hexapoda	Insecta	Diptera	Agromyzidae		COR		FAI	PIC		SJG	TER	SMG
A01805	Cerodontha denticornis (Panzer, 1806)	NAT	Arthropoda	Hexapoda	Insecta	Diptera	Agromyzidae			FLO	FAI	PIC	GRA	SJG	TER	SMG
A01806	Cerodontha morosa (Meigen, 1830)	NAT	Arthropoda	Hexapoda	Insecta	Diptera	Agromyzidae			FLO		PIC		SJG	TER	SMG
A01807	Chromatomyia horticola (Goureau, 1851)	NAT	Arthropoda	Hexapoda	Insecta	Diptera	Agromyzidae		COR	FLO	FAI	PIC		SJG	TER	SMG
A02586	Chromatomyia nigra (Meigen, 1830)	INDT	Arthropoda	Hexapoda	Insecta	Diptera	Agromyzidae									SMG
A01808	Japanagromyza salicifolii (Collin, 1911)	NAT	Arthropoda	Hexapoda	Insecta	Diptera	Agromyzidae					PIC		SJG	TER	SMG
A02587	Liriomyza artemisicola de Meijere, 1924	INDT	Arthropoda	Hexapoda	Insecta	Diptera	Agromyzidae									SMG
A01809	Liriomyza bryoniae (Kaltenbach, 1858)	INTR	Arthropoda	Hexapoda	Insecta	Diptera	Agromyzidae							SJG		SMG
A01339	Liriomyza huidobrensis (Blanchard, 1926)	INTR	Arthropoda	Hexapoda	Insecta	Diptera	Agromyzidae								TER
A01810	Liriomyza nigrifrons Hendel, 1920	MAC	Arthropoda	Hexapoda	Insecta	Diptera	Agromyzidae								TER	SMG
A01270	Liriomyza trifolii (Burgess, 1880)	INTR	Arthropoda	Hexapoda	Insecta	Diptera	Agromyzidae								TER
A01812	Liriomyza umbilici Hering, 1927	INTR	Arthropoda	Hexapoda	Insecta	Diptera	Agromyzidae			FLO	FAI	PIC		SJG	TER	SMG
A01813	Melanagromyza lappae (Loew, 1850)	NAT	Arthropoda	Hexapoda	Insecta	Diptera	Agromyzidae					PIC			TER	SMG
A01814	Napomyza bellidis Griffiths, 1967	NAT	Arthropoda	Hexapoda	Insecta	Diptera	Agromyzidae							SJG
A01815	Napomyza lateralis (Fallén, 1823)	NAT	Arthropoda	Hexapoda	Insecta	Diptera	Agromyzidae			FLO				SJG
A02588	Napomyza scrophulariae Spencer, 1966	INDT	Arthropoda	Hexapoda	Insecta	Diptera	Agromyzidae									SMG
A01816	Phytoliriomyza arctica (Lundbeck, 1901)	NAT	Arthropoda	Hexapoda	Insecta	Diptera	Agromyzidae			FLO	FAI			SJG	TER	SMG
A02589	Phytoliriomyza mikii (Strobl, 1898)	INDT	Arthropoda	Hexapoda	Insecta	Diptera	Agromyzidae									SMG
A01817	Phytomyza obscura Hendel, 1920	NAT	Arthropoda	Hexapoda	Insecta	Diptera	Agromyzidae			FLO	FAI			SJG	TER	SMG
A01818	Phytomyza plantaginis Robineau-Desvoidy, 1851	NAT	Arthropoda	Hexapoda	Insecta	Diptera	Agromyzidae		COR	FLO	FAI	PIC	GRA	SJG	TER	SMG
A01819	Phytomyza ranunculi (Schrank, 1803)	NAT	Arthropoda	Hexapoda	Insecta	Diptera	Agromyzidae							SJG
A02590	Phytomyza rufipes Meigen, 1830	INDT	Arthropoda	Hexapoda	Insecta	Diptera	Agromyzidae									SMG
A01820	Phytomyza tenella Meigen, 1830	NAT	Arthropoda	Hexapoda	Insecta	Diptera	Agromyzidae					PIC
A01821	Phytomyza tetrasticha Hendel, 1927	NAT	Arthropoda	Hexapoda	Insecta	Diptera	Agromyzidae									SMG
A01822	Pseudonapomyza atra (Meigen, 1830)	NAT	Arthropoda	Hexapoda	Insecta	Diptera	Agromyzidae									SMG
A01823	Sylvicola cinctus (Fabricius, 1787)	NAT?	Arthropoda	Hexapoda	Insecta	Diptera	Anisopodidae			FLO	FAI		GRA		TER	SMG
A01824	Adia cinerella (Fallén, 1825)	NAT	Arthropoda	Hexapoda	Insecta	Diptera	Anthomyiidae		COR	FLO	FAI	PIC		SJG	TER	SMG
A01825	Anthomyia pluvialis (Linnaeus, 1758)	NAT	Arthropoda	Hexapoda	Insecta	Diptera	Anthomyiidae									SMG
A02201	Delia platura (Meigen, 1826)	NAT	Arthropoda	Hexapoda	Insecta	Diptera	Anthomyiidae		COR	FLO	FAI	PIC	GRA	SJG	TER	SMG
A02202	Delia radicum (Linnaeus, 1758)	NAT	Arthropoda	Hexapoda	Insecta	Diptera	Anthomyiidae				FAI			SJG	TER	SMG
A01826	Fucellia tergina (Zetterstedt, 1845)	NAT	Arthropoda	Hexapoda	Insecta	Diptera	Anthomyiidae			FLO	FAI	PIC	GRA	SJG	TER	SMG
A01827	Paregle audacula (Harris, 1780)	NAT	Arthropoda	Hexapoda	Insecta	Diptera	Anthomyiidae	AZ
A01828	Machimus caliginosus (Meigen, 1820)	NAT	Arthropoda	Hexapoda	Insecta	Diptera	Asilidae									SMG
A01829	Pycnopogon fasciculatus (Loew, 1847)	NAT	Arthropoda	Hexapoda	Insecta	Diptera	Asilidae									SMG
A01830	Tolmerus pyragra (Zeller, 1840)	NAT	Arthropoda	Hexapoda	Insecta	Diptera	Asilidae								TER	SMG
A01831	Asteia amoena Meigen, 1830	NAT	Arthropoda	Hexapoda	Insecta	Diptera	Asteiidae			FLO	FAI	PIC				SMG
A01832	Aulacigaster falcata Papp, 1997	INTR	Arthropoda	Hexapoda	Insecta	Diptera	Aulacigastridae**									SMG
A01833	Anastoechus hyrcanus (Pallas & Wiedemann, 1818)	INDT	Arthropoda	Hexapoda	Insecta	Diptera	Bombyliidae									SMG
A01834	Heteralonia rivularis (Meigen, 1820)	INDT	Arthropoda	Hexapoda	Insecta	Diptera	Bombyliidae									SMG
A01835	Thyridanthrax perspicillaris (Loew, 1869)	INDT	Arthropoda	Hexapoda	Insecta	Diptera	Bombyliidae									SMG
A01836	Calliphora vicina Robineau-Desvoidy, 1830	INTR	Arthropoda	Hexapoda	Insecta	Diptera	Calliphoridae			FLO	FAI	PIC	GRA	SJG	TER	SMG
A01837	Calliphora vomitoria (Linnaeus, 1758)	INTR	Arthropoda	Hexapoda	Insecta	Diptera	Calliphoridae			FLO	FAI	PIC		SJG	TER	SMG
A01838	Chrysomya albiceps (Wiedemann, 1819)	INTR	Arthropoda	Hexapoda	Insecta	Diptera	Calliphoridae									SMG
A01839	Lucilia sericata (Meigen, 1826)	INTR	Arthropoda	Hexapoda	Insecta	Diptera	Calliphoridae			FLO	FAI	PIC	GRA	SJG	TER	SMG
A01840	Pollenia intermedia Macquart, 1835	INTR	Arthropoda	Hexapoda	Insecta	Diptera	Calliphoridae									SMG
A01841	Pollenia rudis (Fabricius, 1794)	INTR	Arthropoda	Hexapoda	Insecta	Diptera	Calliphoridae			FLO	FAI	PIC	GRA	SJG	TER	SMG
A01842	Rhinia apicalis (Wiedemann, 1830)	NAT	Arthropoda	Hexapoda	Insecta	Diptera	Calliphoridae								TER
A01844	Stomorhina lunata (Fabricius, 1805)	NAT	Arthropoda	Hexapoda	Insecta	Diptera	Calliphoridae		COR	FLO	FAI	PIC	GRA	SJG	TER	SMG
A01845	Canace nasica (Haliday, 1839)	NAT	Arthropoda	Hexapoda	Insecta	Diptera	Canacidae		COR	FLO	FAI	PIC	GRA	SJG	TER	SMG
A02193	Tethina albosetulosa (Strobl, 1900)	NAT	Arthropoda	Hexapoda	Insecta	Diptera	Canacidae				FAI				TER
A02192	Tethina grisea (Fallén, 1823)	NAT	Arthropoda	Hexapoda	Insecta	Diptera	Canacidae				FAI				TER
A02194	Tethina ochracea (Hendel, 1913)	NAT	Arthropoda	Hexapoda	Insecta	Diptera	Canacidae		COR	FLO	FAI	PIC				SMG
A02195	Tethina strobliana (Mercier, 1923)	NAT	Arthropoda	Hexapoda	Insecta	Diptera	Canacidae									SMG
A02196	Tethina tethys Munari & Báez, 2000	NAT	Arthropoda	Hexapoda	Insecta	Diptera	Canacidae									SMG
A01846	Meoneura obscurella (Fallén, 1823)	NAT	Arthropoda	Hexapoda	Insecta	Diptera	Carnidae			FLO
A00404	Atrichopogon minutus (Meigen, 1830)	NAT	Arthropoda	Hexapoda	Insecta	Diptera	Ceratopogonidae			FLO		PIC				SMG
A01847	Brachypogon griseipennis (Storå, 1945)	MAC	Arthropoda	Hexapoda	Insecta	Diptera	Ceratopogonidae					PIC		SJG	TER	SMG
A02472	Culicoides circumscriptus Kieffer, 1918	NAT	Arthropoda	Hexapoda	Insecta	Diptera	Ceratopogonidae				FAI	PIC	GRA	SJG	TER	SMG	SMR
A02473	Culicoides newsteadi Austen, 1921	NAT	Arthropoda	Hexapoda	Insecta	Diptera	Ceratopogonidae						GRA	SJG	TER	SMG	SMR
A01848	Culicoides obsoletus (Meigen, 1818)	NAT	Arthropoda	Hexapoda	Insecta	Diptera	Ceratopogonidae				FAI	PIC		SJG	TER	SMG
A02474	Culicoides scoticus Downes & Kettle, 1952	NAT	Arthropoda	Hexapoda	Insecta	Diptera	Ceratopogonidae		COR	FLO	FAI	PIC	GRA	SJG	TER	SMG	SMR
A01849	Dasyhelea flavifrons (Guérin, 1833)	NAT	Arthropoda	Hexapoda	Insecta	Diptera	Ceratopogonidae			FLO	FAI	PIC		SJG	TER	SMG
A01850	Dasyhelea flavoscutellata (Zetterstedt, 1850)	NAT	Arthropoda	Hexapoda	Insecta	Diptera	Ceratopogonidae			FLO
A00541	Forcipomyia aristolochiae (Rondani, 1860)	NAT	Arthropoda	Hexapoda	Insecta	Diptera	Ceratopogonidae							SJG
A00538	Forcipomyia bipunctata (Linnaeus, 1767)	NAT	Arthropoda	Hexapoda	Insecta	Diptera	Ceratopogonidae				FAI	PIC		SJG	TER	SMG
A01852	Forcipomyia psilonota (Kieffer, 1911)	NAT	Arthropoda	Hexapoda	Insecta	Diptera	Ceratopogonidae				FAI					SMG
A01851	Chamaemyia geniculata (Zetterstedt, 1838)	NAT	Arthropoda	Hexapoda	Insecta	Diptera	Chamaemyiidae			FLO		PIC			TER
A01853	Chamaemyia polystigma (Meigen, 1830)	NAT	Arthropoda	Hexapoda	Insecta	Diptera	Chamaemyiidae		COR	FLO	FAI	PIC		SJG	TER	SMG
A01854	Camptocladius stercorarius (De Geer, 1776)	NAT	Arthropoda	Hexapoda	Insecta	Diptera	Chironomidae		COR	FLO	FAI	PIC		SJG	TER	SMG	SMR
A01855	Cardiocladius freyi Storå, 1936	MAC	Arthropoda	Hexapoda	Insecta	Diptera	Chironomidae			FLO				SJG	TER	SMG	SMR
A01856	Chaetocladius melaleucus (Meigen, 1818)	NAT	Arthropoda	Hexapoda	Insecta	Diptera	Chironomidae		COR	FLO		PIC			TER	SMG
A01858	Chironomus alpestris Goetghebuer, 1934	NAT	Arthropoda	Hexapoda	Insecta	Diptera	Chironomidae			FLO	FAI	PIC		SJG	TER	SMG
A01857	Chironomus cingulatus Meigen, 1830	NAT	Arthropoda	Hexapoda	Insecta	Diptera	Chironomidae			FLO	FAI		GRA	SJG	TER	SMG
A01859	Chironomus riparius Meigen, 1804	NAT	Arthropoda	Hexapoda	Insecta	Diptera	Chironomidae			FLO	FAI	PIC	GRA		TER	SMG	SMR
A01860	Chironomus venustus (Wiedemann, 1828)	NAT	Arthropoda	Hexapoda	Insecta	Diptera	Chironomidae						GRA	SJG	TER	SMG
A01861	Cricotopus ornatus (Meigen, 1818)	NAT	Arthropoda	Hexapoda	Insecta	Diptera	Chironomidae					PIC			TER	SMG	SMR
A01862	Cricotopus sylvestris (Fabricius, 1794)	NAT	Arthropoda	Hexapoda	Insecta	Diptera	Chironomidae						GRA	SJG	TER	SMG	SMR
A01863	Diamesa alata Storå, 1945	MAC	Arthropoda	Hexapoda	Insecta	Diptera	Chironomidae				FAI				TER	SMG
A01864	Eukiefferiella gracei (Edwards, 1929)	MAC	Arthropoda	Hexapoda	Insecta	Diptera	Chironomidae			FLO	FAI	PIC		SJG		SMG
A01866	Glyptotendipes barbipes (Staeger, 1839)	NAT	Arthropoda	Hexapoda	Insecta	Diptera	Chironomidae						GRA		TER	SMG
A01865	Glyptotendipes pallens (Meigen, 1804)	NAT	Arthropoda	Hexapoda	Insecta	Diptera	Chironomidae						GRA		TER	SMG	SMR
A01867	Halocladius varians (Staeger, 1839)	NAT	Arthropoda	Hexapoda	Insecta	Diptera	Chironomidae			FLO	FAI	PIC	GRA	SJG		SMG
A01868	Limnophyes minimus (Meigen, 1818)	NAT	Arthropoda	Hexapoda	Insecta	Diptera	Chironomidae			FLO	FAI	PIC		SJG	TER	SMG	SMR
A01869	Macropelopia nebulosa (Meigen, 1804)	NAT	Arthropoda	Hexapoda	Insecta	Diptera	Chironomidae			FLO	FAI			SJG	TER	SMG
A01870	Metriocnemus carmencitabertarum Langton & Cobo, 1997	NAT	Arthropoda	Hexapoda	Insecta	Diptera	Chironomidae								TER		SMR
A01871	Metriocnemus fuscipes (Meigen, 1818)	NAT	Arthropoda	Hexapoda	Insecta	Diptera	Chironomidae			FLO	FAI	PIC		SJG	TER	SMG
A01872	Micropsectra junci (Meigen, 1818)	NAT	Arthropoda	Hexapoda	Insecta	Diptera	Chironomidae		COR	FLO	FAI	PIC		SJG	TER	SMG
A02378	Micropsectra lindrothi Goetghebuer, 1931	NAT	Arthropoda	Hexapoda	Insecta	Diptera	Chironomidae			FLO						SMG
A02379	Orthocladius fuscimanus (Kieffer & Thienemann, 1908)	NAT	Arthropoda	Hexapoda	Insecta	Diptera	Chironomidae			FLO	FAI	PIC				SMG	SMR
A02380	Parachaetocladius abnobaeus (Wülker, 1959)	NAT	Arthropoda	Hexapoda	Insecta	Diptera	Chironomidae			FLO						SMG
A02377	Parachironomus tenuicaudatus (Malloch, 1915)	NAT	Arthropoda	Hexapoda	Insecta	Diptera	Chironomidae									SMG
A01873	Paramerina cingulata (Walker, 1856)	NAT	Arthropoda	Hexapoda	Insecta	Diptera	Chironomidae		COR	FLO	FAI			SJG	TER	SMG	SMR
A01874	Parametriocnemus stylatus (Kieffer, 1924)	NAT	Arthropoda	Hexapoda	Insecta	Diptera	Chironomidae			FLO	FAI				TER	SMG	SMR
A01875	Paratanytarsus grimmii (Schneider, 1885)	NAT	Arthropoda	Hexapoda	Insecta	Diptera	Chironomidae			FLO	FAI				TER	SMG	SMR
A00479	Paratendipes albimanus (Meigen, 1818)	NAT	Arthropoda	Hexapoda	Insecta	Diptera	Chironomidae					PIC		SJG		SMG
A01876	Polypedilum nubeculosum (Meigen, 1804)	NAT	Arthropoda	Hexapoda	Insecta	Diptera	Chironomidae				FAI	PIC			TER	SMG	SMR
A01877	Polypedilum nubifer Skuse, 1889	NAT	Arthropoda	Hexapoda	Insecta	Diptera	Chironomidae						GRA		TER	SMG	SMR
A01878	Procladius choreus (Meigen, 1804)	NAT	Arthropoda	Hexapoda	Insecta	Diptera	Chironomidae			FLO		PIC	GRA		TER	SMG	SMR
A01879	Psectrocladius limbatellus (Holmgren, 1869)	NAT	Arthropoda	Hexapoda	Insecta	Diptera	Chironomidae		COR	FLO		PIC		SJG	TER	SMG
A01880	Psectrocladius sordidellus (Zetterstedt, 1838)	NAT	Arthropoda	Hexapoda	Insecta	Diptera	Chironomidae		COR	FLO	FAI	PIC		SJG	TER	SMG
A02381	Pseudorthocladius curtistylus (Goetghebuer, 1921)	NAT	Arthropoda	Hexapoda	Insecta	Diptera	Chironomidae										SMR
A01883	Pseudosmittia brevifurcata (Edwards, 1926)	NAT	Arthropoda	Hexapoda	Insecta	Diptera	Chironomidae					PIC	GRA	SJG
A01881	Rheocricotopus atripes (Kieffer, 1913)	NAT	Arthropoda	Hexapoda	Insecta	Diptera	Chironomidae			FLO	FAI			SJG	TER	SMG	SMR
A01882	Smittia aterrima (Meigen, 1818)	NAT	Arthropoda	Hexapoda	Insecta	Diptera	Chironomidae									SMG
A01884	Smittia contingens (Walker, 1856)	NAT	Arthropoda	Hexapoda	Insecta	Diptera	Chironomidae									SMG
A02382	Synorthocladius semivirens (Kieffer, 1909)	NAT	Arthropoda	Hexapoda	Insecta	Diptera	Chironomidae			FLO	FAI					SMG
A01885	Telmatopelopia nemorum (Goetghebuer, 1921)	NAT	Arthropoda	Hexapoda	Insecta	Diptera	Chironomidae			FLO		PIC		SJG	TER	SMG	SMR
A01886	Thalassomyia frauenfeldi Schiner, 1856	NAT	Arthropoda	Hexapoda	Insecta	Diptera	Chironomidae		COR	FLO	FAI	PIC		SJG	TER	SMG
A01888	Thalassosmittia atlantica (Storå, 1936)	MAC	Arthropoda	Hexapoda	Insecta	Diptera	Chironomidae		COR	FLO	FAI	PIC	GRA		TER	SMG
A01887	Thienemannia gracei (Edwards, 1929)	NAT	Arthropoda	Hexapoda	Insecta	Diptera	Chironomidae							SJG
A01889	Thienemanniella clavicornis (Kieffer, 1911)	NAT	Arthropoda	Hexapoda	Insecta	Diptera	Chironomidae		COR	FLO					TER	SMG	SMR
A01890	Zavrelimyia nubila (Meigen, 1830)	NAT	Arthropoda	Hexapoda	Insecta	Diptera	Chironomidae			FLO	FAI	PIC		SJG		SMG	SMR
A01892	Calamoncosis minima (Strobl, 1893)	NAT	Arthropoda	Hexapoda	Insecta	Diptera	Chloropidae				FAI			SJG	TER
A01891	Cryptonevra truncaticornis (Frey, 1945)	MAC	Arthropoda	Hexapoda	Insecta	Diptera	Chloropidae							SJG
A01893	Elachiptera bimaculata (Loew, 1845)	NAT	Arthropoda	Hexapoda	Insecta	Diptera	Chloropidae			FLO	FAI	PIC	GRA	SJG	TER	SMG
A01894	Elachiptera megaspis (Loew, 1858)	NAT	Arthropoda	Hexapoda	Insecta	Diptera	Chloropidae			FLO				SJG	TER	SMG
A01895	Eutropha fulvifrons (Haliday, 1833)	NAT	Arthropoda	Hexapoda	Insecta	Diptera	Chloropidae				FAI				TER	SMG
A01896	Liohippelates flaviceps (Loew, 1863)	NAT	Arthropoda	Hexapoda	Insecta	Diptera	Chloropidae									SMG
A01897	Melanochaeta pubescens (Thalhammer, 1898)	NAT	Arthropoda	Hexapoda	Insecta	Diptera	Chloropidae				FAI			SJG	TER	SMG
A01898	Oscinella frit (Linnaeus, 1758)	INTR	Arthropoda	Hexapoda	Insecta	Diptera	Chloropidae		COR	FLO
A01899	Oscinella nitidissima (Meigen, 1838)	NAT	Arthropoda	Hexapoda	Insecta	Diptera	Chloropidae	AZ
A01900	Polyodaspis ruficornis (Macquart, 1835)	NAT	Arthropoda	Hexapoda	Insecta	Diptera	Chloropidae								TER
A01901	Thaumatomyia notata (Meigen, 1830)	NAT	Arthropoda	Hexapoda	Insecta	Diptera	Chloropidae		COR	FLO	FAI	PIC	GRA	SJG	TER	SMG
A01902	Tricimba humeralis (Loew, 1858)	NAT	Arthropoda	Hexapoda	Insecta	Diptera	Chloropidae								TER	SMG
A01903	Aphaniosoma azoricum Frey, 1958	END	Arthropoda	Hexapoda	Insecta	Diptera	Chyromyidae			FLO	FAI			SJG	TER	SMG
A01904	Aphaniosoma obscuratum Frey, 1945	MAC	Arthropoda	Hexapoda	Insecta	Diptera	Chyromyidae		COR					SJG	TER
A01905	Aphaniosoma occidentalis Ebejer, 1998	MAC	Arthropoda	Hexapoda	Insecta	Diptera	Chyromyidae								TER
A01906	Chyromya flava (Linnaeus, 1758)	NAT	Arthropoda	Hexapoda	Insecta	Diptera	Chyromyidae			FLO						SMG
A01907	Chyromya oppidana (Scopoli, 1763)	NAT	Arthropoda	Hexapoda	Insecta	Diptera	Chyromyidae				FAI
A01908	Malacomyia sciomyzina (Haliday, 1833)	NAT	Arthropoda	Hexapoda	Insecta	Diptera	Coelopidae			FLO	FAI			SJG	TER	SMG
A01909	Culex pipiens Linnaeus, 1758	INTR	Arthropoda	Hexapoda	Insecta	Diptera	Culicidae		COR	FLO	FAI			SJG	TER	SMG
A01910	Culiseta atlantica (Edwards, 1932)	END	Arthropoda	Hexapoda	Insecta	Diptera	Culicidae					PIC				SMG
A01911	Culiseta longiareolata (Macquart, 1838)	INTR	Arthropoda	Hexapoda	Insecta	Diptera	Culicidae			FLO	FAI				TER	SMG
A01912	Dixella laeta (Loew, 1849)	NAT	Arthropoda	Hexapoda	Insecta	Diptera	Dixidae			FLO					TER
A01913	Aphrosylus argyreatus Frey, 1945	END	Arthropoda	Hexapoda	Insecta	Diptera	Dolichopodidae		COR	FLO	FAI				TER	SMG
A01914	Aphrosylus calcarator Frey, 1945	END	Arthropoda	Hexapoda	Insecta	Diptera	Dolichopodidae		COR	FLO	FAI	PIC	GRA	SJG	TER	SMG
A01915	Campsicnemus atlanticus Dyte, 1980	END	Arthropoda	Hexapoda	Insecta	Diptera	Dolichopodidae								TER	SMG
A01916	Campsicnemus curvipes (Fallén, 1823)	NAT	Arthropoda	Hexapoda	Insecta	Diptera	Dolichopodidae		COR	FLO	FAI	PIC		SJG	TER	SMG
A01917	Chrysotus elongatus Parent, 1934	END	Arthropoda	Hexapoda	Insecta	Diptera	Dolichopodidae		COR	FLO	FAI	PIC		SJG	TER	SMG
A01918	Chrysotus polychaetus Frey, 1945	END	Arthropoda	Hexapoda	Insecta	Diptera	Dolichopodidae			FLO		PIC		SJG	TER
A01919	Chrysotus vulcanicola Frey, 1945	END	Arthropoda	Hexapoda	Insecta	Diptera	Dolichopodidae			FLO	FAI	PIC		SJG	TER	SMG
A01921	Dolichopus anacrostichus Frey, 1945	END	Arthropoda	Hexapoda	Insecta	Diptera	Dolichopodidae							SJG	TER	SMG
A01922	Dolichopus marshalli Parent, 1933	END	Arthropoda	Hexapoda	Insecta	Diptera	Dolichopodidae	AZ
A01923	Dolichopus signifer Haliday, 1838	NAT	Arthropoda	Hexapoda	Insecta	Diptera	Dolichopodidae		COR	FLO					TER
A01924	Dolichopus simillimus Parent, 1933	END	Arthropoda	Hexapoda	Insecta	Diptera	Dolichopodidae	AZ
A01925	Falbouria acorensis (Parent, 1933)	END	Arthropoda	Hexapoda	Insecta	Diptera	Dolichopodidae			FLO	FAI	PIC		SJG	TER	SMG
A01926	Hydrophorus praecox (Lehmann, 1822)	NAT	Arthropoda	Hexapoda	Insecta	Diptera	Dolichopodidae			FLO					TER	SMG
A01927	Medetera truncorum Meigen, 1824	NAT	Arthropoda	Hexapoda	Insecta	Diptera	Dolichopodidae			FLO					TER	SMG
A02020	Parathalassius blasigii Mik, 1891	NAT	Arthropoda	Hexapoda	Insecta	Diptera	Dolichopodidae								TER
A01928	Sciapus glaucescens brioni (Becker, 1918)	END	Arthropoda	Hexapoda	Insecta	Diptera	Dolichopodidae				FAI	PIC				SMG
A02482	Sciapus pallens (Wiedemann, 1830)	INTR	Arthropoda	Hexapoda	Insecta	Diptera	Dolichopodidae									SMG
A01930	Syntormon pallipes (Fabricius, 1794)	NAT	Arthropoda	Hexapoda	Insecta	Diptera	Dolichopodidae							SJG	TER
A00557	Dettopsomyia nigrovittata (Malloch, 1924)	INTR	Arthropoda	Hexapoda	Insecta	Diptera	Drosophilidae									SMG
A01932	Drosophila busckii Coquillett, 1901	INTR	Arthropoda	Hexapoda	Insecta	Diptera	Drosophilidae			FLO					TER	SMG
A01933	Drosophila funebris (Fabricius, 1787)	INTR	Arthropoda	Hexapoda	Insecta	Diptera	Drosophilidae			FLO				SJG	TER	SMG
A01934	Drosophila hydei Sturtevant, 1921	INDT	Arthropoda	Hexapoda	Insecta	Diptera	Drosophilidae									SMG
A01935	Drosophila immigrans Sturtevant, 1921	INTR	Arthropoda	Hexapoda	Insecta	Diptera	Drosophilidae			FLO		PIC			TER	SMG
A01936	Drosophila littoralis Meigen, 1830	INDT	Arthropoda	Hexapoda	Insecta	Diptera	Drosophilidae									SMG
A01937	Drosophila melanogaster Meigen, 1830	INTR	Arthropoda	Hexapoda	Insecta	Diptera	Drosophilidae			FLO	FAI			SJG	TER	SMG
A02475	Drosophila mercatorum Patterson & Wheller, 1942	INTR	Arthropoda	Hexapoda	Insecta	Diptera	Drosophilidae								TER
A01938	Drosophila phalerata Meigen, 1830	INDT	Arthropoda	Hexapoda	Insecta	Diptera	Drosophilidae									SMG
A01939	Drosophila repleta Wollaston, 1858	INTR	Arthropoda	Hexapoda	Insecta	Diptera	Drosophilidae			FLO	FAI	PIC		SJG	TER	SMG
A01940	Drosophila simulans Sturtevant, 1919	INTR	Arthropoda	Hexapoda	Insecta	Diptera	Drosophilidae								TER	SMG
A01941	Drosophila subobscura Collin, 1936	INTR	Arthropoda	Hexapoda	Insecta	Diptera	Drosophilidae			FLO		PIC			TER	SMG
A02511	Drosophila suzukii (Matsumura, 1931)	INTR	Arthropoda	Hexapoda	Insecta	Diptera	Drosophilidae								TER	SMG
A01942	Lordiphosa andalusiaca (Strobl, 1906)	INDT	Arthropoda	Hexapoda	Insecta	Diptera	Drosophilidae			FLO	FAI			SJG	TER	SMG
A01943	Lordiphosa fenestrarum (Fallén, 1823)	INDT	Arthropoda	Hexapoda	Insecta	Diptera	Drosophilidae			FLO	FAI			SJG	TER	SMG
A01931	Phortica variegata (Fallén, 1823)	INDT	Arthropoda	Hexapoda	Insecta	Diptera	Drosophilidae									SMG
A01944	Scaptomyza atlantica Hackman, 1955	MAC	Arthropoda	Hexapoda	Insecta	Diptera	Drosophilidae									SMG
A01945	Scaptomyza flava (Fallén, 1823)	NAT	Arthropoda	Hexapoda	Insecta	Diptera	Drosophilidae			FLO				SJG		SMG
A01946	Scaptomyza graminum (Fallén, 1823)	NAT	Arthropoda	Hexapoda	Insecta	Diptera	Drosophilidae			FLO	FAI	PIC		SJG	TER	SMG
A01947	Scaptomyza impunctata (Frey, 1945)	END	Arthropoda	Hexapoda	Insecta	Diptera	Drosophilidae			FLO	FAI	PIC		SJG	TER	SMG
A01948	Scaptomyza pallida (Zetterstedt, 1847)	NAT	Arthropoda	Hexapoda	Insecta	Diptera	Drosophilidae			FLO	FAI	PIC		SJG	TER	SMG
A01952	Clinocera stagnalis (Haliday, 1833)	NAT	Arthropoda	Hexapoda	Insecta	Diptera	Empididae			FLO	FAI					SMG
A01954	Empis aestiva Loew, 1867	NAT	Arthropoda	Hexapoda	Insecta	Diptera	Empididae									SMG
A01955	Empis vitripennis Meigen, 1822	NAT	Arthropoda	Hexapoda	Insecta	Diptera	Empididae									SMG
A01949	Kowarzia azorica (Wagner & Stauder, 1991)	END	Arthropoda	Hexapoda	Insecta	Diptera	Empididae		COR	FLO	FAI			SJG	TER
A01950	Kowarzia dahli (Vaillant, 1964)	END	Arthropoda	Hexapoda	Insecta	Diptera	Empididae				FAI					SMG
A01951	Kowarzia sexmaculata (Frey, 1945)	END	Arthropoda	Hexapoda	Insecta	Diptera	Empididae							SJG	TER
A01953	Kowarzia storai (Frey, 1945)	END	Arthropoda	Hexapoda	Insecta	Diptera	Empididae			FLO
A01956	Rhamphomyia gibba (Fallén, 1816)	NAT	Arthropoda	Hexapoda	Insecta	Diptera	Empididae									SMG
A01957	Atissa pygmaea (Haliday, 1833)	NAT	Arthropoda	Hexapoda	Insecta	Diptera	Ephydridae			FLO	FAI	PIC			TER	SMG
A01958	Brachydeutera ibari Ninomyia, 1929	NAT	Arthropoda	Hexapoda	Insecta	Diptera	Ephydridae									SMG
A01959	Chlorichaeta albipennis (Loew, 1848)	NAT	Arthropoda	Hexapoda	Insecta	Diptera	Ephydridae									SMG
A01960	Coenia palustris (Fallén, 1823)	NAT	Arthropoda	Hexapoda	Insecta	Diptera	Ephydridae									SMG
A01961	Discocerina obscurella (Fallén, 1813)	NAT	Arthropoda	Hexapoda	Insecta	Diptera	Ephydridae		COR	FLO	FAI			SJG	TER	SMG
A01962	Ephydra macellaria Egger, 1862	NAT	Arthropoda	Hexapoda	Insecta	Diptera	Ephydridae									SMG
A01963	Ephydra riparia Fallén, 1813	NAT	Arthropoda	Hexapoda	Insecta	Diptera	Ephydridae								TER
A01964	Hecamede albicans (Meigen, 1830)	NAT	Arthropoda	Hexapoda	Insecta	Diptera	Ephydridae		COR	FLO	FAI	PIC	GRA	SJG	TER	SMG
A01965	Hyadina agostinhoi Frey, 1945	END	Arthropoda	Hexapoda	Insecta	Diptera	Ephydridae			FLO	FAI	PIC				SMG
A01966	Hyadina guttata (Fallén, 1813)	NAT	Arthropoda	Hexapoda	Insecta	Diptera	Ephydridae			FLO	FAI	PIC		SJG	TER	SMG
A01967	Hydrellia amauropoda Frey, 1945	END	Arthropoda	Hexapoda	Insecta	Diptera	Ephydridae				FAI			SJG
A01968	Hydrellia griseola (Fallén, 1813)	NAT	Arthropoda	Hexapoda	Insecta	Diptera	Ephydridae		COR	FLO	FAI	PIC	GRA	SJG	TER	SMG
A01969	Hydrellia maura Meigen, 1838	NAT	Arthropoda	Hexapoda	Insecta	Diptera	Ephydridae			FLO	FAI			SJG
A01970	Hydrellia ranunculi Haliday, 1839	NAT	Arthropoda	Hexapoda	Insecta	Diptera	Ephydridae			FLO	FAI	PIC		SJG
A01971	Ilythea nebulosa Becker, 1908	MAC	Arthropoda	Hexapoda	Insecta	Diptera	Ephydridae							SJG
A01972	Limnellia helmuti Hollmann-Schirrmacher & Zatwarnicki, 1995	END	Arthropoda	Hexapoda	Insecta	Diptera	Ephydridae									SMG
A01973	Limnellia quadrata (Fallén, 1813)	NAT	Arthropoda	Hexapoda	Insecta	Diptera	Ephydridae									SMG
A01974	Mosillus subsultans (Fabricius, 1794)	NAT	Arthropoda	Hexapoda	Insecta	Diptera	Ephydridae									SMG
A01975	Nostima picta (Fallén, 1813)	NAT	Arthropoda	Hexapoda	Insecta	Diptera	Ephydridae				FAI	PIC	GRA		TER	SMG
A01976	Notiphila cinerea Fallén, 1813	NAT	Arthropoda	Hexapoda	Insecta	Diptera	Ephydridae								TER	SMG
A01977	Ochthera schembrii Rondani, 1847	NAT	Arthropoda	Hexapoda	Insecta	Diptera	Ephydridae									SMG
A01978	Parydra coarctata (Fallén, 1813)	NAT	Arthropoda	Hexapoda	Insecta	Diptera	Ephydridae		COR	FLO	FAI		GRA	SJG	TER	SMG
A01979	Parydra fossarum (Haliday, 1833)	NAT	Arthropoda	Hexapoda	Insecta	Diptera	Ephydridae								TER	SMG
A01980	Parydra littoralis (Meigen, 1830)	NAT	Arthropoda	Hexapoda	Insecta	Diptera	Ephydridae				FAI				TER	SMG
A01981	Philygria cedercreutzi Frey, 1945	END	Arthropoda	Hexapoda	Insecta	Diptera	Ephydridae			FLO					TER
A01982	Psilopa pulicaria (Haliday, 1839)	NAT	Arthropoda	Hexapoda	Insecta	Diptera	Ephydridae					PIC	GRA	SJG	TER	SMG
A01983	Scatella paludum (Meigen, 1830)	NAT	Arthropoda	Hexapoda	Insecta	Diptera	Ephydridae								TER	SMG
A01984	Scatella stagnalis (Fallén, 1813)	NAT	Arthropoda	Hexapoda	Insecta	Diptera	Ephydridae			FLO						SMG
A01985	Scatella tenuicosta Collin, 1930	NAT	Arthropoda	Hexapoda	Insecta	Diptera	Ephydridae		COR	FLO	FAI	PIC	GRA	SJG	TER	SMG
A01986	Scatophila despecta (Haliday, 1839)	NAT	Arthropoda	Hexapoda	Insecta	Diptera	Ephydridae						GRA			SMG
A01987	Euryomma peregrinum (Meigen, 1826)	INTR	Arthropoda	Hexapoda	Insecta	Diptera	Fanniidae			FLO	FAI			SJG	TER	SMG
A01988	Fannia canicularis (Linnaeus, 1761)	INTR	Arthropoda	Hexapoda	Insecta	Diptera	Fanniidae			FLO	FAI	PIC	GRA	SJG	TER	SMG
A01989	Fannia incisurata (Zetterstedt, 1838)	INTR	Arthropoda	Hexapoda	Insecta	Diptera	Fanniidae			FLO
A01990	Fannia leucosticta (Meigen, 1838)	INTR	Arthropoda	Hexapoda	Insecta	Diptera	Fanniidae	AZ
A01991	Fannia scalaris (Fabricius, 1794)	INTR	Arthropoda	Hexapoda	Insecta	Diptera	Fanniidae					PIC		SJG		SMG
A01992	Fannia sociella (Zetterstedt, 1845)	INTR	Arthropoda	Hexapoda	Insecta	Diptera	Fanniidae									SMG
A01993	Suillia variegata (Loew, 1862)	INTR	Arthropoda	Hexapoda	Insecta	Diptera	Heleomyzidae			FLO	FAI		GRA	SJG		SMG
A02199	Trixoscelis proxima (Séguy, 1936)	END	Arthropoda	Hexapoda	Insecta	Diptera	Heleomyzidae									SMG
A01994	Hippobosca equina Linnaeus, 1758	INTR	Arthropoda	Hexapoda	Insecta	Diptera	Hippoboscidae			FLO	FAI	PIC		SJG	TER	SMG
A00682	Ornithomya chloropus (Bergroth, 1901)	NAT	Arthropoda	Hexapoda	Insecta	Diptera	Hippoboscidae									SMG
A01995	Chersodromia oraria Collin, 1966	NAT	Arthropoda	Hexapoda	Insecta	Diptera	Hybotidae									SMG
A01996	Crossopalpus aeneus (Walker, 1871)	NAT	Arthropoda	Hexapoda	Insecta	Diptera	Hybotidae		COR		FAI		GRA		TER	SMG
A01997	Drapetis assimilis (Fallén, 1815)	NAT	Arthropoda	Hexapoda	Insecta	Diptera	Hybotidae									SMG
A01998	Drapetis disparilis Frey, 1936	NAT	Arthropoda	Hexapoda	Insecta	Diptera	Hybotidae								TER
A01999	Platypalpus minutus (Meigen, 1804)	NAT	Arthropoda	Hexapoda	Insecta	Diptera	Hybotidae									SMG
A02000	Platypalpus obscuripes (Strobl, 1899)	NAT	Arthropoda	Hexapoda	Insecta	Diptera	Hybotidae								TER	SMG
A02001	Stilpon nubilus Collin, 1926	NAT	Arthropoda	Hexapoda	Insecta	Diptera	Hybotidae			FLO		PIC				SMG
A02003	Cerotelion striatum (Gmelin, 1790)	NAT	Arthropoda	Hexapoda	Insecta	Diptera	Keroplatidae							SJG		SMG
A02002	Macrocera azorica Storå, 1945	END	Arthropoda	Hexapoda	Insecta	Diptera	Keroplatidae				FAI	PIC		SJG		SMG
A02004	Orfelia nigricornis (Fabricius, 1805)	NAT	Arthropoda	Hexapoda	Insecta	Diptera	Keroplatidae				FAI	PIC		SJG	TER
A02005	Minettia fasciata (Fallén, 1826)	NAT	Arthropoda	Hexapoda	Insecta	Diptera	Lauxaniidae									SMG
A02006	Dicranomyia azorica (Nielsen, 1963)	END	Arthropoda	Hexapoda	Insecta	Diptera	Limoniidae				FAI					SMG
A02007	Dicranomyia hamata Becker, 1908	NAT	Arthropoda	Hexapoda	Insecta	Diptera	Limoniidae									SMG
A02008	Dicranomyia michaeli (Theowald, 1977)	MAC	Arthropoda	Hexapoda	Insecta	Diptera	Limoniidae			FLO	FAI	PIC	GRA	SJG	TER	SMG
A02009	Dicranomyia vicina (Macquart, 1839)	MAC	Arthropoda	Hexapoda	Insecta	Diptera	Limoniidae			FLO	FAI	PIC		SJG	TER	SMG
A02010	Discobola freyana (Nielsen, 1961)	END	Arthropoda	Hexapoda	Insecta	Diptera	Limoniidae			FLO	FAI					SMG
A02011	Geranomyia atlantica atlantica (Wollaston, 1858)	MAC	Arthropoda	Hexapoda	Insecta	Diptera	Limoniidae					PIC		SJG		SMG
A02013	Geranomyia unicolor Haliday, 1833	NAT	Arthropoda	Hexapoda	Insecta	Diptera	Limoniidae			FLO	FAI	PIC			TER	SMG
A02014	Symplecta hybrida (Meigen, 1804)	NAT	Arthropoda	Hexapoda	Insecta	Diptera	Limoniidae			FLO					TER	SMG
A02015	Symplecta pilipes pilipes (Fabricius, 1787)	NAT	Arthropoda	Hexapoda	Insecta	Diptera	Limoniidae			FLO			GRA		TER	SMG
A02017	Lonchaea chorea (Fabricius, 1781)	NAT	Arthropoda	Hexapoda	Insecta	Diptera	Lonchaeidae							SJG		SMG
A02018	Lonchaea sylvatica Beling, 1873	NAT	Arthropoda	Hexapoda	Insecta	Diptera	Lonchaeidae									SMG
A02019	Lonchoptera bifurcata (Fallén, 1810)	NAT	Arthropoda	Hexapoda	Insecta	Diptera	Lonchopteridae			FLO	FAI	PIC	GRA	SJG	TER	SMG
A02021	Desmometopa m-nigrum (Zetterstedt, 1848)	INTR	Arthropoda	Hexapoda	Insecta	Diptera	Milichiidae			FLO	FAI	PIC		SJG		SMG
A02022	Leptometopa latipes (Meigen, 1830)	INTR	Arthropoda	Hexapoda	Insecta	Diptera	Milichiidae			FLO		PIC			TER
A02023	Madiza glabra Fallén, 1820	NAT	Arthropoda	Hexapoda	Insecta	Diptera	Milichiidae				FAI	PIC	GRA		TER	SMG
A02024	Atherigona varia (Meigen, 1826)	NAT	Arthropoda	Hexapoda	Insecta	Diptera	Muscidae				FAI	PIC		SJG	TER	SMG
A00683	Coenosia attenuata Stein, 1903	NAT	Arthropoda	Hexapoda	Insecta	Diptera	Muscidae									SMG
A02025	Coenosia freyi semicandida Tiensuu, 1945	END	Arthropoda	Hexapoda	Insecta	Diptera	Muscidae									SMG
A00687	Coenosia freyi freyi Tiensuu, 1945	END	Arthropoda	Hexapoda	Insecta	Diptera	Muscidae									SMG
A02027	Coenosia humilis Meigen, 1826	NAT	Arthropoda	Hexapoda	Insecta	Diptera	Muscidae									SMG
A02028	Coenosia testacea azorica Tiensuu, 1945	END	Arthropoda	Hexapoda	Insecta	Diptera	Muscidae				FAI	PIC			TER	SMG
A02030	Eudasyphora cyanella (Meigen, 1826)	INTR	Arthropoda	Hexapoda	Insecta	Diptera	Muscidae			FLO	FAI	PIC	GRA	SJG	TER	SMG
A02031	Haematobia irritans (Linnaeus, 1758)	INTR	Arthropoda	Hexapoda	Insecta	Diptera	Muscidae		COR							SMG
A02032	Hebecnema fumosa (Meigen, 1826)	NAT	Arthropoda	Hexapoda	Insecta	Diptera	Muscidae			FLO	FAI	PIC		SJG	TER	SMG
A02033	Hebecnema umbratica (Meigen, 1826)	NAT	Arthropoda	Hexapoda	Insecta	Diptera	Muscidae									SMG
A02034	Helina sexmaculata (Preyssler, 1791)	INTR	Arthropoda	Hexapoda	Insecta	Diptera	Muscidae			FLO	FAI	PIC	GRA	SJG		SMG
A02035	Hydrotaea aenescens (Wiedemann, 1830)	INTR	Arthropoda	Hexapoda	Insecta	Diptera	Muscidae	AZ
A02036	Hydrotaea armipes (Fallén, 1825)	INTR	Arthropoda	Hexapoda	Insecta	Diptera	Muscidae									SMG
A02037	Hydrotaea dentipes (Fabricius, 1805)	INTR	Arthropoda	Hexapoda	Insecta	Diptera	Muscidae			FLO	FAI			SJG	TER	SMG
A02038	Hydrotaea ignava (Harris, 1780)	INTR	Arthropoda	Hexapoda	Insecta	Diptera	Muscidae			FLO						SMG
A02039	Lispe nana Macquart, 1835	NAT	Arthropoda	Hexapoda	Insecta	Diptera	Muscidae			FLO	FAI				TER	SMG
A02040	Musca domestica calleva Walker, 1849	INTR	Arthropoda	Hexapoda	Insecta	Diptera	Muscidae		COR	FLO	FAI	PIC	GRA	SJG	TER	SMG
A00693	Musca domestica domestica Linnaeus, 1758	INTR	Arthropoda	Hexapoda	Insecta	Diptera	Muscidae	AZ
A02042	Musca osiris Wiedemann, 1830	INTR	Arthropoda	Hexapoda	Insecta	Diptera	Muscidae				FAI	PIC	GRA	SJG	TER	SMG
A02043	Musca sorbens Wiedemann, 1830	INTR	Arthropoda	Hexapoda	Insecta	Diptera	Muscidae	AZ
A02044	Muscina levida (Harris, 1780)	INTR	Arthropoda	Hexapoda	Insecta	Diptera	Muscidae									SMG
A02045	Muscina prolapsa (Harris, 1780)	INTR	Arthropoda	Hexapoda	Insecta	Diptera	Muscidae							SJG		SMG
A02046	Muscina stabulans (Fallén, 1817)	INTR	Arthropoda	Hexapoda	Insecta	Diptera	Muscidae		COR	FLO	FAI			SJG	TER	SMG
A02047	Orchisia costata (Meigen, 1826)	NAT	Arthropoda	Hexapoda	Insecta	Diptera	Muscidae		COR	FLO	FAI	PIC		SJG	TER	SMG
A02048	Phaonia pallida (Fabricius, 1787)	INTR	Arthropoda	Hexapoda	Insecta	Diptera	Muscidae									SMG
A02049	Phaonia rufiventris (Scopoli, 1763)	INTR	Arthropoda	Hexapoda	Insecta	Diptera	Muscidae			FLO	FAI	PIC		SJG	TER	SMG
A02050	Phaonia subventa (Harris, 1780)	INTR	Arthropoda	Hexapoda	Insecta	Diptera	Muscidae									SMG
A02051	Phaonia trimaculata (Bouché, 1834)	INTR	Arthropoda	Hexapoda	Insecta	Diptera	Muscidae									SMG
A02052	Polietes domitor (Harris, 1780)	INTR	Arthropoda	Hexapoda	Insecta	Diptera	Muscidae									SMG
A02053	Schoenomyza litorella major Tiensuu, 1945	END	Arthropoda	Hexapoda	Insecta	Diptera	Muscidae					PIC
A02055	Stomoxys calcitrans (Linnaeus, 1758)	INTR	Arthropoda	Hexapoda	Insecta	Diptera	Muscidae		COR	FLO	FAI	PIC	GRA	SJG	TER	SMG
A02056	Synthesiomyia nudiseta (Wulp, 1883)	NAT	Arthropoda	Hexapoda	Insecta	Diptera	Muscidae	AZ
A02057	Brevicornu griseicolle (Staeger, 1840)	NAT	Arthropoda	Hexapoda	Insecta	Diptera	Mycetophilidae				FAI				TER	SMG
A02058	Exechia atlantis Storå, 1945	END	Arthropoda	Hexapoda	Insecta	Diptera	Mycetophilidae									SMG
A02059	Exechia brinckiana Nielsen, 1966	END	Arthropoda	Hexapoda	Insecta	Diptera	Mycetophilidae									SMG
A02060	Leia arsona Hutson, 1978	NAT	Arthropoda	Hexapoda	Insecta	Diptera	Mycetophilidae			FLO	FAI			SJG		SMG
A02061	Mycetophila atlantica Nielsen, 1966	END	Arthropoda	Hexapoda	Insecta	Diptera	Mycetophilidae							SJG	TER	SMG
A02062	Mycetophila britannica Lastovka & Kidd, 1975	NAT	Arthropoda	Hexapoda	Insecta	Diptera	Mycetophilidae			FLO		PIC		SJG	TER	SMG
A02063	Mycetophila storai Chandler & Ribeiro, 1995	END	Arthropoda	Hexapoda	Insecta	Diptera	Mycetophilidae								TER	SMG
A02064	Rymosia azorensis Chandler & Ribeiro, 1995	END	Arthropoda	Hexapoda	Insecta	Diptera	Mycetophilidae									SMG
A02065	Trichonta floresiana Storå, 1945	END	Arthropoda	Hexapoda	Insecta	Diptera	Mycetophilidae			FLO
A02067	Azorastia minutissima Frey, 1945	END	Arthropoda	Hexapoda	Insecta	Diptera	Nannodastiidae			FLO				SJG		SMG
A02066	Geomyza tripunctacta Fallén, 1823	NAT	Arthropoda	Hexapoda	Insecta	Diptera	Opomyzidae									SMG
A02068	Conicera dauci (Meigen, 1830)	NAT	Arthropoda	Hexapoda	Insecta	Diptera	Phoridae				FAI	PIC		SJG	TER
A02069	Conicera tibialis Schmitz, 1925	INTR	Arthropoda	Hexapoda	Insecta	Diptera	Phoridae			FLO		PIC		SJG		SMG	SMR
A02070	Diplonevra funebris (Meigen, 1830)	NAT	Arthropoda	Hexapoda	Insecta	Diptera	Phoridae			FLO
A02071	Dohrniphora cornuta (Bigot, 1856)	INTR	Arthropoda	Hexapoda	Insecta	Diptera	Phoridae			FLO	FAI			SJG		SMG
A02384	Megaselia abdita Schmitz, 1959	NAT	Arthropoda	Hexapoda	Insecta	Diptera	Phoridae					PIC			TER	SMG	SMR
A02383	Megaselia angustiata Schmitz, 1936	NAT	Arthropoda	Hexapoda	Insecta	Diptera	Phoridae				FAI	PIC			TER
A02073	Megaselia basispinata Lundbeck, 1920	NAT	Arthropoda	Hexapoda	Insecta	Diptera	Phoridae			FLO	FAI	PIC			TER	SMG
A02074	Megaselia brevior (Schmitz, 1924)	NAT	Arthropoda	Hexapoda	Insecta	Diptera	Phoridae				FAI	PIC				SMG
A02385	Megaselia giraudii (Egger, 1862)	NAT	Arthropoda	Hexapoda	Insecta	Diptera	Phoridae				FAI	PIC			TER
A02075	Megaselia halterata (Wood, 1910)	NAT	Arthropoda	Hexapoda	Insecta	Diptera	Phoridae								TER
A02387	Megaselia leptofemur Disney, 2007	END	Arthropoda	Hexapoda	Insecta	Diptera	Phoridae					PIC			TER	SMG
A02072	Megaselia longicostalis (Wood, 1912)	NAT	Arthropoda	Hexapoda	Insecta	Diptera	Phoridae		COR	FLO	FAI	PIC		SJG	TER	SMG
A02386	Megaselia madeiraensis Disney, 2007	MAC	Arthropoda	Hexapoda	Insecta	Diptera	Phoridae									SMG
A02076	Megaselia marina Schmitz, 1937	NAT	Arthropoda	Hexapoda	Insecta	Diptera	Phoridae			FLO		PIC			TER	SMG	SMR
A02077	Megaselia meconicera (Speiser, 1925)	NAT	Arthropoda	Hexapoda	Insecta	Diptera	Phoridae					PIC
A02388	Megaselia miguelensis Disney, 2007	END	Arthropoda	Hexapoda	Insecta	Diptera	Phoridae									SMG
A02078	Megaselia nigra (Meigen, 1830)	NAT	Arthropoda	Hexapoda	Insecta	Diptera	Phoridae			FLO	FAI	PIC		SJG	TER	SMG
A02079	Megaselia pleuralis (Wood, 1909)	NAT	Arthropoda	Hexapoda	Insecta	Diptera	Phoridae				FAI	PIC				SMG
A02080	Megaselia rufipes (Meigen, 1804)	INTR	Arthropoda	Hexapoda	Insecta	Diptera	Phoridae			FLO	FAI	PIC	GRA	SJG	TER	SMG	SMR
A02081	Metopina heselhausi Schmitz, 1914	NAT	Arthropoda	Hexapoda	Insecta	Diptera	Phoridae			FLO	FAI	PIC
A02082	Piophila casei (Linnaeus, 1758)	INTR	Arthropoda	Hexapoda	Insecta	Diptera	Piophilidae				FAI	PIC		SJG	TER	SMG
A02083	Prochyliza nigrimana (Meigen, 1826)	INTR	Arthropoda	Hexapoda	Insecta	Diptera	Piophilidae			FLO	FAI			SJG	TER	SMG
A02599	Rivellia syngenesiae Fabricius, 1781	INTR	Arthropoda	Hexapoda	Insecta	Diptera	Platystomatidae								TER
A02084	Psila longipennis (Séguy, 1936)	INDT	Arthropoda	Hexapoda	Insecta	Diptera	Psilidae									SMG
A02577	Alepia viatrix Jaume-Schinkel, Kvifte, Weele & Mengual, 2022	INTR	Arthropoda	Hexapoda	Insecta	Diptera	Psychodidae								TER
A02085	Clogmia albipunctata (Williston, 1893)	INTR	Arthropoda	Hexapoda	Insecta	Diptera	Psychodidae								TER	SMG
A02086	Paramormia ustulata (Haliday, 1856)	NAT	Arthropoda	Hexapoda	Insecta	Diptera	Psychodidae									SMG	SMR
A02087	Philosepedon humeralis (Meigen, 1818)	NAT	Arthropoda	Hexapoda	Insecta	Diptera	Psychodidae									SMG
A02088	Psychoda albipennis Zetterstedt, 1850	NAT	Arthropoda	Hexapoda	Insecta	Diptera	Psychodidae				FAI	PIC			TER	SMG
A02089	Psychoda cinerea Banks, 1894	INTR	Arthropoda	Hexapoda	Insecta	Diptera	Psychodidae			FLO	FAI					SMG	SMR
A02091	Tinearia alternata (Say, 1824)	INTR	Arthropoda	Hexapoda	Insecta	Diptera	Psychodidae				FAI				TER	SMG
A01843	Rhyncomya impavida (Rossi, 1790)	NAT	Arthropoda	Hexapoda	Insecta	Diptera	Rhiniidae								TER	SMG
A02092	Melanophora roralis (Linnaeus, 1758)	INDT	Arthropoda	Hexapoda	Insecta	Diptera	Rhinophoridae				FAI				TER	SMG
A02093	Nyctia lugubris (Macquart, 1843)	INTR	Arthropoda	Hexapoda	Insecta	Diptera	Sarcophagidae				FAI					SMG
A02203	Ravinia pernix (Harris, 1780)	INTR	Arthropoda	Hexapoda	Insecta	Diptera	Sarcophagidae									SMG
A02094	Sarcophaga africa (Wiedemann, 1824)	INTR	Arthropoda	Hexapoda	Insecta	Diptera	Sarcophagidae		COR	FLO	FAI	PIC		SJG	TER	SMG
A02095	Sarcophaga argyrostoma (Robineau-Desvoidy, 1830)	INTR	Arthropoda	Hexapoda	Insecta	Diptera	Sarcophagidae							SJG
A02096	Sarcophaga crassipalpis Macquart, 1839	INTR	Arthropoda	Hexapoda	Insecta	Diptera	Sarcophagidae						GRA
A02097	Sarcophaga dux Thomson, 1869	INTR	Arthropoda	Hexapoda	Insecta	Diptera	Sarcophagidae									SMG
A02099	Sarcophaga jacobsoni (Rohdendorf, 1937)	INTR	Arthropoda	Hexapoda	Insecta	Diptera	Sarcophagidae	AZ
A02098	Sarcophaga maculata Meigen, 1835	INTR	Arthropoda	Hexapoda	Insecta	Diptera	Sarcophagidae				FAI				TER	SMG
A02100	Sarcophaga uncicurva Pandellé, 1896	INTR	Arthropoda	Hexapoda	Insecta	Diptera	Sarcophagidae						GRA
A02101	Scathophaga litorea (Fallén, 1819)	NAT	Arthropoda	Hexapoda	Insecta	Diptera	Scathophagidae									SMG
A02102	Scathophaga stercoraria (Linnaeus, 1758)	NAT	Arthropoda	Hexapoda	Insecta	Diptera	Scathophagidae		COR	FLO	FAI	PIC	GRA	SJG	TER	SMG
A01811	Senotainia tricuspis (Meigen, 1838)	INTR	Arthropoda	Hexapoda	Insecta	Diptera	Scathophagidae									SMG
A02103	Coboldia fuscipes (Meigen, 1830)	INTR	Arthropoda	Hexapoda	Insecta	Diptera	Scatopsidae			FLO	FAI	PIC	GRA			SMG
A02104	Scenopinus fenestralis (Linnaeus, 1758)	INTR	Arthropoda	Hexapoda	Insecta	Diptera	Scenopinidae					PIC		SJG		SMG
A02107	Bradysia nitidicollis (Meigen, 1818)	NAT	Arthropoda	Hexapoda	Insecta	Diptera	Sciaridae					PIC		SJG		SMG
A02106	Bradysia pallipes (Fabricius, 1787)	NAT	Arthropoda	Hexapoda	Insecta	Diptera	Sciaridae			FLO					TER	SMG
A02105	Bradysia tilicola (Loew, 1850)	INTR	Arthropoda	Hexapoda	Insecta	Diptera	Sciaridae									SMG
A02108	Bradysia trivittata (Staeger, 1840)	NAT	Arthropoda	Hexapoda	Insecta	Diptera	Sciaridae		COR	FLO	FAI	PIC		SJG	TER	SMG
A02109	Bradysia truncorum (Frey, 1945)	END	Arthropoda	Hexapoda	Insecta	Diptera	Sciaridae			FLO
A02110	Bradysiopsis vittata (Meigen, 1830)	NAT	Arthropoda	Hexapoda	Insecta	Diptera	Sciaridae			FLO
A02111	Corynoptera globiformis (Frey, 1945)	NAT	Arthropoda	Hexapoda	Insecta	Diptera	Sciaridae				FAI			SJG	TER	SMG
A02112	Corynoptera perpusilla Winnertz, 1867	NAT	Arthropoda	Hexapoda	Insecta	Diptera	Sciaridae									SMG
A02113	Hyperlasion viridiventris (Frey, 1945)	MAC	Arthropoda	Hexapoda	Insecta	Diptera	Sciaridae					PIC		SJG		SMG
A02114	Lycoriella castanescens (Lengersdorf, 1940)	INTR	Arthropoda	Hexapoda	Insecta	Diptera	Sciaridae			FLO					TER	SMG
A02115	Lycoriella ingenua (Dufour, 1839)	INTR	Arthropoda	Hexapoda	Insecta	Diptera	Sciaridae									SMG
A02116	Pseudolycoriella campanulata (Frey, 1945)	END	Arthropoda	Hexapoda	Insecta	Diptera	Sciaridae			FLO					TER	SMG
A02117	Scatopsciara dentifera (Frey, 1936)	NAT	Arthropoda	Hexapoda	Insecta	Diptera	Sciaridae			FLO					TER
A02120	Archisepsis discolor (Bigot, 1857)	INTR	Arthropoda	Hexapoda	Insecta	Diptera	Sepsidae									SMG
A02118	Sepsis biflexuosa Strobl, 1893	NAT	Arthropoda	Hexapoda	Insecta	Diptera	Sepsidae				FAI					SMG
A02119	Sepsis lateralis Wiedemann, 1830	NAT	Arthropoda	Hexapoda	Insecta	Diptera	Sepsidae			FLO	FAI	PIC		SJG	TER	SMG
A02122	Sepsis macrochaetophora Duda, 1926	INTR	Arthropoda	Hexapoda	Insecta	Diptera	Sepsidae								TER
A02121	Sepsis neocynipsea Melander & Spuler, 1917	NAT	Arthropoda	Hexapoda	Insecta	Diptera	Sepsidae				FAI	PIC		SJG	TER	SMG
A02361	Sepsis thoracica (Robineau-Desvoidy, 1830)	NAT	Arthropoda	Hexapoda	Insecta	Diptera	Sepsidae		COR	FLO	FAI	PIC	GRA	SJG	TER	SMG
A02123	Simulium azorense (Carlsson, 1963)	END	Arthropoda	Hexapoda	Insecta	Diptera	Simuliidae			FLO	FAI			SJG	TER	SMG	SMR
A02148	Bifronsina bifrons (Stenhammar, 1854)	INTR	Arthropoda	Hexapoda	Insecta	Diptera	Sphaeroceridae			FLO	FAI					SMG
A02124	Coproica ferruginata (Stenhammar, 1854)	INTR	Arthropoda	Hexapoda	Insecta	Diptera	Sphaeroceridae			FLO	FAI	PIC		SJG	TER	SMG
A02125	Coproica hirtula (Rondani, 1880)	INTR	Arthropoda	Hexapoda	Insecta	Diptera	Sphaeroceridae								TER	SMG
A02126	Copromyza equina Fallén, 1820	INTR	Arthropoda	Hexapoda	Insecta	Diptera	Sphaeroceridae			FLO	FAI	PIC			TER	SMG
A02127	Elachisoma aterrimum (Haliday, 1833)	INTR	Arthropoda	Hexapoda	Insecta	Diptera	Sphaeroceridae		COR	FLO	FAI			SJG		SMG
A02128	Leptocera caenosa (Rondani, 1880)	INTR	Arthropoda	Hexapoda	Insecta	Diptera	Sphaeroceridae			FLO						SMG
A02130	Leptocera nigra Olivier, 1813	NAT	Arthropoda	Hexapoda	Insecta	Diptera	Sphaeroceridae		COR	FLO	FAI	PIC	GRA	SJG	TER	SMG
A02131	Lotophila atra (Meigen, 1830)	INTR	Arthropoda	Hexapoda	Insecta	Diptera	Sphaeroceridae		COR	FLO	FAI	PIC	GRA	SJG	TER	SMG
A02132	Minilimosina fungicola (Haliday, 1836)	NAT	Arthropoda	Hexapoda	Insecta	Diptera	Sphaeroceridae		COR	FLO		PIC		SJG	TER	SMG
A02133	Norrbomia somogyii (Papp, 1973)	INTR	Arthropoda	Hexapoda	Insecta	Diptera	Sphaeroceridae				FAI?				TER?	SMG
A02134	Norrbomia sordida (Zetterstedt, 1847)	INTR	Arthropoda	Hexapoda	Insecta	Diptera	Sphaeroceridae			FLO	FAI	PIC	GRA		TER	SMG
A02135	Opacifrons coxata (Stenhammar, 1854)	NAT	Arthropoda	Hexapoda	Insecta	Diptera	Sphaeroceridae		COR	FLO	FAI	PIC		SJG	TER	SMG
A02136	Opalimosina mirabilis (Collin, 1902)	INTR	Arthropoda	Hexapoda	Insecta	Diptera	Sphaeroceridae			FLO	FAI					SMG
A02138	Phthitia empirica (Hutton, 1901)	NAT	Arthropoda	Hexapoda	Insecta	Diptera	Sphaeroceridae									SMG
A02139	Phthitia plumosula (Rondani, 1880)	NAT	Arthropoda	Hexapoda	Insecta	Diptera	Sphaeroceridae			FLO	FAI			SJG	TER	SMG
A02141	Pseudocollinella jorlii (Carles-Tolrá, 1990)	NAT	Arthropoda	Hexapoda	Insecta	Diptera	Sphaeroceridae						GRA?	SJG?	TER	SMG
A02142	Pullimosina heteroneura (Haliday, 1836)	INTR	Arthropoda	Hexapoda	Insecta	Diptera	Sphaeroceridae		COR	FLO	FAI	PIC		SJG	TER	SMG
A02143	Pullimosina vulgesta Rohácek, 2000	NAT	Arthropoda	Hexapoda	Insecta	Diptera	Sphaeroceridae			FLO						SMG
A02144	Rachispoda acrosticalis (Becker, 1903)	NAT	Arthropoda	Hexapoda	Insecta	Diptera	Sphaeroceridae									SMG
A02145	Rachispoda atrolimosa (Frey, 1945)	END	Arthropoda	Hexapoda	Insecta	Diptera	Sphaeroceridae			FLO				SJG	TER	SMG
A02146	Rachispoda fuscipennis (Haliday, 1833)	NAT	Arthropoda	Hexapoda	Insecta	Diptera	Sphaeroceridae								TER
A02147	Rachispoda varicornis (Strobl, 1900)	NAT	Arthropoda	Hexapoda	Insecta	Diptera	Sphaeroceridae						GRA	SJG	TER	SMG
A02149	Spelobia clunipes (Meigen, 1830)	INTR	Arthropoda	Hexapoda	Insecta	Diptera	Sphaeroceridae		COR	FLO	FAI	PIC		SJG	TER	SMG
A02150	Spelobia luteilabris (Rondani, 1880)	INTR	Arthropoda	Hexapoda	Insecta	Diptera	Sphaeroceridae							SJG
A02151	Spelobia pseudosetaria (Duda, 1918)	INTR	Arthropoda	Hexapoda	Insecta	Diptera	Sphaeroceridae							SJG
A02152	Sphaerocera curvipes Latreille, 1805	INTR	Arthropoda	Hexapoda	Insecta	Diptera	Sphaeroceridae				FAI					SMG
A02153	Spinilimosina brevicostata (Duda, 1918)	NAT	Arthropoda	Hexapoda	Insecta	Diptera	Sphaeroceridae		COR	FLO		PIC		SJG	TER	SMG
A02154	Thoracochaeta brachystoma (Stenhammar, 1854)	INTR	Arthropoda	Hexapoda	Insecta	Diptera	Sphaeroceridae			FLO	FAI	PIC		SJG	TER	SMG
A02155	Trachyopella atomus (Rondani, 1880)	INTR	Arthropoda	Hexapoda	Insecta	Diptera	Sphaeroceridae				FAI			SJG
A02156	Trachyopella hem Rohá?ek & Marshall, 1986	NAT	Arthropoda	Hexapoda	Insecta	Diptera	Sphaeroceridae									SMG
A02157	Trachyopella leucoptera (Haliday, 1836)	INTR	Arthropoda	Hexapoda	Insecta	Diptera	Sphaeroceridae			FLO?	FAI?					SMG
A02158	Baccha elongata (Fabricius, 1775)	NAT	Arthropoda	Hexapoda	Insecta	Diptera	Syrphidae									SMG
A02159	Chrysotoxum intermedium Meigen, 1822	NAT	Arthropoda	Hexapoda	Insecta	Diptera	Syrphidae									SMG
A02160	Episyrphus balteatus (De Geer, 1776)	NAT	Arthropoda	Hexapoda	Insecta	Diptera	Syrphidae			FLO	FAI	PIC		SJG	TER	SMG	SMR
A02161	Eristalinus aeneus (Scopoli, 1763)	NAT	Arthropoda	Hexapoda	Insecta	Diptera	Syrphidae		COR	FLO						SMG	SMR
A02162	Eristalis arbustorum (Linnaeus, 1758)	NAT	Arthropoda	Hexapoda	Insecta	Diptera	Syrphidae			FLO					TER	SMG	SMR
A02163	Eristalis tenax (Linnaeus, 1758)	NAT	Arthropoda	Hexapoda	Insecta	Diptera	Syrphidae			FLO	FAI	PIC		SJG	TER	SMG	SMR
A02164	Eumerus amoenus Loew, 1848	NAT	Arthropoda	Hexapoda	Insecta	Diptera	Syrphidae		COR							SMG	SMR
A02165	Eumerus strigatus (Fallén, 1817)	NAT	Arthropoda	Hexapoda	Insecta	Diptera	Syrphidae		COR							SMG
A02166	Eupeodes corollae (Fabricius, 1794)	NAT	Arthropoda	Hexapoda	Insecta	Diptera	Syrphidae		COR	FLO	FAI	PIC		SJG	TER	SMG	SMR
A02167	Melanostoma mellinum (Linnaeus, 1758)	NAT	Arthropoda	Hexapoda	Insecta	Diptera	Syrphidae									SMG
A02168	Meliscaeva auricollis (Meigen, 1822)	NAT	Arthropoda	Hexapoda	Insecta	Diptera	Syrphidae			FLO		PIC		SJG	TER	SMG
A02169	Myathropa florea (Linnaeus, 1758)	NAT	Arthropoda	Hexapoda	Insecta	Diptera	Syrphidae			FLO				SJG	TER	SMG	SMR
A02170	Platycheirus albimanus (Fabricius, 1781)	NAT	Arthropoda	Hexapoda	Insecta	Diptera	Syrphidae			FLO						SMG
A02171	Platycheirus rosarum (Fabricius, 1787)	NAT	Arthropoda	Hexapoda	Insecta	Diptera	Syrphidae								TER
A02172	Sphaerophoria nigra Frey, 1945	END	Arthropoda	Hexapoda	Insecta	Diptera	Syrphidae		COR	FLO	FAI	PIC		SJG	TER	SMG
A02173	Sphaerophoria philanthus (Meigen, 1822)	NAT	Arthropoda	Hexapoda	Insecta	Diptera	Syrphidae									SMG
A02174	Sphaerophoria rueppellii (Wiedemann, 1830)	NAT	Arthropoda	Hexapoda	Insecta	Diptera	Syrphidae									SMG
A02175	Sphaerophoria scripta (Linnaeus, 1758)	NAT	Arthropoda	Hexapoda	Insecta	Diptera	Syrphidae		COR	FLO	FAI	PIC	GRA	SJG	TER	SMG	SMR
A02176	Syritta pipiens (Linnaeus, 1758)	NAT	Arthropoda	Hexapoda	Insecta	Diptera	Syrphidae			FLO	FAI	PIC		SJG	TER	SMG	SMR
A02177	Syrphus ribesii (Linnaeus, 1758)	NAT	Arthropoda	Hexapoda	Insecta	Diptera	Syrphidae									SMG
A02178	Xanthandrus azorensis Frey, 1945	END	Arthropoda	Hexapoda	Insecta	Diptera	Syrphidae				FAI	PIC		SJG		SMG
A02179	Xanthandrus comtus (Harris, 1780)	NAT	Arthropoda	Hexapoda	Insecta	Diptera	Syrphidae								TER	SMG	SMR
A02180	Xylota segnis (Linnaeus, 1758)	NAT	Arthropoda	Hexapoda	Insecta	Diptera	Syrphidae				FAI				TER	SMG	SMR
A02181	Gonia bimaculata Wiedemann, 1819	NAT	Arthropoda	Hexapoda	Insecta	Diptera	Tachinidae									SMG
A02129	Leucostoma simplex (Fallén, 1815)	NAT	Arthropoda	Hexapoda	Insecta	Diptera	Tachinidae				FAI					SMG
A02182	Peleteria varia (Fabricius, 1794)	NAT	Arthropoda	Hexapoda	Insecta	Diptera	Tachinidae									SMG
A02183	Phasia pusilla Meigen, 1824	NAT	Arthropoda	Hexapoda	Insecta	Diptera	Tachinidae			FLO			GRA			SMG
A02184	Tachina fera (Linnaeus, 1761)	NAT	Arthropoda	Hexapoda	Insecta	Diptera	Tachinidae									SMG
A02365	Bactrocera oleae (Rossi, 1790)	INTR	Arthropoda	Hexapoda	Insecta	Diptera	Tephritidae								TER
A02185	Campiglossa producta (Loew, 1844)	INTR	Arthropoda	Hexapoda	Insecta	Diptera	Tephritidae				FAI	PIC	GRA
A02186	Ceratitis capitata (Wiedemann, 1824)	INTR	Arthropoda	Hexapoda	Insecta	Diptera	Tephritidae			FLO	FAI			SJG	TER	SMG	SMR
A02187	Dioxyna sororcula (Wiedemann, 1830)	NAT	Arthropoda	Hexapoda	Insecta	Diptera	Tephritidae					PIC		SJG
A02188	Ensina azorica Frey, 1945	END	Arthropoda	Hexapoda	Insecta	Diptera	Tephritidae		COR	FLO		PIC	GRA	SJG	TER	SMG
A02189	Euaresta bullans (Wiedemann, 1830)	INTR	Arthropoda	Hexapoda	Insecta	Diptera	Tephritidae				FAI
A02190	Sphenella marginata (Fallén, 1814)	NAT	Arthropoda	Hexapoda	Insecta	Diptera	Tephritidae									SMG
A02191	Trupanea stellata (Fuesslin, 1775)	NAT	Arthropoda	Hexapoda	Insecta	Diptera	Tephritidae									SMG
A02197	Tipula macaronesica Savchenko, 1961	END	Arthropoda	Hexapoda	Insecta	Diptera	Tipulidae		COR		FAI	PIC	GRA	SJG	TER	SMG	SMR
A02137	Tipula oleracea Linnaeus, 1758	INTR	Arthropoda	Hexapoda	Insecta	Diptera	Tipulidae									SMG
A02198	Trichocera maculipennis Meigen, 1818	NAT	Arthropoda	Hexapoda	Insecta	Diptera	Trichoceridae			FLO						SMG
A02200	Euxesta pechumani Curran, 1938	INTR	Arthropoda	Hexapoda	Insecta	Diptera	Ulidiidae			FLO	FAI		GRA	SJG		SMG
A01134	Cloeon dipterum (Linnaeus, 1761)	NAT	Arthropoda	Hexapoda	Insecta	Ephemeroptera	Baetidae				FAI	PIC	GRA	SJG	TER	SMG	SMR
A01295	Philaenus spumarius (Linnaeus, 1758)	INTR	Arthropoda	Hexapoda	Insecta	Hemiptera Cidadomorpha	Aphrophoridae								TER	SMG
A01294	Alebra albostriella (Fallén, 1826)	INTR	Arthropoda	Hexapoda	Insecta	Hemiptera Cidadomorpha	Cicadellidae									SMG
A01296	Anaceratagallia laevis (Ribaut, 1935)	INDT	Arthropoda	Hexapoda	Insecta	Hemiptera Cidadomorpha	Cicadellidae									SMG
A01297	Anoscopus albifrons (Linnaeus, 1758)	NAT	Arthropoda	Hexapoda	Insecta	Hemiptera Cidadomorpha	Cicadellidae			FLO	FAI	PIC	GRA	SJG	TER	SMG	SMR
A01298	Aphrodes hamiltoni Quartau & Borges, 2003	END	Arthropoda	Hexapoda	Insecta	Hemiptera Cidadomorpha	Cicadellidae			FLO	FAI	PIC	GRA	SJG	TER	SMG	SMR
A02437	Asianidia chrysanthemi (Lindberg, 1954)	INTR	Arthropoda	Hexapoda	Insecta	Hemiptera Cidadomorpha	Cicadellidae									SMG
A01299	Balclutha pellucens Horváth, 1909	MAC	Arthropoda	Hexapoda	Insecta	Hemiptera Cidadomorpha	Cicadellidae									SMG
A02471	Cicadella viridis (Linnaeus, 1758)	INTR	Arthropoda	Hexapoda	Insecta	Hemiptera Cidadomorpha	Cicadellidae								TER	SMG
A01300	Conosanus obsoletus (Kirschbaum, 1858)	INDT	Arthropoda	Hexapoda	Insecta	Hemiptera Cidadomorpha	Cicadellidae								TER	SMG
A01301	Eupteryx azorica Ribaut, 1941	END	Arthropoda	Hexapoda	Insecta	Hemiptera Cidadomorpha	Cicadellidae		COR	FLO	FAI	PIC	GRA	SJG	TER	SMG	SMR
A01302	Eupteryx filicum (Newman, 1853)	NAT	Arthropoda	Hexapoda	Insecta	Hemiptera Cidadomorpha	Cicadellidae			FLO	FAI	PIC	GRA	SJG	TER	SMG	SMR
A01303	Euscelidius variegatus (Kirschbaum, 1858)	NAT	Arthropoda	Hexapoda	Insecta	Hemiptera Cidadomorpha	Cicadellidae			FLO	FAI	PIC	GRA	SJG	TER	SMG	SMR
A01304	Limotettix striola (Fallén, 1806)	INDT	Arthropoda	Hexapoda	Insecta	Hemiptera Cidadomorpha	Cicadellidae									SMG
A01305	Macrosteles sexnotatus (Fallén, 1806)	NAT	Arthropoda	Hexapoda	Insecta	Hemiptera Cidadomorpha	Cicadellidae			FLO	FAI	PIC	GRA	SJG	TER	SMG	SMR
A01306	Opsius stactogalus Fieber, 1866	NAT	Arthropoda	Hexapoda	Insecta	Hemiptera Cidadomorpha	Cicadellidae		COR	FLO	FAI	PIC	GRA	SJG	TER		SMR
A01308	Ribautiana tenerrima (Herrich-Schäffer, 1834)	INDT	Arthropoda	Hexapoda	Insecta	Hemiptera Cidadomorpha	Cicadellidae				FAI
A02510	Sophonia orientalis (Matsumura, 1912)	INTR	Arthropoda	Hexapoda	Insecta	Hemiptera Cidadomorpha	Cicadellidae					PIC			TER
A01307	Typhlocyba quercus (Fabricius, 1777)	INTR	Arthropoda	Hexapoda	Insecta	Hemiptera Cidadomorpha	Cicadellidae									SMG
A01309	Cixius azofloresi Remane & Asche, 1979	END	Arthropoda	Hexapoda	Insecta	Hemiptera Fulgoromorpha	Cixiidae		COR	FLO
A01310	Cixius azomariae Remane & Asche, 1979	END	Arthropoda	Hexapoda	Insecta	Hemiptera Fulgoromorpha	Cixiidae										SMR
A01311	Cixius azopicavus Hoch, 1991	END	Arthropoda	Hexapoda	Insecta	Hemiptera Fulgoromorpha	Cixiidae					PIC
A01312	Cixius azopifajo azofa Remane & Asche, 1979	END	Arthropoda	Hexapoda	Insecta	Hemiptera Fulgoromorpha	Cixiidae				FAI
A01314	Cixius azopifajo azojo Remane & Asche, 1979	END	Arthropoda	Hexapoda	Insecta	Hemiptera Fulgoromorpha	Cixiidae							SJG
A01313	Cixius azopifajo azopifajo Remane & Asche, 1979	END	Arthropoda	Hexapoda	Insecta	Hemiptera Fulgoromorpha	Cixiidae					PIC
A01575	Cixius azoricus azoricus Lindberg, 1954	END	Arthropoda	Hexapoda	Insecta	Hemiptera Fulgoromorpha	Cixiidae				FAI			SJG	TER	SMG
A01315	Cixius azoricus azoropicoi Remane & Asche, 1979	END	Arthropoda	Hexapoda	Insecta	Hemiptera Fulgoromorpha	Cixiidae					PIC
A01317	Cixius azoterceirae Remane & Asche, 1979	END	Arthropoda	Hexapoda	Insecta	Hemiptera Fulgoromorpha	Cixiidae								TER
A01318	Cixius cavazoricus Hoch, 1991	END	Arthropoda	Hexapoda	Insecta	Hemiptera Fulgoromorpha	Cixiidae				FAI
A01319	Cixius insularis Lindberg, 1954	END	Arthropoda	Hexapoda	Insecta	Hemiptera Fulgoromorpha	Cixiidae									SMG
A01320	Javesella azorica Remane, 1975	END	Arthropoda	Hexapoda	Insecta	Hemiptera Fulgoromorpha	Delphacidae		COR	FLO	FAI	PIC		SJG	TER	SMG
A01321	Kelisia ribauti Wagner, 1938	NAT	Arthropoda	Hexapoda	Insecta	Hemiptera Fulgoromorpha	Delphacidae			FLO	FAI	PIC	GRA	SJG	TER	SMG	SMR
A01322	Megamelodes quadrimaculatus (Signoret, 1865)	NAT	Arthropoda	Hexapoda	Insecta	Hemiptera Fulgoromorpha	Delphacidae			FLO	FAI	PIC	GRA	SJG	TER	SMG	SMR
A01327	Metadelphax propinquus (Fieber, 1866)	NAT	Arthropoda	Hexapoda	Insecta	Hemiptera Fulgoromorpha	Delphacidae			FLO	FAI	PIC		SJG	TER	SMG
A01323	Muellerianella brevipennis (Boheman, 1847)	NAT	Arthropoda	Hexapoda	Insecta	Hemiptera Fulgoromorpha	Delphacidae			FLO				SJG	TER	SMG
A01324	Muellerianella fairmairei (Perris, 1857)	NAT	Arthropoda	Hexapoda	Insecta	Hemiptera Fulgoromorpha	Delphacidae			FLO		PIC		SJG	TER	SMG
A01325	Sogatella kolophon (Kirkaldy, 1907)	NAT	Arthropoda	Hexapoda	Insecta	Hemiptera Fulgoromorpha	Delphacidae					PIC
A01326	Sogatella nigeriensis (Muir, 1920)	NAT	Arthropoda	Hexapoda	Insecta	Hemiptera Fulgoromorpha	Delphacidae							SJG	TER	SMG
A01328	Cyphopterum adcendens (Herrich-Schäffer, 1835)	NAT	Arthropoda	Hexapoda	Insecta	Hemiptera Fulgoromorpha	Flatidae		COR	FLO	FAI	PIC	GRA	SJG	TER	SMG	SMR
A02483	Siphanta acuta (Walker, 1851)	INTR	Arthropoda	Hexapoda	Insecta	Hemiptera Fulgoromorpha	Flatidae					PIC	GRA		TER	SMG	SMR
A01329	Anthocoris nemoralis (Fabricius, 1794)	NAT	Arthropoda	Hexapoda	Insecta	Hemiptera Heteroptera	Anthocoridae			FLO	FAI	PIC	GRA		TER	SMG	SMR
A01330	Brachysteles parvicornis (A. Costa, 1847)	NAT	Arthropoda	Hexapoda	Insecta	Hemiptera Heteroptera	Anthocoridae				FAI	PIC	GRA		TER	SMG	SMR
A01331	Buchananiella continua (White, 1880)	INTR	Arthropoda	Hexapoda	Insecta	Hemiptera Heteroptera	Anthocoridae			FLO	FAI	PIC		SJG	TER	SMG	SMR
A01333	Orius laevigatus laevigatus (Fieber, 1860)	NAT	Arthropoda	Hexapoda	Insecta	Hemiptera Heteroptera	Anthocoridae			FLO	FAI	PIC	GRA	SJG	TER	SMG	SMR
A01335	Orius niger (Wolff, 1811)	NAT	Arthropoda	Hexapoda	Insecta	Hemiptera Heteroptera	Anthocoridae									SMG
A01336	Xylocoris flavipes (Reuter, 1875)	INTR	Arthropoda	Hexapoda	Insecta	Hemiptera Heteroptera	Anthocoridae									SMG
A01337	Cimex lectularius Linnaeus, 1758	INTR	Arthropoda	Hexapoda	Insecta	Hemiptera Heteroptera	Cimicidae								TER
A01338	Corixa affinis Leach, 1817	NAT	Arthropoda	Hexapoda	Insecta	Hemiptera Heteroptera	Corixidae		COR	FLO	FAI	PIC			TER	SMG	SMR
A01340	Sigara lateralis (Leach, 1817)	NAT	Arthropoda	Hexapoda	Insecta	Hemiptera Heteroptera	Corixidae									SMG
A01341	Sigara striata (Linnaeus, 1758)	NAT	Arthropoda	Hexapoda	Insecta	Hemiptera Heteroptera	Corixidae									SMG
A01342	Geotomus punctulatus (A. Costa, 1847)	NAT	Arthropoda	Hexapoda	Insecta	Hemiptera Heteroptera	Cydnidae				FAI	PIC	GRA		TER	SMG	SMR
A01343	Halobates micans Eschscholtz, 1822	NAT	Arthropoda	Hexapoda	Insecta	Hemiptera Heteroptera	Gerridae	AZ
A01344	Hydrometra stagnorum (Linnaeus, 1758)	NAT	Arthropoda	Hexapoda	Insecta	Hemiptera Heteroptera	Hydrometridae								TER
A01332	Lyctocoris campestris (Fabricius, 1794)	INTR	Arthropoda	Hexapoda	Insecta	Hemiptera Heteroptera	Lyctocoridae			FLO	FAI		GRA		TER	SMG
A01350	Kleidocerys ericae (Horváth, 1909)	NAT	Arthropoda	Hexapoda	Insecta	Hemiptera Heteroptera	Lygaeidae		COR	FLO	FAI	PIC	GRA	SJG	TER	SMG	SMR
A01353	Nysius atlantidum Horváth, 1890	END	Arthropoda	Hexapoda	Insecta	Hemiptera Heteroptera	Lygaeidae			FLO	FAI		GRA		TER	SMG	SMR
A01354	Nysius ericae ericae (Schilling, 1829)	NAT	Arthropoda	Hexapoda	Insecta	Hemiptera Heteroptera	Lygaeidae		COR	FLO	FAI	PIC	GRA	SJG	TER	SMG	SMR
A00838	Orsillus depressus (Mulsant & Rey, 1852)	INTR	Arthropoda	Hexapoda	Insecta	Hemiptera Heteroptera	Lygaeidae								TER
A01360	Loricula coleoptrata (Fallén, 1807)	NAT	Arthropoda	Hexapoda	Insecta	Hemiptera Heteroptera	Microphysidae				FAI	PIC	GRA		TER	SMG	SMR
A01361	Loricula elegantula (Bärensprung, 1858)	NAT	Arthropoda	Hexapoda	Insecta	Hemiptera Heteroptera	Microphysidae			FLO	FAI	PIC	GRA		TER	SMG	SMR
A01362	Blepharidopterus angulatus (Fallén, 1807)	NAT	Arthropoda	Hexapoda	Insecta	Hemiptera Heteroptera	Miridae									SMG
A01363	Campyloneura virgula (Herrich-Schaeffer, 1835)	NAT	Arthropoda	Hexapoda	Insecta	Hemiptera Heteroptera	Miridae		COR	FLO	FAI	PIC	GRA	SJG	TER	SMG
A01364	Closterotomus norwegicus (Gmelin, 1790)	NAT	Arthropoda	Hexapoda	Insecta	Hemiptera Heteroptera	Miridae			FLO	FAI	PIC			TER		SMR
A01365	Dicyphus cerastii Wagner, 1951	NAT	Arthropoda	Hexapoda	Insecta	Hemiptera Heteroptera	Miridae								TER
A02358	Fulvius borgesi Chérot, Ribes & Gorczyca, 2006	INTR	Arthropoda	Hexapoda	Insecta	Hemiptera Heteroptera	Miridae								TER
A01366	Heterotoma planicornis (Pallas, 1772)	NAT	Arthropoda	Hexapoda	Insecta	Hemiptera Heteroptera	Miridae				FAI	PIC	GRA		TER	SMG	SMR
A01367	Macrolophus pygmaeus (Rambur, 1839)	NAT	Arthropoda	Hexapoda	Insecta	Hemiptera Heteroptera	Miridae								TER	SMG
A01368	Miridius quadrivirgatus (A. Costa, 1853)	NAT	Arthropoda	Hexapoda	Insecta	Hemiptera Heteroptera	Miridae					PIC			TER
A01369	Monalocoris filicis (Linnaeus, 1758)	NAT	Arthropoda	Hexapoda	Insecta	Hemiptera Heteroptera	Miridae		COR	FLO	FAI	PIC	GRA	SJG	TER	SMG	SMR
A01370	Orthotylus flavosparsus (C.R. Sahlberg, 1841)	NAT	Arthropoda	Hexapoda	Insecta	Hemiptera Heteroptera	Miridae						GRA			SMG
A01371	Orthotylus junipericola attilioi J. Ribes & Borges, 2001	END	Arthropoda	Hexapoda	Insecta	Hemiptera Heteroptera	Miridae								TER
A01373	Pilophorus confusus (Kirschbaum, 1856)	NAT	Arthropoda	Hexapoda	Insecta	Hemiptera Heteroptera	Miridae		COR	FLO	FAI	PIC			TER	SMG
A01375	Pilophorus perplexus Douglas & Scott, 1875	NAT	Arthropoda	Hexapoda	Insecta	Hemiptera Heteroptera	Miridae					PIC	GRA		TER
A01374	Pinalitus oromii J. Ribes, 1992	END	Arthropoda	Hexapoda	Insecta	Hemiptera Heteroptera	Miridae			FLO	FAI	PIC	GRA	SJG	TER	SMG	SMR
A01376	Pithanus maerkelii (Herrich-Schaeffer, 1838)	NAT	Arthropoda	Hexapoda	Insecta	Hemiptera Heteroptera	Miridae					PIC			TER
A01377	Polymerus cognatus (Fieber, 1858)	NAT	Arthropoda	Hexapoda	Insecta	Hemiptera Heteroptera	Miridae		COR	FLO	FAI	PIC	GRA	SJG	TER	SMG	SMR
A01378	Polymerus vulneratus (Panzer, 1806)	NAT	Arthropoda	Hexapoda	Insecta	Hemiptera Heteroptera	Miridae					PIC			TER
A01379	Taylorilygus apicalis (Fieber, 1861)	INTR	Arthropoda	Hexapoda	Insecta	Hemiptera Heteroptera	Miridae		COR	FLO	FAI	PIC		SJG	TER	SMG	SMR
A01380	Trigonotylus caelestialium (Kirkaldy, 1902)	NAT	Arthropoda	Hexapoda	Insecta	Hemiptera Heteroptera	Miridae			FLO		PIC			TER		SMR
A01381	Nabis capsiformis Germar, 1838	INTR	Arthropoda	Hexapoda	Insecta	Hemiptera Heteroptera	Nabidae			FLO	FAI					SMG	SMR
A01382	Nabis pseudoferus ibericus Remane, 1962	NAT	Arthropoda	Hexapoda	Insecta	Hemiptera Heteroptera	Nabidae		COR	FLO	FAI	PIC	GRA	SJG	TER	SMG	SMR
A01384	Anisops sardeus sardeus Herrich-Schaeffer, 1849	NAT	Arthropoda	Hexapoda	Insecta	Hemiptera Heteroptera	Notonectidae	AZ							TER
A01352	Microplax plagiatus (Fieber, 1837)	NAT	Arthropoda	Hexapoda	Insecta	Hemiptera Heteroptera	Oxycarenidae								TER		SMR
A00934	Oxycarenus lavaterae (Fabricius, 1787)	INTR	Arthropoda	Hexapoda	Insecta	Hemiptera Heteroptera	Oxycarenidae								TER
A02509	Acrosternum heegeri Fieber, 1861	INTR	Arthropoda	Hexapoda	Insecta	Hemiptera Heteroptera	Pentatomidae			FLO					TER
A01386	Eurydema oleracea (Linnaeus, 1758)	NAT	Arthropoda	Hexapoda	Insecta	Hemiptera Heteroptera	Pentatomidae								TER
A01387	Eysarcoris ventralis (Westwood, 1837)	NAT	Arthropoda	Hexapoda	Insecta	Hemiptera Heteroptera	Pentatomidae									SMG
A01388	Nezara viridula (Linnaeus, 1758)	INTR	Arthropoda	Hexapoda	Insecta	Hemiptera Heteroptera	Pentatomidae		COR	FLO	FAI	PIC	GRA	SJG	TER	SMG	SMR
A01389	Piezodorus lituratus (Fabricius, 1794)	NAT	Arthropoda	Hexapoda	Insecta	Hemiptera Heteroptera	Pentatomidae					PIC	GRA		TER
A01390	Pyrrhocoris apterus (Linnaeus, 1758)	NAT	Arthropoda	Hexapoda	Insecta	Hemiptera Heteroptera	Pyrrhocoridae								TER	SMG
A01391	Ectomocoris chiragra (Fabricius, 1803)	NAT	Arthropoda	Hexapoda	Insecta	Hemiptera Heteroptera	Reduviidae										SMR
A01392	Empicoris brevispinus (Puton, 1889)	NAT	Arthropoda	Hexapoda	Insecta	Hemiptera Heteroptera	Reduviidae			FLO
A01393	Empicoris rubromaculatus (Blackburn, 1889)	INTR	Arthropoda	Hexapoda	Insecta	Hemiptera Heteroptera	Reduviidae			FLO	FAI	PIC			TER	SMG	SMR
A01394	Ploiaria chilensis (Philippi, 1862)	INTR	Arthropoda	Hexapoda	Insecta	Hemiptera Heteroptera	Reduviidae			FLO			GRA		TER	SMG
A01395	Ploiaria domestica Scopoli, 1786	NAT	Arthropoda	Hexapoda	Insecta	Hemiptera Heteroptera	Reduviidae			FLO	FAI				TER
A01396	Reduvius personatus (Linnaeus, 1758)	NAT	Arthropoda	Hexapoda	Insecta	Hemiptera Heteroptera	Reduviidae					PIC
A01401	Brachycarenus tigrinus (Schilling, 1829)	NAT	Arthropoda	Hexapoda	Insecta	Hemiptera Heteroptera	Rhopalidae									SMG
A01399	Liorhyssus hyalinus (Fabricius, 1794)	INTR	Arthropoda	Hexapoda	Insecta	Hemiptera Heteroptera	Rhopalidae		COR	FLO	FAI	PIC			TER	SMG	SMR
A01397	Rhopalus rufus Schilling, 1829	NAT	Arthropoda	Hexapoda	Insecta	Hemiptera Heteroptera	Rhopalidae								TER
A01345	Aphanus rolandri (Linnaeus, 1758)	NAT	Arthropoda	Hexapoda	Insecta	Hemiptera Heteroptera	Rhyparochromidae				FAI				TER	SMG
A01346	Beosus maritimus (Scopoli, 1763)	NAT	Arthropoda	Hexapoda	Insecta	Hemiptera Heteroptera	Rhyparochromidae			FLO	FAI				TER		SMR
A01347	Emblethis denticollis Horváth, 1878	NAT	Arthropoda	Hexapoda	Insecta	Hemiptera Heteroptera	Rhyparochromidae								TER	SMG
A01348	Emblethis griseus (Wolff, 1802)	NAT	Arthropoda	Hexapoda	Insecta	Hemiptera Heteroptera	Rhyparochromidae				FAI					SMG
A02412	Eremocoris maderensis (Wollaston, 1858)	NAT	Arthropoda	Hexapoda	Insecta	Hemiptera Heteroptera	Rhyparochromidae								TER		SMR
A02347	Gastrodes grossipes grossipes (De Geer, 1773)	INTR	Arthropoda	Hexapoda	Insecta	Hemiptera Heteroptera	Rhyparochromidae								TER
A01349	Heterogaster urticae (Fabricius, 1775)	NAT	Arthropoda	Hexapoda	Insecta	Hemiptera Heteroptera	Rhyparochromidae					PIC			TER	SMG
A01351	Lasiosomus enervis (Herrich-Schäffer, 1835)	NAT	Arthropoda	Hexapoda	Insecta	Hemiptera Heteroptera	Rhyparochromidae					PIC			TER	SMG	SMR
A01356	Plinthisus brevipennis (Latreille, 1807)	NAT	Arthropoda	Hexapoda	Insecta	Hemiptera Heteroptera	Rhyparochromidae				FAI	PIC	GRA		TER	SMG	SMR
A01357	Plinthisus minutissimus Fieber, 1864	NAT	Arthropoda	Hexapoda	Insecta	Hemiptera Heteroptera	Rhyparochromidae				FAI	PIC	GRA		TER
A01358	Scolopostethus decoratus (Hahn, 1833)	NAT	Arthropoda	Hexapoda	Insecta	Hemiptera Heteroptera	Rhyparochromidae			FLO	FAI	PIC	GRA		TER	SMG	SMR
A01359	Scolopostethus thomsoni Reuter, 1874	NAT	Arthropoda	Hexapoda	Insecta	Hemiptera Heteroptera	Rhyparochromidae									SMG
A01400	Saldula palustris (Douglas, 1874)	NAT	Arthropoda	Hexapoda	Insecta	Hemiptera Heteroptera	Saldidae					PIC			TER	SMG
A01402	Saldula saltatoria (Linnaeus, 1758)	NAT	Arthropoda	Hexapoda	Insecta	Hemiptera Heteroptera	Saldidae	AZ
A01403	Eurygaster hottentotta (Fabricius, 1775)	NAT	Arthropoda	Hexapoda	Insecta	Hemiptera Heteroptera	Scutelleridae								TER
A01404	Dicranocephalus agilis (Scopoli, 1763)	NAT	Arthropoda	Hexapoda	Insecta	Hemiptera Heteroptera	Stenocephalidae				FAI	PIC			TER	SMG
A01405	Acalypta parvula (Fallén, 1807)	NAT	Arthropoda	Hexapoda	Insecta	Hemiptera Heteroptera	Tingidae			FLO	FAI	PIC			TER	SMG
A01406	Agramma laetum (Fallén, 1807)	NAT	Arthropoda	Hexapoda	Insecta	Hemiptera Heteroptera	Tingidae										SMR
A02346	Tingis auriculata (A. Costa, 1847)	INTR	Arthropoda	Hexapoda	Insecta	Hemiptera Heteroptera	Tingidae						GRA				SMR
A01407	Tingis cardui (Linnaeus, 1758)	INTR	Arthropoda	Hexapoda	Insecta	Hemiptera Heteroptera	Tingidae										SMR
A01408	Microvelia gracillima Reuter, 1883	INTR	Arthropoda	Hexapoda	Insecta	Hemiptera Heteroptera	Veliidae			FLO		PIC				SMG	SMR
A02391	Dreyfusia piceae (Ratzeburg, 1844)	INTR	Arthropoda	Hexapoda	Insecta	Hemiptera Sternorrhyncha	Adelgidae									SMG
A02392	Pineus pini (Macquart, 1819)	INTR	Arthropoda	Hexapoda	Insecta	Hemiptera Sternorrhyncha	Adelgidae									SMG
A01409	Aleurocanthus woglumi Ashby, 1915	INDT	Arthropoda	Hexapoda	Insecta	Hemiptera Sternorrhyncha	Aleyrodidae	AZ
A01410	Aleurothrixus floccosus (Maskell, 1896)	INTR	Arthropoda	Hexapoda	Insecta	Hemiptera Sternorrhyncha	Aleyrodidae				FAI	PIC		SJG	TER	SMG
A01411	Aleurotulus nephrolepidis (Quaintance, 1900)	INTR	Arthropoda	Hexapoda	Insecta	Hemiptera Sternorrhyncha	Aleyrodidae									SMG
A01412	Aleyrodes proletella (Linnaeus, 1758)	NAT	Arthropoda	Hexapoda	Insecta	Hemiptera Sternorrhyncha	Aleyrodidae								TER	SMG
A01413	Aleyrodes singularis Danzig, 1964	INTR	Arthropoda	Hexapoda	Insecta	Hemiptera Sternorrhyncha	Aleyrodidae					PIC				SMG
A01414	Bemisia afer (Priesner & Hosny, 1934)	INTR	Arthropoda	Hexapoda	Insecta	Hemiptera Sternorrhyncha	Aleyrodidae									SMG
A01415	Dialeurodes kirkaldyi (Kotinsky, 1907)	INTR	Arthropoda	Hexapoda	Insecta	Hemiptera Sternorrhyncha	Aleyrodidae	AZ
A01576	Paraleyrodes minei Iaccarino, 1990	INTR	Arthropoda	Hexapoda	Insecta	Hemiptera Sternorrhyncha	Aleyrodidae								TER
A01416	Trialeurodes vaporariorum (Westwood, 1856)	INTR	Arthropoda	Hexapoda	Insecta	Hemiptera Sternorrhyncha	Aleyrodidae						GRA		TER	SMG	SMR
A01465	Agonoscena targionii (Lichtenstein, 1874)	INTR	Arthropoda	Hexapoda	Insecta	Hemiptera Sternorrhyncha	Aphalaridae	AZ
A01467	Ctenarytaina eucalypti (Maskell, 1890)	INTR	Arthropoda	Hexapoda	Insecta	Hemiptera Sternorrhyncha	Aphalaridae	AZ
A01472	Acyrthosiphon loti (Theobald, 1913)	NAT	Arthropoda	Hexapoda	Insecta	Hemiptera Sternorrhyncha	Aphididae			FLO					TER	SMG
A01473	Acyrthosiphon malvae malvae (Mosley, 1841)	NAT	Arthropoda	Hexapoda	Insecta	Hemiptera Sternorrhyncha	Aphididae			FLO					TER	SMG
A01475	Acyrthosiphon malvae rogersii (Theobald, 1913)	NAT	Arthropoda	Hexapoda	Insecta	Hemiptera Sternorrhyncha	Aphididae									SMG
A01476	Acyrthosiphon pisum (Harris, 1776)	NAT	Arthropoda	Hexapoda	Insecta	Hemiptera Sternorrhyncha	Aphididae			FLO	FAI	PIC	GRA	SJG	TER	SMG	SMR
A01577	Amphorophora rubi (Kaltenbach, 1843)	NAT	Arthropoda	Hexapoda	Insecta	Hemiptera Sternorrhyncha	Aphididae			FLO			GRA		TER
A01582	Anoecia corni (Fabricius, 1775)	INTR	Arthropoda	Hexapoda	Insecta	Hemiptera Sternorrhyncha	Aphididae			FLO		PIC		SJG	TER	SMG	SMR
A01583	Anoecia haupti Börner, 1950	INTR	Arthropoda	Hexapoda	Insecta	Hemiptera Sternorrhyncha	Aphididae						GRA		TER
A01477	Aphis affinis Del Guercio, 1911	INTR	Arthropoda	Hexapoda	Insecta	Hemiptera Sternorrhyncha	Aphididae			FLO					TER	SMG
A01572	Aphis aurantii Boyer de Fonscolombe, 1841	INTR	Arthropoda	Hexapoda	Insecta	Hemiptera Sternorrhyncha	Aphididae			FLO	FAI	PIC	GRA	SJG	TER	SMG	SMR
A01478	Aphis craccivora Koch, 1854	NAT	Arthropoda	Hexapoda	Insecta	Hemiptera Sternorrhyncha	Aphididae		COR	FLO	FAI	PIC			TER	SMG	SMR
A02397	Aphis crepidis (Börner, 1940)	NAT	Arthropoda	Hexapoda	Insecta	Hemiptera Sternorrhyncha	Aphididae			FLO
A01479	Aphis fabae Scopoli, 1763	INTR	Arthropoda	Hexapoda	Insecta	Hemiptera Sternorrhyncha	Aphididae		COR	FLO	FAI	PIC	GRA	SJG	TER	SMG	SMR
A01481	Aphis farinosa Gmelin, 1790	INTR	Arthropoda	Hexapoda	Insecta	Hemiptera Sternorrhyncha	Aphididae				FAI				TER	SMG	SMR
A01480	Aphis gossypii Glover, 1877	NAT	Arthropoda	Hexapoda	Insecta	Hemiptera Sternorrhyncha	Aphididae		COR	FLO	FAI	PIC		SJG	TER	SMG	SMR
A01482	Aphis hederae Kaltenbach, 1843	NAT	Arthropoda	Hexapoda	Insecta	Hemiptera Sternorrhyncha	Aphididae			FLO	FAI			SJG	TER	SMG	SMR
A02398	Aphis hypochoeridis (Börner, 1940)	NAT	Arthropoda	Hexapoda	Insecta	Hemiptera Sternorrhyncha	Aphididae			FLO
A01483	Aphis nasturtii Kaltenbach, 1843	NAT	Arthropoda	Hexapoda	Insecta	Hemiptera Sternorrhyncha	Aphididae			FLO	FAI				TER	SMG	SMR
A01484	Aphis nerii Boyer de Fonscolombe, 1841	INTR	Arthropoda	Hexapoda	Insecta	Hemiptera Sternorrhyncha	Aphididae			FLO						SMG	SMR
A01485	Aphis origani Passerini, 1860	NAT	Arthropoda	Hexapoda	Insecta	Hemiptera Sternorrhyncha	Aphididae									SMG
A01486	Aphis parietariae Theobald, 1922	NAT	Arthropoda	Hexapoda	Insecta	Hemiptera Sternorrhyncha	Aphididae			FLO						SMG	SMR
A01487	Aphis pomi De Geer, 1773	INTR	Arthropoda	Hexapoda	Insecta	Hemiptera Sternorrhyncha	Aphididae			FLO	FAI	PIC	GRA	SJG	TER	SMG	SMR
A01488	Aphis ruborum (Börner, 1932)	NAT	Arthropoda	Hexapoda	Insecta	Hemiptera Sternorrhyncha	Aphididae			FLO	FAI				TER	SMG	SMR
A01489	Aphis sarothamni Franssen, 1928	INTR	Arthropoda	Hexapoda	Insecta	Hemiptera Sternorrhyncha	Aphididae			FLO							SMR
A01490	Aphis sedi Kaltenbach, 1843	NAT	Arthropoda	Hexapoda	Insecta	Hemiptera Sternorrhyncha	Aphididae			FLO						SMG
A01491	Aphis solanella Theobald, 1914	INTR	Arthropoda	Hexapoda	Insecta	Hemiptera Sternorrhyncha	Aphididae		COR	FLO	FAI				TER	SMG	SMR
A01492	Aphis spiraecola Patch, 1914	INTR	Arthropoda	Hexapoda	Insecta	Hemiptera Sternorrhyncha	Aphididae			FLO	FAI	PIC	GRA	SJG	TER	SMG	SMR
A01493	Aphis tirucallis Hille Ris Lambers, 1954	INTR	Arthropoda	Hexapoda	Insecta	Hemiptera Sternorrhyncha	Aphididae			FLO							SMR
A01494	Aphis umbrella (Börner, 1950)	INTR	Arthropoda	Hexapoda	Insecta	Hemiptera Sternorrhyncha	Aphididae		COR	FLO						SMG	SMR
A01495	Aphis urticata Gmelin, 1790	NAT	Arthropoda	Hexapoda	Insecta	Hemiptera Sternorrhyncha	Aphididae									SMG
A01496	Aulacorthum solani (Kaltenbach, 1843)	NAT	Arthropoda	Hexapoda	Insecta	Hemiptera Sternorrhyncha	Aphididae			FLO	FAI	PIC			TER	SMG	SMR
A01497	Brachycaudus cardui (Linnaeus, 1758)	INTR	Arthropoda	Hexapoda	Insecta	Hemiptera Sternorrhyncha	Aphididae				FAI				TER	SMG	SMR
A01498	Brachycaudus helichrysi (Kaltenbach, 1843)	INTR	Arthropoda	Hexapoda	Insecta	Hemiptera Sternorrhyncha	Aphididae								TER	SMG	SMR
A01499	Brachycaudus lateralis (Walker, 1848)	INTR	Arthropoda	Hexapoda	Insecta	Hemiptera Sternorrhyncha	Aphididae			FLO			GRA		TER	SMG
A01500	Brachycaudus persicae (Passerini, 1860)	INTR	Arthropoda	Hexapoda	Insecta	Hemiptera Sternorrhyncha	Aphididae			FLO					TER
A01501	Brachycaudus schwartzi (Börner, 1931)	INTR	Arthropoda	Hexapoda	Insecta	Hemiptera Sternorrhyncha	Aphididae			FLO	FAI	PIC			TER	SMG	SMR
A01502	Brachyunguis tamaricis (Lichtenstein, 1885)	INTR	Arthropoda	Hexapoda	Insecta	Hemiptera Sternorrhyncha	Aphididae										SMR
A01503	Brevicoryne brassicae (Linnaeus, 1758)	NAT	Arthropoda	Hexapoda	Insecta	Hemiptera Sternorrhyncha	Aphididae		COR	FLO	FAI		GRA	SJG	TER	SMG	SMR
A01584	Calaphis flava Mordvilko, 1928	INTR	Arthropoda	Hexapoda	Insecta	Hemiptera Sternorrhyncha	Aphididae									SMG
A01504	Capitophorus elaeagni (Del Guercio, 1894)	INTR	Arthropoda	Hexapoda	Insecta	Hemiptera Sternorrhyncha	Aphididae									SMG
A01505	Capitophorus hippophaes dubius Ilharco, 1976	NAT?	Arthropoda	Hexapoda	Insecta	Hemiptera Sternorrhyncha	Aphididae									SMG
A02399	Capitophorus hippophaes hippophaes (Walker, 1852)	NAT	Arthropoda	Hexapoda	Insecta	Hemiptera Sternorrhyncha	Aphididae			FLO						SMG
A01507	Cavariella aegopodii (Scopoli, 1763)	INTR	Arthropoda	Hexapoda	Insecta	Hemiptera Sternorrhyncha	Aphididae			FLO				SJG	TER	SMG	SMR
A01508	Cavariella theobaldi (Gillette & Bragg, 1918)	INTR	Arthropoda	Hexapoda	Insecta	Hemiptera Sternorrhyncha	Aphididae									SMG
A01554	Chaetosiphon fragaefolii (Cockerell, 1901)	INTR	Arthropoda	Hexapoda	Insecta	Hemiptera Sternorrhyncha	Aphididae			FLO
A01556	Chaetosiphon tetrarhodum (Walker, 1849)	INTR	Arthropoda	Hexapoda	Insecta	Hemiptera Sternorrhyncha	Aphididae			FLO	FAI				TER	SMG
A01585	Chaitophorus leucomelas Koch, 1854	INTR	Arthropoda	Hexapoda	Insecta	Hemiptera Sternorrhyncha	Aphididae			FLO	FAI				TER	SMG	SMR
A02394	Chaitophorus populeti (Panzer, 1801)	INTR	Arthropoda	Hexapoda	Insecta	Hemiptera Sternorrhyncha	Aphididae									SMG
A01586	Chromaphis juglandicola (Kaltenbach, 1843)	INTR	Arthropoda	Hexapoda	Insecta	Hemiptera Sternorrhyncha	Aphididae									SMG
A01601	Cinara juniperi (De Geer, 1773)	NAT	Arthropoda	Hexapoda	Insecta	Hemiptera Sternorrhyncha	Aphididae		COR	FLO	FAI	PIC		SJG	TER	SMG	SMR
A02404	Cinara pinea (Mordvilko, 1895)	INTR	Arthropoda	Hexapoda	Insecta	Hemiptera Sternorrhyncha	Aphididae									SMG
A02405	Cinara pini (Linnaeus, 1758)	INTR	Arthropoda	Hexapoda	Insecta	Hemiptera Sternorrhyncha	Aphididae									SMG
A01603	Cinara pinimaritimae (Dufour, 1833)	INTR	Arthropoda	Hexapoda	Insecta	Hemiptera Sternorrhyncha	Aphididae			FLO	FAI				TER	SMG	SMR
A01604	Cinara tujafilina (Del Guercio, 1909)	INTR	Arthropoda	Hexapoda	Insecta	Hemiptera Sternorrhyncha	Aphididae								TER	SMG
A01509	Coloradoa rufomaculata (Wilson, 1908)	INTR	Arthropoda	Hexapoda	Insecta	Hemiptera Sternorrhyncha	Aphididae			FLO					TER	SMG
A01587	Drepanosiphum oregonensis Granovsky, 1939	INTR	Arthropoda	Hexapoda	Insecta	Hemiptera Sternorrhyncha	Aphididae			FLO	FAI				TER	SMG
A01588	Drepanosiphum platanoidis (Schrank, 1801)	INTR	Arthropoda	Hexapoda	Insecta	Hemiptera Sternorrhyncha	Aphididae			FLO	FAI				TER	SMG
A01510	Dysaphis apiifolia (Theobald, 1923)	NAT	Arthropoda	Hexapoda	Insecta	Hemiptera Sternorrhyncha	Aphididae		COR	FLO	FAI				TER	SMG	SMR
A01511	Dysaphis aucupariae (Buckton, 1879)	INTR	Arthropoda	Hexapoda	Insecta	Hemiptera Sternorrhyncha	Aphididae					PIC			TER	SMG	SMR
A01512	Dysaphis crataegi crataegi (Kaltenbach, 1843)	INTR	Arthropoda	Hexapoda	Insecta	Hemiptera Sternorrhyncha	Aphididae			FLO						SMG	SMR
A01514	Dysaphis crithmi (Buckton, 1886)	INTR	Arthropoda	Hexapoda	Insecta	Hemiptera Sternorrhyncha	Aphididae			FLO
A01515	Dysaphis foeniculus (Theobald, 1923)	NAT	Arthropoda	Hexapoda	Insecta	Hemiptera Sternorrhyncha	Aphididae								TER	SMG
A01516	Dysaphis maritima (Hille Ris Lambers, 1955)	NAT	Arthropoda	Hexapoda	Insecta	Hemiptera Sternorrhyncha	Aphididae									SMG
A01517	Dysaphis plantaginea (Passerini, 1860)	INTR	Arthropoda	Hexapoda	Insecta	Hemiptera Sternorrhyncha	Aphididae			FLO	FAI		GRA		TER	SMG	SMR
A01518	Dysaphis pyri (Boyer de Fonscolombe, 1841)	INTR	Arthropoda	Hexapoda	Insecta	Hemiptera Sternorrhyncha	Aphididae									SMG
A01519	Dysaphis radicola (Mordvilko, 1897)	INTR	Arthropoda	Hexapoda	Insecta	Hemiptera Sternorrhyncha	Aphididae			FLO						SMG	SMR
A01520	Dysaphis tulipae (Boyer de Fonscolombe, 1841)	INTR	Arthropoda	Hexapoda	Insecta	Hemiptera Sternorrhyncha	Aphididae								TER
A01609	Eriosoma lanigerum (Hausmann, 1802)	INTR	Arthropoda	Hexapoda	Insecta	Hemiptera Sternorrhyncha	Aphididae			FLO					TER	SMG
A01610	Eriosoma lanuginosum (Hartig, 1839)	INTR	Arthropoda	Hexapoda	Insecta	Hemiptera Sternorrhyncha	Aphididae									SMG
A01589	Eucallipterus tiliae (Linnaeus, 1758)	INTR	Arthropoda	Hexapoda	Insecta	Hemiptera Sternorrhyncha	Aphididae									SMG
A01521	Eucarazzia elegans (Ferrari, 1872)	INTR	Arthropoda	Hexapoda	Insecta	Hemiptera Sternorrhyncha	Aphididae	AZ
A01605	Eulachnus rileyi (Williams, 1911)	INTR	Arthropoda	Hexapoda	Insecta	Hemiptera Sternorrhyncha	Aphididae									SMG	SMR
A01611	Geoica utricularia (Passerini, 1856)	INTR	Arthropoda	Hexapoda	Insecta	Hemiptera Sternorrhyncha	Aphididae			FLO						SMG
A01590	Hoplocallis picta (Ferrari, 1872)	INTR	Arthropoda	Hexapoda	Insecta	Hemiptera Sternorrhyncha	Aphididae									SMG
A01522	Hyperomyzus lactucae (Linnaeus, 1758)	INTR	Arthropoda	Hexapoda	Insecta	Hemiptera Sternorrhyncha	Aphididae		COR	FLO	FAI				TER	SMG
A01523	Hyperomyzus picridis (Börner & Blunck, 1916)	INTR	Arthropoda	Hexapoda	Insecta	Hemiptera Sternorrhyncha	Aphididae									SMG
A01524	Idiopterus nephrelepidis Davis, 1909	INTR	Arthropoda	Hexapoda	Insecta	Hemiptera Sternorrhyncha	Aphididae									SMG
A01525	Illinoia azaleae azaleae (Mason, 1925)	INTR	Arthropoda	Hexapoda	Insecta	Hemiptera Sternorrhyncha	Aphididae									SMG
A02400	Illinoia goldmaryae (Knowlton, 1938)	INTR	Arthropoda	Hexapoda	Insecta	Hemiptera Sternorrhyncha	Aphididae									SMG
A01527	Jacksonia papillata Theobald, 1923	NAT	Arthropoda	Hexapoda	Insecta	Hemiptera Sternorrhyncha	Aphididae					PIC				SMG
A01606	Lachnus roboris (Linnaeus, 1758)	INTR	Arthropoda	Hexapoda	Insecta	Hemiptera Sternorrhyncha	Aphididae									SMG
A01528	Lipaphis erysimi (Kaltenbach, 1843)	NAT	Arthropoda	Hexapoda	Insecta	Hemiptera Sternorrhyncha	Aphididae			FLO					TER	SMG
A01531	Macrosiphoniella artemisiae (Boyer de Fonscolombe, 1841)	INTR	Arthropoda	Hexapoda	Insecta	Hemiptera Sternorrhyncha	Aphididae								TER
A01532	Macrosiphoniella sanborni (Gillette, 1908)	INTR	Arthropoda	Hexapoda	Insecta	Hemiptera Sternorrhyncha	Aphididae			FLO					TER	SMG
A01533	Macrosiphoniella tanacetaria bonariensis Blanchard, 1922	INTR	Arthropoda	Hexapoda	Insecta	Hemiptera Sternorrhyncha	Aphididae			FLO
A02401	Macrosiphoniella tapuskae (Hottes & Frison, 1931)	INTR	Arthropoda	Hexapoda	Insecta	Hemiptera Sternorrhyncha	Aphididae			FLO
A01535	Macrosiphum euphorbiae (Thomas, 1878)	INTR	Arthropoda	Hexapoda	Insecta	Hemiptera Sternorrhyncha	Aphididae		COR	FLO	FAI			SJG	TER	SMG	SMR
A01536	Macrosiphum rosae (Linnaeus, 1758)	INTR	Arthropoda	Hexapoda	Insecta	Hemiptera Sternorrhyncha	Aphididae		COR	FLO	FAI		GRA		TER	SMG	SMR
A01537	Melanaphis donacis (Passerini, 1862)	INTR	Arthropoda	Hexapoda	Insecta	Hemiptera Sternorrhyncha	Aphididae		COR	FLO	FAI		GRA	SJG		SMG	SMR
A01530	Melanaphis pyraria (Passerini, 1861)	INTR	Arthropoda	Hexapoda	Insecta	Hemiptera Sternorrhyncha	Aphididae			FLO						SMG	SMR
A01538	Metopolophium dirhodum (Walker, 1849)	INTR	Arthropoda	Hexapoda	Insecta	Hemiptera Sternorrhyncha	Aphididae				FAI				TER	SMG
A01539	Metopolophium festucae (Theobald, 1917)	NAT	Arthropoda	Hexapoda	Insecta	Hemiptera Sternorrhyncha	Aphididae									SMG
A01540	Metopolophium frisicum Hille Ris Lambers, 1947	INTR	Arthropoda	Hexapoda	Insecta	Hemiptera Sternorrhyncha	Aphididae									SMG
A01541	Myzaphis bucktoni Jacob, 1946	INTR	Arthropoda	Hexapoda	Insecta	Hemiptera Sternorrhyncha	Aphididae									SMG
A01542	Myzaphis rosarum (Kaltenbach, 1843)	INTR	Arthropoda	Hexapoda	Insecta	Hemiptera Sternorrhyncha	Aphididae			FLO					TER	SMG
A01591	Myzocallis boerneri Stroyan, 1957	INTR	Arthropoda	Hexapoda	Insecta	Hemiptera Sternorrhyncha	Aphididae									SMG
A01592	Myzocallis castanicola Baker, 1917	INTR	Arthropoda	Hexapoda	Insecta	Hemiptera Sternorrhyncha	Aphididae			FLO	FAI				TER	SMG	SMR
A01543	Myzus ascalonicus Doncaster, 1946	INTR	Arthropoda	Hexapoda	Insecta	Hemiptera Sternorrhyncha	Aphididae									SMG
A01545	Myzus cerasi (Fabricius, 1775)	INTR	Arthropoda	Hexapoda	Insecta	Hemiptera Sternorrhyncha	Aphididae			FLO					TER
A01546	Myzus cymbalariae Stroyan, 1954	INTR	Arthropoda	Hexapoda	Insecta	Hemiptera Sternorrhyncha	Aphididae			FLO					TER
A01547	Myzus ornatus Laing, 1932	NAT	Arthropoda	Hexapoda	Insecta	Hemiptera Sternorrhyncha	Aphididae			FLO	FAI				TER	SMG
A01548	Myzus persicae (Sulzer, 1776)	INTR	Arthropoda	Hexapoda	Insecta	Hemiptera Sternorrhyncha	Aphididae		COR	FLO	FAI				TER	SMG
A01549	Nasonovia ribisnigri (Mosley, 1841)	INTR	Arthropoda	Hexapoda	Insecta	Hemiptera Sternorrhyncha	Aphididae					PIC				SMG	SMR
A01578	Nearctaphis bakeri (Cowen, 1895)	INTR	Arthropoda	Hexapoda	Insecta	Hemiptera Sternorrhyncha	Aphididae									SMG
A01551	Neomyzus circumflexus (Buckton, 1876)	INTR	Arthropoda	Hexapoda	Insecta	Hemiptera Sternorrhyncha	Aphididae			FLO					TER	SMG
A01550	Ovatus crataegarius (Walker, 1850)	INTR	Arthropoda	Hexapoda	Insecta	Hemiptera Sternorrhyncha	Aphididae			FLO	FAI				TER	SMG
A01552	Ovatus insitus (Walker, 1849)	INTR	Arthropoda	Hexapoda	Insecta	Hemiptera Sternorrhyncha	Aphididae								TER
A02393	Pemphigus bursarius (Linnaeus, 1758)	INTR	Arthropoda	Hexapoda	Insecta	Hemiptera Sternorrhyncha	Aphididae									SMG
A01612	Pemphigus populitransversus Riley, 1879	INTR	Arthropoda	Hexapoda	Insecta	Hemiptera Sternorrhyncha	Aphididae			FLO						SMG	SMR
A01553	Pentalonia nigronervosa Coquerel, 1859	INTR	Arthropoda	Hexapoda	Insecta	Hemiptera Sternorrhyncha	Aphididae				FAI				TER	SMG
A01594	Phloeomyzus passerinii (Signoret, 1875)	INTR	Arthropoda	Hexapoda	Insecta	Hemiptera Sternorrhyncha	Aphididae									SMG	SMR
A02402	Phorodon humuli (Schrank, 1801)	INTR	Arthropoda	Hexapoda	Insecta	Hemiptera Sternorrhyncha	Aphididae									SMG
A01595	Phyllaphis fagi (Linnaeus, 1761)	INTR	Arthropoda	Hexapoda	Insecta	Hemiptera Sternorrhyncha	Aphididae									SMG
A01555	Protaphis terricola (Rondani, 1847)	INTR	Arthropoda	Hexapoda	Insecta	Hemiptera Sternorrhyncha	Aphididae			FLO							SMR
A01557	Pseudacaudella rubida (Börner, 1939)	NAT	Arthropoda	Hexapoda	Insecta	Hemiptera Sternorrhyncha	Aphididae			FLO		PIC			TER	SMG	SMR
A01596	Pterocallis alni (De Geer, 1773)	INTR	Arthropoda	Hexapoda	Insecta	Hemiptera Sternorrhyncha	Aphididae									SMG	SMR
A01580	Pterocomma konoi Hori, 1939	INTR	Arthropoda	Hexapoda	Insecta	Hemiptera Sternorrhyncha	Aphididae			FLO						SMG	SMR
A01558	Pterocomma populeum (Kaltenbach, 1843)	INTR	Arthropoda	Hexapoda	Insecta	Hemiptera Sternorrhyncha	Aphididae			FLO	FAI				TER	SMG	SMR
A01559	Rhopalosiphoninus latysiphon (Davidson, 1912)	INTR	Arthropoda	Hexapoda	Insecta	Hemiptera Sternorrhyncha	Aphididae			FLO	FAI	PIC	GRA	SJG	TER	SMG	SMR
A01560	Rhopalosiphoninus staphyleae (Koch, 1854)	INTR	Arthropoda	Hexapoda	Insecta	Hemiptera Sternorrhyncha	Aphididae									SMG
A01561	Rhopalosiphoninus staphyleae tulipaellus (Theobald, 1916)	INTR	Arthropoda	Hexapoda	Insecta	Hemiptera Sternorrhyncha	Aphididae									SMG	SMR
A01563	Rhopalosiphum maidis (Fitch, 1856)	NAT	Arthropoda	Hexapoda	Insecta	Hemiptera Sternorrhyncha	Aphididae		COR	FLO	FAI				TER	SMG	SMR
A01564	Rhopalosiphum nymphaeae (Linnaeus, 1761)	INTR	Arthropoda	Hexapoda	Insecta	Hemiptera Sternorrhyncha	Aphididae			FLO						SMG
A01562	Rhopalosiphum oxyacanthae (Schrank, 1801)	INTR	Arthropoda	Hexapoda	Insecta	Hemiptera Sternorrhyncha	Aphididae			FLO	FAI	PIC	GRA	SJG	TER	SMG	SMR
A01565	Rhopalosiphum padi (Linnaeus, 1758)	INTR	Arthropoda	Hexapoda	Insecta	Hemiptera Sternorrhyncha	Aphididae		COR	FLO		PIC	GRA	SJG	TER	SMG	SMR
A01566	Rhopalosiphum rufiabdominale (Sasaki, 1899)	INTR	Arthropoda	Hexapoda	Insecta	Hemiptera Sternorrhyncha	Aphididae		COR	FLO	FAI	PIC	GRA	SJG	TER	SMG	SMR
A01597	Saltusaphis scirpus Theobald, 1915	NAT?	Arthropoda	Hexapoda	Insecta	Hemiptera Sternorrhyncha	Aphididae				FAI	PIC			TER	SMG	SMR
A01567	Schizaphis graminum (Rondani, 1852)	NAT	Arthropoda	Hexapoda	Insecta	Hemiptera Sternorrhyncha	Aphididae			FLO	FAI				TER	SMG	SMR
A02403	Schizaphis holci Hille Ris Lambers, 1947	NAT	Arthropoda	Hexapoda	Insecta	Hemiptera Sternorrhyncha	Aphididae		COR	FLO							SMR
A01568	Schizaphis pyri Shaposhnikov, 1952	INTR	Arthropoda	Hexapoda	Insecta	Hemiptera Sternorrhyncha	Aphididae			FLO						SMG
A01569	Schizaphis rotundiventris (Signoret, 1860)	INTR	Arthropoda	Hexapoda	Insecta	Hemiptera Sternorrhyncha	Aphididae									SMG	SMR
A01598	Sipha flava (Forbes, 1884)	INTR	Arthropoda	Hexapoda	Insecta	Hemiptera Sternorrhyncha	Aphididae			FLO						SMG	SMR
A01570	Sitobion avenae (Fabricius, 1775)	NAT	Arthropoda	Hexapoda	Insecta	Hemiptera Sternorrhyncha	Aphididae					PIC		SJG	TER	SMG
A01571	Sitobion fragariae (Walker, 1848)	NAT	Arthropoda	Hexapoda	Insecta	Hemiptera Sternorrhyncha	Aphididae			FLO					TER	SMG
A02395	Takecallis arundinariae (Essig, 1917)	INTR	Arthropoda	Hexapoda	Insecta	Hemiptera Sternorrhyncha	Aphididae									SMG
A01455	Tetraneura ulmi (Linnaeus, 1758)	INTR	Arthropoda	Hexapoda	Insecta	Hemiptera Sternorrhyncha	Aphididae		COR	FLO						SMG	SMR
A01614	Thecabius affinis (Kaltenbach, 1843)	INTR	Arthropoda	Hexapoda	Insecta	Hemiptera Sternorrhyncha	Aphididae								TER	SMG
A01599	Thelaxes suberi (Del Guercio, 1911)	INTR	Arthropoda	Hexapoda	Insecta	Hemiptera Sternorrhyncha	Aphididae									SMG
A01600	Therioaphis trifolii (Monell, 1882)	NAT	Arthropoda	Hexapoda	Insecta	Hemiptera Sternorrhyncha	Aphididae			FLO					TER	SMG	SMR
A02396	Tinocallis takachihoensis Higuchi, 1972	INTR	Arthropoda	Hexapoda	Insecta	Hemiptera Sternorrhyncha	Aphididae									SMG
A01607	Trama maritima (Eastop, 1953)	NAT	Arthropoda	Hexapoda	Insecta	Hemiptera Sternorrhyncha	Aphididae			FLO	FAI					SMG	SMR
A01602	Tuberculatus annulatus (Hartig, 1841)	INTR	Arthropoda	Hexapoda	Insecta	Hemiptera Sternorrhyncha	Aphididae			FLO	FAI					SMG	SMR
A01593	Tuberculatus kuricola (Matsumura, 1917)	INTR	Arthropoda	Hexapoda	Insecta	Hemiptera Sternorrhyncha	Aphididae									SMG
A01608	Tuberolachnus salignus (Gmelin, 1790)	INTR	Arthropoda	Hexapoda	Insecta	Hemiptera Sternorrhyncha	Aphididae			FLO	FAI				TER	SMG	SMR
A01573	Uroleucon erigeronense (Thomas, 1878)	INTR	Arthropoda	Hexapoda	Insecta	Hemiptera Sternorrhyncha	Aphididae							SJG	TER	SMG	SMR
A01574	Uroleucon sonchi (Linnaeus, 1767)	NAT	Arthropoda	Hexapoda	Insecta	Hemiptera Sternorrhyncha	Aphididae		COR	FLO	FAI		GRA		TER	SMG	SMR
A02516	Bambusaspis bambusae (Boisduval, 1869)	INTR	Arthropoda	Hexapoda	Insecta	Hemiptera Sternorrhyncha	Asterolecaniidae	AZ
A02517	Ceroplastes floridensis Comstock, 1881	INTR	Arthropoda	Hexapoda	Insecta	Hemiptera Sternorrhyncha	Coccidae	AZ
A01417	Ceroplastes rusci (Linnaeus, 1758)	INTR	Arthropoda	Hexapoda	Insecta	Hemiptera Sternorrhyncha	Coccidae									SMG
A01418	Ceroplastes sinensis Del Guercio, 1900	INTR	Arthropoda	Hexapoda	Insecta	Hemiptera Sternorrhyncha	Coccidae			FLO	FAI	PIC	GRA	SJG	TER	SMG
A01419	Coccus hesperidum (Linnaeus, 1758)	INTR	Arthropoda	Hexapoda	Insecta	Hemiptera Sternorrhyncha	Coccidae		COR		FAI	PIC		SJG	TER	SMG
A01420	Coccus viridis (Green, 1889)	INTR	Arthropoda	Hexapoda	Insecta	Hemiptera Sternorrhyncha	Coccidae									SMG
A01421	Parasaissetia nigra (Nietner, 1861)	INTR	Arthropoda	Hexapoda	Insecta	Hemiptera Sternorrhyncha	Coccidae								TER	SMG
A01422	Parthenolecanium perlatum (Cockerell, 1898)	INTR	Arthropoda	Hexapoda	Insecta	Hemiptera Sternorrhyncha	Coccidae									SMG
A01423	Protopulvinaria pyriformis (Cockerell, 1894)	INTR	Arthropoda	Hexapoda	Insecta	Hemiptera Sternorrhyncha	Coccidae								TER	SMG
A01424	Pulvinaria floccifera (Westwood, 1870)	INTR	Arthropoda	Hexapoda	Insecta	Hemiptera Sternorrhyncha	Coccidae				FAI
A01425	Saissetia coffeae (Walker, 1852)	INTR	Arthropoda	Hexapoda	Insecta	Hemiptera Sternorrhyncha	Coccidae				FAI			SJG	TER	SMG
A01426	Saissetia oleae oleae (Olivier, 1791)	INTR	Arthropoda	Hexapoda	Insecta	Hemiptera Sternorrhyncha	Coccidae					PIC			TER	SMG
A02518	Dactylopius coccus Costa, 1829	INTR	Arthropoda	Hexapoda	Insecta	Hemiptera Sternorrhyncha	Dactylopiidae	AZ
A01428	Aonidia lauri (Bouché, 1833)	INDT	Arthropoda	Hexapoda	Insecta	Hemiptera Sternorrhyncha	Diaspididae	AZ
A01429	Aspidiotus nerii Bouché, 1833	INTR	Arthropoda	Hexapoda	Insecta	Hemiptera Sternorrhyncha	Diaspididae		COR						TER	SMG
A01430	Aulacaspis rosae (Bouché, 1833)	INTR	Arthropoda	Hexapoda	Insecta	Hemiptera Sternorrhyncha	Diaspididae									SMG
A01431	Carulaspis juniperi (Bouché, 1851)	NAT	Arthropoda	Hexapoda	Insecta	Hemiptera Sternorrhyncha	Diaspididae	AZ
A01432	Carulaspis minima (Signoret, 1869)	NAT	Arthropoda	Hexapoda	Insecta	Hemiptera Sternorrhyncha	Diaspididae	AZ
A01434	Chrysomphalus dictyospermi (Morgan, 1889)	INTR	Arthropoda	Hexapoda	Insecta	Hemiptera Sternorrhyncha	Diaspididae				FAI			SJG	TER	SMG
A01435	Chrysomphalus pinnulifer (Maskell, 1891)	INTR	Arthropoda	Hexapoda	Insecta	Hemiptera Sternorrhyncha	Diaspididae				FAI	PIC			TER	SMG	SMR
A01436	Diaspidiotus laurinus (Lindinger, 1912)	MAC	Arthropoda	Hexapoda	Insecta	Hemiptera Sternorrhyncha	Diaspididae	AZ
A01437	Diaspidiotus perniciosus (Comstock, 1881)	INTR	Arthropoda	Hexapoda	Insecta	Hemiptera Sternorrhyncha	Diaspididae							SJG		SMG
A01438	Diaspidiotus uvae (Comstock, 1881)	INTR	Arthropoda	Hexapoda	Insecta	Hemiptera Sternorrhyncha	Diaspididae	AZ
A01439	Diaspis boisduvalii Signoret, 1869	INTR	Arthropoda	Hexapoda	Insecta	Hemiptera Sternorrhyncha	Diaspididae								TER	SMG
A01440	Diaspis bromeliae (Kerner, 1778)	INTR	Arthropoda	Hexapoda	Insecta	Hemiptera Sternorrhyncha	Diaspididae									SMG
A01441	Diaspis echinocacti (Bouché, 1833)	INTR	Arthropoda	Hexapoda	Insecta	Hemiptera Sternorrhyncha	Diaspididae	AZ
A01442	Epidiaspis leperii (Signoret, 1869)	INTR	Arthropoda	Hexapoda	Insecta	Hemiptera Sternorrhyncha	Diaspididae	AZ
A01443	Fiorinia fioriniae (Targioni Tozzetti, 1867)	INTR	Arthropoda	Hexapoda	Insecta	Hemiptera Sternorrhyncha	Diaspididae	AZ
A01444	Furchadaspis zamiae (Morgan, 1890)	INTR	Arthropoda	Hexapoda	Insecta	Hemiptera Sternorrhyncha	Diaspididae	AZ
A01445	Hemiberlesia lataniae (Signoret, 1869)	INTR	Arthropoda	Hexapoda	Insecta	Hemiptera Sternorrhyncha	Diaspididae									SMG	SMR
A01446	Hemiberlesia rapax (Comstock, 1881)	INTR	Arthropoda	Hexapoda	Insecta	Hemiptera Sternorrhyncha	Diaspididae	AZ
A02519	Kuwanaspis bambusicola (Cockerell, 1899)	INTR	Arthropoda	Hexapoda	Insecta	Hemiptera Sternorrhyncha	Diaspididae	AZ
A01447	Lepidosaphes beckii (Newman, 1869)	INTR	Arthropoda	Hexapoda	Insecta	Hemiptera Sternorrhyncha	Diaspididae				FAI	PIC		SJG	TER	SMG
A02520	Lepidosaphes pinnaeformis (Bouché, 1851)	INTR	Arthropoda	Hexapoda	Insecta	Hemiptera Sternorrhyncha	Diaspididae	AZ
A01448	Leucaspis pusilla Löw, 1883	INTR	Arthropoda	Hexapoda	Insecta	Hemiptera Sternorrhyncha	Diaspididae									SMG
A01449	Lindingaspis rossi (Maskell, 1891)	INTR	Arthropoda	Hexapoda	Insecta	Hemiptera Sternorrhyncha	Diaspididae									SMG
A01450	Melanaspis bromiliae (Leonardi, 1899)	INTR	Arthropoda	Hexapoda	Insecta	Hemiptera Sternorrhyncha	Diaspididae									SMG
A00607	Melanaspis smilacis (Comstock, 1883)	INTR	Arthropoda	Hexapoda	Insecta	Hemiptera Sternorrhyncha	Diaspididae									SMG
A02521	Oceanaspidiotus spinosus (Comstock, 1883)	INTR	Arthropoda	Hexapoda	Insecta	Hemiptera Sternorrhyncha	Diaspididae	AZ
A02368	Parlatoria oleae (Colvée, 1880)	INTR	Arthropoda	Hexapoda	Insecta	Hemiptera Sternorrhyncha	Diaspididae								TER
A01451	Pseudaulacaspis pentagona (Targioni Tozzetti, 1886)	INTR	Arthropoda	Hexapoda	Insecta	Hemiptera Sternorrhyncha	Diaspididae									SMG
A01452	Unaspis citri (Comstock, 1883)	INTR	Arthropoda	Hexapoda	Insecta	Hemiptera Sternorrhyncha	Diaspididae				FAI			SJG		SMG
A01453	Eriococcus araucariae araucariae Maskell, 1879	INTR	Arthropoda	Hexapoda	Insecta	Hemiptera Sternorrhyncha	Eriococcidae									SMG
A02413	Euphyllura olivina (Costa, 1839)	INTR	Arthropoda	Hexapoda	Insecta	Hemiptera Sternorrhyncha	Liviidae						GRA		TER
A01468	Strophingia harteni Hodkinson, 1981	END	Arthropoda	Hexapoda	Insecta	Hemiptera Sternorrhyncha	Liviidae		COR	FLO	FAI	PIC	GRA	SJG	TER	SMG	SMR
A01456	Icerya purchasi Maskell, 1879	INTR	Arthropoda	Hexapoda	Insecta	Hemiptera Sternorrhyncha	Margarodidae		COR	FLO	FAI	PIC		SJG	TER	SMG	SMR
A01457	Insignorthezia insignis (Browne, 1887)	INTR	Arthropoda	Hexapoda	Insecta	Hemiptera Sternorrhyncha	Ortheziidae								TER
A01579	Ortheziola vejdovskyi Šulc, 1895	INDT	Arthropoda	Hexapoda	Insecta	Hemiptera Sternorrhyncha	Ortheziidae	AZ
A01613	Daktulosphaira vitifoliae (Fitch, 1855)	INTR	Arthropoda	Hexapoda	Insecta	Hemiptera Sternorrhyncha	Phylloxeridae		COR	FLO	FAI	PIC	GRA	SJG	TER	SMG	SMR
A01459	Dysmicoccus brevipes (Cockerell, 1893)	INTR	Arthropoda	Hexapoda	Insecta	Hemiptera Sternorrhyncha	Pseudococcidae	AZ
A01458	Nipaecoccus nipae (Maskell, 1893)	INTR	Arthropoda	Hexapoda	Insecta	Hemiptera Sternorrhyncha	Pseudococcidae									SMG
A01460	Planococcus citri (Risso, 1813)	INTR	Arthropoda	Hexapoda	Insecta	Hemiptera Sternorrhyncha	Pseudococcidae				FAI			SJG	TER	SMG	SMR
A01461	Planococcus ficus (Signoret, 1875)	INTR	Arthropoda	Hexapoda	Insecta	Hemiptera Sternorrhyncha	Pseudococcidae	AZ
A00608	Planococcus minor (Maskell, 1897)	INTR	Arthropoda	Hexapoda	Insecta	Hemiptera Sternorrhyncha	Pseudococcidae									SMG
A02522	Pseudococcus calceolariae (Maskell, 1879)	INTR	Arthropoda	Hexapoda	Insecta	Hemiptera Sternorrhyncha	Pseudococcidae	AZ
A01462	Pseudococcus longispinus (Targioni Tozzetti, 1867)	INTR	Arthropoda	Hexapoda	Insecta	Hemiptera Sternorrhyncha	Pseudococcidae				FAI			SJG	TER	SMG
A01471	Pseudococcus viburni (Signoret, 1875)	INTR	Arthropoda	Hexapoda	Insecta	Hemiptera Sternorrhyncha	Pseudococcidae					PIC			TER	SMG
A01464	Acizzia uncatoides (Ferris & Klyver, 1932)	INTR	Arthropoda	Hexapoda	Insecta	Hemiptera Sternorrhyncha	Psyllidae			FLO		PIC	GRA		TER		SMR
A01466	Cacopsylla pulchella (Löw, 1877)	INTR	Arthropoda	Hexapoda	Insecta	Hemiptera Sternorrhyncha	Psyllidae					PIC
A01469	Lauritrioza alacris (Flor, 1861)	INDT	Arthropoda	Hexapoda	Insecta	Hemiptera Sternorrhyncha	Triozidae									SMG
A01470	Trioza laurisilvae Hodkinson, 1990	MAC	Arthropoda	Hexapoda	Insecta	Hemiptera Sternorrhyncha	Triozidae			FLO	FAI	PIC	GRA	SJG	TER	SMG	SMR
A02204	Aphelinus varipes (Förster, 1841)	NAT	Arthropoda	Hexapoda	Insecta	Hymenoptera	Aphelinidae					PIC			TER
A02205	Cales noacki Howard, 1907	NAT	Arthropoda	Hexapoda	Insecta	Hymenoptera	Aphelinidae								TER	SMG
A02206	Encarsia citrina (Craw, 1891)	NAT	Arthropoda	Hexapoda	Insecta	Hymenoptera	Aphelinidae			FLO		PIC			TER	SMG
A02207	Encarsia estrellae Manzari & Polaszek, 2002	END	Arthropoda	Hexapoda	Insecta	Hymenoptera	Aphelinidae					PIC				SMG
A02208	Encarsia formosa Gahan, 1924	NAT	Arthropoda	Hexapoda	Insecta	Hymenoptera	Aphelinidae						GRA			SMG	SMR
A02209	Encarsia noahi Polaszek & Hernández, 2003	MAC	Arthropoda	Hexapoda	Insecta	Hymenoptera	Aphelinidae					PIC
A02210	Encarsia pergandiella Howard, 1907	NAT	Arthropoda	Hexapoda	Insecta	Hymenoptera	Aphelinidae									SMG
A02211	Encarsia tricolor Förster, 1878	NAT	Arthropoda	Hexapoda	Insecta	Hymenoptera	Aphelinidae									SMG
A02213	Apis mellifera Linnaeus, 1758	INTR	Arthropoda	Hexapoda	Insecta	Hymenoptera	Apidae		COR	FLO	FAI	PIC	GRA	SJG	TER	SMG	SMR
A02529	Bombus pratorum (Linnaeus, 1761)	INDT	Arthropoda	Hexapoda	Insecta	Hymenoptera	Apidae				FAI
A02214	Bombus ruderatus (Fabricius, 1775)	NAT	Arthropoda	Hexapoda	Insecta	Hymenoptera	Apidae		COR	FLO	FAI	PIC	GRA	SJG	TER	SMG	SMR
A02530	Bombus terrestris (Linnaeus, 1758)	INDT	Arthropoda	Hexapoda	Insecta	Hymenoptera	Apidae		COR	FLO	FAI	PIC	GRA	SJG	TER	SMG	SMR
A02222	Sclerodermus domesticus Klug, 1809	INTR	Arthropoda	Hexapoda	Insecta	Hymenoptera	Bethylidae								TER
A01737	Aphaereta difficilis Nixon, 1939	NAT	Arthropoda	Hexapoda	Insecta	Hymenoptera	Braconidae			FLO		PIC			TER	SMG	SMR
A02223	Aphaereta minuta (Nees, 1811)	NAT	Arthropoda	Hexapoda	Insecta	Hymenoptera	Braconidae				FAI	PIC			TER
A02523	Aphidius colemani Viereck, 1912	INDT	Arthropoda	Hexapoda	Insecta	Hymenoptera	Braconidae					PIC			TER	SMG
A02524	Aphidius ervi Haliday, 1834	INDT	Arthropoda	Hexapoda	Insecta	Hymenoptera	Braconidae					PIC			TER
A02224	Aphidius funebris Mackauer, 1961	NAT	Arthropoda	Hexapoda	Insecta	Hymenoptera	Braconidae								TER
A02525	Aphidius matricariae Haliday, 1834	INDT	Arthropoda	Hexapoda	Insecta	Hymenoptera	Braconidae					PIC			TER
A02526	Aphidius rhopalosiphi de Stefani-Perez, 1902	INDT	Arthropoda	Hexapoda	Insecta	Hymenoptera	Braconidae					PIC			TER	SMG	SMR
A02527	Aphidius rosae Haliday, 1833	INDT	Arthropoda	Hexapoda	Insecta	Hymenoptera	Braconidae					PIC
A02528	Aphidius urticae Haliday, 1834	INDT	Arthropoda	Hexapoda	Insecta	Hymenoptera	Braconidae			FLO		PIC			TER	SMG
A01738	Asobara rufescens (Foerster, 1862)	NAT	Arthropoda	Hexapoda	Insecta	Hymenoptera	Braconidae	AZ
A02225	Asobara tabida (Nees, 1834)	NAT	Arthropoda	Hexapoda	Insecta	Hymenoptera	Braconidae								TER
A02226	Bassus rugulosus (Nees, 1834)	NAT	Arthropoda	Hexapoda	Insecta	Hymenoptera	Braconidae			FLO		PIC			TER
A02363	Bracon intercessor Nees, 1834	NAT	Arthropoda	Hexapoda	Insecta	Hymenoptera	Braconidae					PIC				SMG
A02364	Bracon obscurator Nees, 1811	NAT	Arthropoda	Hexapoda	Insecta	Hymenoptera	Braconidae									SMG
A02531	Centistidea ectoedemiae Rohwer, 1914	INDT	Arthropoda	Hexapoda	Insecta	Hymenoptera	Braconidae			FLO		PIC			TER		SMR
A02228	Chremylus elaphus Haliday, 1833	NAT	Arthropoda	Hexapoda	Insecta	Hymenoptera	Braconidae				FAI
A02229	Cotesia glomerata (Linnaeus, 1758)	NAT	Arthropoda	Hexapoda	Insecta	Hymenoptera	Braconidae		COR	FLO	FAI	PIC	GRA	SJG	TER	SMG	SMR
A02230	Cotesia vestalis (Haliday, 1834)	NAT	Arthropoda	Hexapoda	Insecta	Hymenoptera	Braconidae				FAI
A02231	Diaeretiella rapae (M'Intosh, 1855)	NAT	Arthropoda	Hexapoda	Insecta	Hymenoptera	Braconidae					PIC
A02242	Dinotrema azoricum (Fisher, 2003)	END	Arthropoda	Hexapoda	Insecta	Hymenoptera	Braconidae									SMG
A02232	Grammospila rufiventris (Nees, 1812)	NAT	Arthropoda	Hexapoda	Insecta	Hymenoptera	Braconidae								TER
A02227	Habrobracon hebetor (Say, 1836)	NAT	Arthropoda	Hexapoda	Insecta	Hymenoptera	Braconidae									SMG
A02233	Lysiphlebus fabarum (Marshall, 1896)	NAT	Arthropoda	Hexapoda	Insecta	Hymenoptera	Braconidae			FLO		PIC			TER	SMG
A02234	Lysiphlebus testaceipes (Cresson, 1880)	NAT	Arthropoda	Hexapoda	Insecta	Hymenoptera	Braconidae			FLO		PIC			TER	SMG
A02235	Macrocentrus collaris (Spinola, 1808)	NAT	Arthropoda	Hexapoda	Insecta	Hymenoptera	Braconidae					PIC			TER	SMG
A02237	Meteorus ictericus (Nees, 1811)	NAT	Arthropoda	Hexapoda	Insecta	Hymenoptera	Braconidae								TER	SMG
A02236	Meteorus pendulus (Müller, 1776)	NAT	Arthropoda	Hexapoda	Insecta	Hymenoptera	Braconidae			FLO	FAI		GRA			SMG
A02238	Meteorus rufus (De Geer, 1773)	NAT	Arthropoda	Hexapoda	Insecta	Hymenoptera	Braconidae			FLO		PIC			TER
A02540	Orthostigma cratospilum (Thomson, 1895)	INDT	Arthropoda	Hexapoda	Insecta	Hymenoptera	Braconidae					PIC			TER	SMG
A02578	Orthostigma latriventris Ratzeburg, 1844	INTR	Arthropoda	Hexapoda	Insecta	Hymenoptera	Braconidae					PIC			TER		SMR
A02239	Pentapleura pumilio (Nees, 1812)	NAT	Arthropoda	Hexapoda	Insecta	Hymenoptera	Braconidae			FLO		PIC			TER	SMG
A02240	Phaedrotoma sanmiguelensis (Fischer, 2001)	END	Arthropoda	Hexapoda	Insecta	Hymenoptera	Braconidae			FLO		PIC		SJG		SMG
A02241	Protapanteles militaris (Walsh, 1861)	NAT	Arthropoda	Hexapoda	Insecta	Hymenoptera	Braconidae		COR	FLO	FAI	PIC	GRA	SJG	TER	SMG	SMR
A02541	Pseudopezomachus bituberculatus (Marshall, 1905)	INDT	Arthropoda	Hexapoda	Insecta	Hymenoptera	Braconidae					PIC				SMG
A02542	Tanycarpa punctata van Achterberg, 1976	INTR	Arthropoda	Hexapoda	Insecta	Hymenoptera	Braconidae									SMG
A02243	Wesmaelia petiolata (Wollaston, 1858)	NAT	Arthropoda	Hexapoda	Insecta	Hymenoptera	Braconidae								TER
A02244	Trachelus tabidus (Fabricius, 1775)	NAT	Arthropoda	Hexapoda	Insecta	Hymenoptera	Cephidae								TER
A02245	Chrysis ignita bischoffi Linsenmaier, 1959	NAT	Arthropoda	Hexapoda	Insecta	Hymenoptera	Chrysididae										SMR
A02247	Chrysis ignita ignita (Linnaeus, 1758)	NAT	Arthropoda	Hexapoda	Insecta	Hymenoptera	Chrysididae			FLO	FAI	PIC				SMG
A02215	Colletes canescens Smith, 1853	NAT	Arthropoda	Hexapoda	Insecta	Hymenoptera	Colletidae									SMG
A02532	Colletes eous Morice, 1904	INDT	Arthropoda	Hexapoda	Insecta	Hymenoptera	Colletidae									SMG	SMR
A02477	Hylaeus azorae (Warncke, 1992)	END	Arthropoda	Hexapoda	Insecta	Hymenoptera	Colletidae					PIC
A02536	Hylaeus pictipes Nylander, 1852	INDT	Arthropoda	Hexapoda	Insecta	Hymenoptera	Colletidae		COR	FLO	FAI	PIC	GRA			SMG
A02537	Hylaeus signatus (Panzer, 1798)	INDT	Arthropoda	Hexapoda	Insecta	Hymenoptera	Colletidae		COR	FLO	FAI	PIC	GRA		TER	SMG	SMR
A02248	Crossocerus elongatulus elongatulus (Vander Linden, 1829)	NAT	Arthropoda	Hexapoda	Insecta	Hymenoptera	Crabronidae				FAI					SMG
A02250	Ectemnius lapidarius (Panzer, 1804)	NAT	Arthropoda	Hexapoda	Insecta	Hymenoptera	Crabronidae	AZ
A02251	Mimumesa dahlbomi (Wesmael, 1852)	NAT	Arthropoda	Hexapoda	Insecta	Hymenoptera	Crabronidae									SMG
A02252	Pemphredon lethifer (Shuckard, 1837)	NAT	Arthropoda	Hexapoda	Insecta	Hymenoptera	Crabronidae				FAI
A02253	Pemphredon rugifer (Dahlbom, 1844)	NAT	Arthropoda	Hexapoda	Insecta	Hymenoptera	Crabronidae									SMG
A02533	Gonatopus clavipes (Thunberg, 1827)	INDT	Arthropoda	Hexapoda	Insecta	Hymenoptera	Dryinidae									SMG
A02372	Ageniaspis fuscicollis (Dalman, 1820)	NAT	Arthropoda	Hexapoda	Insecta	Hymenoptera	Encyrtidae								TER
A02254	Coccidoxenoides perminutus Girault, 1915	NAT	Arthropoda	Hexapoda	Insecta	Hymenoptera	Encyrtidae								TER
A02255	Encyrtus aurantii (Geoffroy, 1785)	NAT	Arthropoda	Hexapoda	Insecta	Hymenoptera	Encyrtidae								TER
A02256	Gyranusoidea advena Beardsley, 1969	NAT	Arthropoda	Hexapoda	Insecta	Hymenoptera	Encyrtidae								TER
A02257	Metaphycus flavus (Howard, 1881)	NAT	Arthropoda	Hexapoda	Insecta	Hymenoptera	Encyrtidae								TER
A02258	Prochiloneurus cabrerai Mercet, 1919	NAT	Arthropoda	Hexapoda	Insecta	Hymenoptera	Encyrtidae					PIC
A02259	Pseudaphycus maculipennis Mercet, 1923	NAT	Arthropoda	Hexapoda	Insecta	Hymenoptera	Encyrtidae					PIC			TER
A02260	Tachinaephagus zealandicus Ashmead, 1904	NAT	Arthropoda	Hexapoda	Insecta	Hymenoptera	Encyrtidae					PIC			TER
A02261	Tetracnemoidea brevicornis (Girault, 1915)	NAT	Arthropoda	Hexapoda	Insecta	Hymenoptera	Encyrtidae								TER
A02262	Aprostocetus azoricus Graham, 1987	END	Arthropoda	Hexapoda	Insecta	Hymenoptera	Eulophidae			FLO
A02263	Aprostocetus zosimus (Walker, 1839)	NAT	Arthropoda	Hexapoda	Insecta	Hymenoptera	Eulophidae	AZ
A02264	Baryscapus galactopus (Ratzeburg, 1844)	NAT	Arthropoda	Hexapoda	Insecta	Hymenoptera	Eulophidae				FAI	PIC
A02265	Diglyphus isaea (Walker, 1838)	INTR	Arthropoda	Hexapoda	Insecta	Hymenoptera	Eulophidae								TER
A02266	Euderomphale gomer LaSalle & Hernández 2003	MAC	Arthropoda	Hexapoda	Insecta	Hymenoptera	Eulophidae									SMG
A02267	Melittobia acasta (Walker, 1839)	NAT	Arthropoda	Hexapoda	Insecta	Hymenoptera	Eulophidae								TER
A02370	Miotropis unipuncta (Nees, 1834)	NAT	Arthropoda	Hexapoda	Insecta	Hymenoptera	Eulophidae									SMG
A02268	Pediobius metallicus (Nees, 1834)	NAT	Arthropoda	Hexapoda	Insecta	Hymenoptera	Eulophidae					PIC
A02269	Sigmophora brevicornis (Panzer, 1804)	NAT	Arthropoda	Hexapoda	Insecta	Hymenoptera	Eulophidae									SMG	SMR
A02270	Tamarixia actis (Walker, 1839)	NAT	Arthropoda	Hexapoda	Insecta	Hymenoptera	Eulophidae			FLO
A02271	Aphaenogaster senilis senilis Mayr, 1853	INTR	Arthropoda	Hexapoda	Insecta	Hymenoptera	Formicidae				FAI	PIC	GRA		TER
A02571	Cardiocondyla mauritanica Forel, 1890	INTR	Arthropoda	Hexapoda	Insecta	Hymenoptera	Formicidae								TER		SMR
A02273	Hypoponera eduardi (Forel, 1894)	NAT	Arthropoda	Hexapoda	Insecta	Hymenoptera	Formicidae		COR	FLO	FAI	PIC			TER	SMG	SMR
A02274	Hypoponera punctatissima (Roger, 1859)	INTR	Arthropoda	Hexapoda	Insecta	Hymenoptera	Formicidae				FAI	PIC			TER	SMG
A02275	Lasius grandis Forel, 1909	NAT	Arthropoda	Hexapoda	Insecta	Hymenoptera	Formicidae		COR	FLO	FAI	PIC	GRA	SJG	TER	SMG	SMR
A02277	Linepithema humile (Mayr, 1868)	INTR	Arthropoda	Hexapoda	Insecta	Hymenoptera	Formicidae			FLO		PIC		SJG	TER	SMG	SMR
A02278	Monomorium carbonarium (Smith, 1858)	MAC	Arthropoda	Hexapoda	Insecta	Hymenoptera	Formicidae		COR	FLO	FAI	PIC	GRA	SJG	TER	SMG	SMR
A02279	Paratrechina longicornis (Latreille, 1802)	INTR	Arthropoda	Hexapoda	Insecta	Hymenoptera	Formicidae							SJG		SMG
A02280	Pheidole megacephala (Fabricius, 1793)	INTR	Arthropoda	Hexapoda	Insecta	Hymenoptera	Formicidae				FAI	PIC				SMG
A02281	Plagiolepis schmitzii Forel, 1895	NAT	Arthropoda	Hexapoda	Insecta	Hymenoptera	Formicidae								TER		SMR
A02369	Tapinoma nigerrimum (Nylander, 1856)	INTR	Arthropoda	Hexapoda	Insecta	Hymenoptera	Formicidae								TER
A02276	Temnothorax unifasciatus (Latreille, 1798)	NAT	Arthropoda	Hexapoda	Insecta	Hymenoptera	Formicidae				FAI	PIC	GRA		TER	SMG	SMR
A02282	Tetramorium bicarinatum (Nylander, 1846)	INTR	Arthropoda	Hexapoda	Insecta	Hymenoptera	Formicidae		COR		FAI					SMG	SMR
A02283	Tetramorium caespitum (Linnaeus, 1758)	NAT	Arthropoda	Hexapoda	Insecta	Hymenoptera	Formicidae				FAI	PIC	GRA	SJG	TER	SMG	SMR
A02284	Tetramorium caldarium (Roger, 1857)	INTR	Arthropoda	Hexapoda	Insecta	Hymenoptera	Formicidae				FAI		GRA		TER	SMG	SMR
A02534	Halictus lativentris (Schenck, 1853)	INDT	Arthropoda	Hexapoda	Insecta	Hymenoptera	Halictidae				FAI					SMG
A02535	Halictus minutissimus (Kirby, 1802)	INDT	Arthropoda	Hexapoda	Insecta	Hymenoptera	Halictidae				FAI				TER	SMG
A02216	Lasioglossum malachurum (Kirby, 1802)	NAT	Arthropoda	Hexapoda	Insecta	Hymenoptera	Halictidae		COR	FLO	FAI	PIC	GRA	SJG		SMG	SMR
A02217	Lasioglossum morio (Fabricius, 1793)	NAT	Arthropoda	Hexapoda	Insecta	Hymenoptera	Halictidae		COR	FLO		PIC	GRA	SJG	TER	SMG	SMR
A02218	Lasioglossum smeathmanellum (Kirby, 1802)	NAT	Arthropoda	Hexapoda	Insecta	Hymenoptera	Halictidae		COR	FLO		PIC			TER	SMG
A02219	Lasioglossum villosulum (Kirby, 1802)	NAT	Arthropoda	Hexapoda	Insecta	Hymenoptera	Halictidae		COR	FLO	FAI	PIC	GRA	SJG	TER	SMG	SMR
[truncated: 421 more rows]
