# Supplementary material for: An updated checklist of Azorean arthropods (Arthropoda)
Source: Biodivers Data J. 2022 Dec 21;10:e97682. doi: 10.3897/BDJ.10.e97682 (PMC9836464; doi:10.3897/BDJ.10.e97682)
Supplement: Supplementary material 3 — Darwin Core database - Updated Checklist of Azorean Arthropods (Taxon) [file bdj-10-e97682-s003.txt]

id	taxonID	acceptedNameUsageID	parentNameUsageID	identificationRemarks	scientificName	acceptedNameUsage	parentNameUsage	kingdom	phylum	class	order	family	genus	specificEpithet	infraspecificEpithet	taxonRank	taxonomicStatus	scientificNameAuthorship	modified	nomenclaturalCode	language	license	rightsHolder	datasetID	institutionID	institutionCode	datasetName
a9fb0feb-289f-4925-9d70-d1a4b787ff69	a9fb0feb-289f-4925-9d70-d1a4b787ff69	a9fb0feb-289f-4925-9d70-d1a4b787ff69			Animalia	Animalia		Animalia								kingdom	accepted		2022-11-07	ICZN	EN	http://creativecommons.org/licenses/by/4.0/legalcode	Universidade dos Açores	0909de38-df26-41ae-9d2d-60c6ed54cb85	0a80feca-b411-428a-a34e-c5c2fa07cdba	UAc	Checklist of Azorean Arthropoda v4
fb5b360d-ca31-4c6b-9163-6051873443fb	fb5b360d-ca31-4c6b-9163-6051873443fb	fb5b360d-ca31-4c6b-9163-6051873443fb	a9fb0feb-289f-4925-9d70-d1a4b787ff69		Arthropoda	Arthropoda	Animalia	Animalia	Arthropoda							phylum	accepted		2022-11-07	ICZN	EN	http://creativecommons.org/licenses/by/4.0/legalcode	Universidade dos Açores	0909de38-df26-41ae-9d2d-60c6ed54cb85	0a80feca-b411-428a-a34e-c5c2fa07cdba	UAc	Checklist of Azorean Arthropoda v4
ae902ab4-5c42-4ccb-906a-0fa10ad18282	ae902ab4-5c42-4ccb-906a-0fa10ad18282	ae902ab4-5c42-4ccb-906a-0fa10ad18282	fb5b360d-ca31-4c6b-9163-6051873443fb		Arachnida	Arachnida	Arthropoda	Animalia	Arthropoda	Arachnida						class	accepted		2022-10-02	ICZN	EN	http://creativecommons.org/licenses/by/4.0/legalcode	Universidade dos Açores	0909de38-df26-41ae-9d2d-60c6ed54cb85	0a80feca-b411-428a-a34e-c5c2fa07cdba	UAc	Checklist of Azorean Arthropoda v4
0a501d33-8cff-4859-ab50-30e526bddfac	0a501d33-8cff-4859-ab50-30e526bddfac	0a501d33-8cff-4859-ab50-30e526bddfac	ae902ab4-5c42-4ccb-906a-0fa10ad18282		Araneae	Araneae	Arachnida	Animalia	Arthropoda	Arachnida	Araneae					order	accepted		2022-10-02	ICZN	EN	http://creativecommons.org/licenses/by/4.0/legalcode	Universidade dos Açores	0909de38-df26-41ae-9d2d-60c6ed54cb85	0a80feca-b411-428a-a34e-c5c2fa07cdba	UAc	Checklist of Azorean Arthropoda v4
75a57e43-1ed1-42a3-9230-8ed40a42f46d	75a57e43-1ed1-42a3-9230-8ed40a42f46d	75a57e43-1ed1-42a3-9230-8ed40a42f46d	0a501d33-8cff-4859-ab50-30e526bddfac		Agelenidae	Agelenidae	Araneae	Animalia	Arthropoda	Arachnida	Araneae	Agelenidae				family	accepted		2021-01-25	ICZN	EN	http://creativecommons.org/licenses/by/4.0/legalcode	Universidade dos Açores	0909de38-df26-41ae-9d2d-60c6ed54cb85	0a80feca-b411-428a-a34e-c5c2fa07cdba	UAc	Checklist of Azorean Arthropoda v4
9be3ed6b-6f08-465c-aabd-6eb08fe62af6	9be3ed6b-6f08-465c-aabd-6eb08fe62af6	9be3ed6b-6f08-465c-aabd-6eb08fe62af6	75a57e43-1ed1-42a3-9230-8ed40a42f46d		Lycosoides	Lycosoides	Agelenidae	Animalia	Arthropoda	Arachnida	Araneae	Agelenidae	Lycosoides			genus	accepted		2005-10-06	ICZN	EN	http://creativecommons.org/licenses/by/4.0/legalcode	Universidade dos Açores	0909de38-df26-41ae-9d2d-60c6ed54cb85	0a80feca-b411-428a-a34e-c5c2fa07cdba	UAc	Checklist of Azorean Arthropoda v4
ec7c6f1b-69bc-4566-8f67-65fc25b1a631	ec7c6f1b-69bc-4566-8f67-65fc25b1a631	ec7c6f1b-69bc-4566-8f67-65fc25b1a631	9be3ed6b-6f08-465c-aabd-6eb08fe62af6	Azores Bioportal Code A00647	Lycosoides coarctata (Dufour, 1831)	Lycosoides coarctata (Dufour, 1831)	Lycosoides	Animalia	Arthropoda	Arachnida	Araneae	Agelenidae	Lycosoides	coarctata		species	accepted	(Dufour, 1831)	2005-10-06	ICZN	EN	http://creativecommons.org/licenses/by/4.0/legalcode	Universidade dos Açores	0909de38-df26-41ae-9d2d-60c6ed54cb85	0a80feca-b411-428a-a34e-c5c2fa07cdba	UAc	Checklist of Azorean Arthropoda v4
31745c86-4c26-4edc-be91-cd457ddd367f	31745c86-4c26-4edc-be91-cd457ddd367f	31745c86-4c26-4edc-be91-cd457ddd367f	75a57e43-1ed1-42a3-9230-8ed40a42f46d		Tegenaria	Tegenaria	Agelenidae	Animalia	Arthropoda	Arachnida	Araneae	Agelenidae	Tegenaria			genus	accepted		2021-01-25	ICZN	EN	http://creativecommons.org/licenses/by/4.0/legalcode	Universidade dos Açores	0909de38-df26-41ae-9d2d-60c6ed54cb85	0a80feca-b411-428a-a34e-c5c2fa07cdba	UAc	Checklist of Azorean Arthropoda v4
81dddafa-fc79-4fcc-817a-1ece060df020	81dddafa-fc79-4fcc-817a-1ece060df020	81dddafa-fc79-4fcc-817a-1ece060df020	31745c86-4c26-4edc-be91-cd457ddd367f	Azores Bioportal Code A00646	Tegenaria domestica (Clerck, 1757)	Tegenaria domestica (Clerck, 1757)	Tegenaria	Animalia	Arthropoda	Arachnida	Araneae	Agelenidae	Tegenaria	domestica		species	accepted	(Clerck, 1757)	2005-10-06	ICZN	EN	http://creativecommons.org/licenses/by/4.0/legalcode	Universidade dos Açores	0909de38-df26-41ae-9d2d-60c6ed54cb85	0a80feca-b411-428a-a34e-c5c2fa07cdba	UAc	Checklist of Azorean Arthropoda v4
7cedc0cc-8722-4da1-9e3f-db094b7d5ae7	7cedc0cc-8722-4da1-9e3f-db094b7d5ae7	7cedc0cc-8722-4da1-9e3f-db094b7d5ae7	31745c86-4c26-4edc-be91-cd457ddd367f	Azores Bioportal Code A00643	Tegenaria pagana C. L. Koch, 1840	Tegenaria pagana C. L. Koch, 1840	Tegenaria	Animalia	Arthropoda	Arachnida	Araneae	Agelenidae	Tegenaria	pagana		species	accepted	C.L. Koch, 1840	2021-01-25	ICZN	EN	http://creativecommons.org/licenses/by/4.0/legalcode	Universidade dos Açores	0909de38-df26-41ae-9d2d-60c6ed54cb85	0a80feca-b411-428a-a34e-c5c2fa07cdba	UAc	Checklist of Azorean Arthropoda v4
3c19edd7-7dc4-4726-afd8-9e4172c18fb1	3c19edd7-7dc4-4726-afd8-9e4172c18fb1	3c19edd7-7dc4-4726-afd8-9e4172c18fb1	31745c86-4c26-4edc-be91-cd457ddd367f	Azores Bioportal Code A00644	Tegenaria parietina (Fourcroy, 1785)	Tegenaria parietina (Fourcroy, 1785)	Tegenaria	Animalia	Arthropoda	Arachnida	Araneae	Agelenidae	Tegenaria	parietina		species	accepted	(Fourcroy, 1785)	2005-10-06	ICZN	EN	http://creativecommons.org/licenses/by/4.0/legalcode	Universidade dos Açores	0909de38-df26-41ae-9d2d-60c6ed54cb85	0a80feca-b411-428a-a34e-c5c2fa07cdba	UAc	Checklist of Azorean Arthropoda v4
9a33dc7a-c878-4299-8301-d39d36680fe0	9a33dc7a-c878-4299-8301-d39d36680fe0	9a33dc7a-c878-4299-8301-d39d36680fe0	75a57e43-1ed1-42a3-9230-8ed40a42f46d		Textrix	Textrix	Agelenidae	Animalia	Arthropoda	Arachnida	Araneae	Agelenidae	Textrix			genus	accepted		2005-10-06	ICZN	EN	http://creativecommons.org/licenses/by/4.0/legalcode	Universidade dos Açores	0909de38-df26-41ae-9d2d-60c6ed54cb85	0a80feca-b411-428a-a34e-c5c2fa07cdba	UAc	Checklist of Azorean Arthropoda v4
ae0c0ad6-aa2e-4a3c-aae0-941f720d2f1f	ae0c0ad6-aa2e-4a3c-aae0-941f720d2f1f	ae0c0ad6-aa2e-4a3c-aae0-941f720d2f1f	9a33dc7a-c878-4299-8301-d39d36680fe0	Azores Bioportal Code A00645	Textrix caudata L. Koch, 1872	Textrix caudata L. Koch, 1872	Textrix	Animalia	Arthropoda	Arachnida	Araneae	Agelenidae	Textrix	caudata		species	accepted	L. Koch, 1872	2005-10-06	ICZN	EN	http://creativecommons.org/licenses/by/4.0/legalcode	Universidade dos Açores	0909de38-df26-41ae-9d2d-60c6ed54cb85	0a80feca-b411-428a-a34e-c5c2fa07cdba	UAc	Checklist of Azorean Arthropoda v4
dec63c00-981d-4b61-a68b-30cd58b2e46e	dec63c00-981d-4b61-a68b-30cd58b2e46e	dec63c00-981d-4b61-a68b-30cd58b2e46e	0a501d33-8cff-4859-ab50-30e526bddfac		Anyphaenidae	Anyphaenidae	Araneae	Animalia	Arthropoda	Arachnida	Araneae	Anyphaenidae				family	accepted		2005-10-06	ICZN	EN	http://creativecommons.org/licenses/by/4.0/legalcode	Universidade dos Açores	0909de38-df26-41ae-9d2d-60c6ed54cb85	0a80feca-b411-428a-a34e-c5c2fa07cdba	UAc	Checklist of Azorean Arthropoda v4
87043d4a-535e-4fef-9796-ded66820d1d7	87043d4a-535e-4fef-9796-ded66820d1d7	87043d4a-535e-4fef-9796-ded66820d1d7	dec63c00-981d-4b61-a68b-30cd58b2e46e		Anyphaena	Anyphaena	Anyphaenidae	Animalia	Arthropoda	Arachnida	Araneae	Anyphaenidae	Anyphaena			genus	accepted		2005-10-06	ICZN	EN	http://creativecommons.org/licenses/by/4.0/legalcode	Universidade dos Açores	0909de38-df26-41ae-9d2d-60c6ed54cb85	0a80feca-b411-428a-a34e-c5c2fa07cdba	UAc	Checklist of Azorean Arthropoda v4
485ec74e-e636-4b3b-9673-10733e9298a7	485ec74e-e636-4b3b-9673-10733e9298a7	485ec74e-e636-4b3b-9673-10733e9298a7	87043d4a-535e-4fef-9796-ded66820d1d7	Azores Bioportal Code A00689	Anyphaena accentuata (Walckenaer, 1802)	Anyphaena accentuata (Walckenaer, 1802)	Anyphaena	Animalia	Arthropoda	Arachnida	Araneae	Anyphaenidae	Anyphaena	accentuata		species	accepted	(Walckenaer, 1802)	2005-10-06	ICZN	EN	http://creativecommons.org/licenses/by/4.0/legalcode	Universidade dos Açores	0909de38-df26-41ae-9d2d-60c6ed54cb85	0a80feca-b411-428a-a34e-c5c2fa07cdba	UAc	Checklist of Azorean Arthropoda v4
4dc327e5-7418-4904-b919-ee73dc08edbc	4dc327e5-7418-4904-b919-ee73dc08edbc	4dc327e5-7418-4904-b919-ee73dc08edbc	0a501d33-8cff-4859-ab50-30e526bddfac		Araneidae	Araneidae	Araneae	Animalia	Arthropoda	Arachnida	Araneae	Araneidae				family	accepted		2021-01-25	ICZN	EN	http://creativecommons.org/licenses/by/4.0/legalcode	Universidade dos Açores	0909de38-df26-41ae-9d2d-60c6ed54cb85	0a80feca-b411-428a-a34e-c5c2fa07cdba	UAc	Checklist of Azorean Arthropoda v4
f89d8402-f684-4dd2-a415-88a9d4ba27fe	f89d8402-f684-4dd2-a415-88a9d4ba27fe	f89d8402-f684-4dd2-a415-88a9d4ba27fe	4dc327e5-7418-4904-b919-ee73dc08edbc		Agalenatea	Agalenatea	Araneidae	Animalia	Arthropoda	Arachnida	Araneae	Araneidae	Agalenatea			genus	accepted		2005-10-06	ICZN	EN	http://creativecommons.org/licenses/by/4.0/legalcode	Universidade dos Açores	0909de38-df26-41ae-9d2d-60c6ed54cb85	0a80feca-b411-428a-a34e-c5c2fa07cdba	UAc	Checklist of Azorean Arthropoda v4
77a891ec-2f9b-4a90-b0cc-8baf10e97093	77a891ec-2f9b-4a90-b0cc-8baf10e97093	77a891ec-2f9b-4a90-b0cc-8baf10e97093	f89d8402-f684-4dd2-a415-88a9d4ba27fe	Azores Bioportal Code A00573	Agalenatea redii (Scopoli, 1763)	Agalenatea redii (Scopoli, 1763)	Agalenatea	Animalia	Arthropoda	Arachnida	Araneae	Araneidae	Agalenatea	redii		species	accepted	(Scopoli, 1763)	2005-10-06	ICZN	EN	http://creativecommons.org/licenses/by/4.0/legalcode	Universidade dos Açores	0909de38-df26-41ae-9d2d-60c6ed54cb85	0a80feca-b411-428a-a34e-c5c2fa07cdba	UAc	Checklist of Azorean Arthropoda v4
86c1f222-b5f6-4cfc-aacf-2c9e06385a0a	86c1f222-b5f6-4cfc-aacf-2c9e06385a0a	86c1f222-b5f6-4cfc-aacf-2c9e06385a0a	4dc327e5-7418-4904-b919-ee73dc08edbc		Araneus	Araneus	Araneidae	Animalia	Arthropoda	Arachnida	Araneae	Araneidae	Araneus			genus	accepted		2005-10-06	ICZN	EN	http://creativecommons.org/licenses/by/4.0/legalcode	Universidade dos Açores	0909de38-df26-41ae-9d2d-60c6ed54cb85	0a80feca-b411-428a-a34e-c5c2fa07cdba	UAc	Checklist of Azorean Arthropoda v4
2e13bcd5-a679-4dff-b009-25f1387c18b6	2e13bcd5-a679-4dff-b009-25f1387c18b6	2e13bcd5-a679-4dff-b009-25f1387c18b6	86c1f222-b5f6-4cfc-aacf-2c9e06385a0a	Azores Bioportal Code A00574	Araneus angulatus Clerck, 1757	Araneus angulatus Clerck, 1757	Araneus	Animalia	Arthropoda	Arachnida	Araneae	Araneidae	Araneus	angulatus		species	accepted	Clerck, 1757	2005-10-06	ICZN	EN	http://creativecommons.org/licenses/by/4.0/legalcode	Universidade dos Açores	0909de38-df26-41ae-9d2d-60c6ed54cb85	0a80feca-b411-428a-a34e-c5c2fa07cdba	UAc	Checklist of Azorean Arthropoda v4
5307b7b7-4342-4913-a2d5-fb9bf941283b	5307b7b7-4342-4913-a2d5-fb9bf941283b	5307b7b7-4342-4913-a2d5-fb9bf941283b	4dc327e5-7418-4904-b919-ee73dc08edbc		Argiope	Argiope	Araneidae	Animalia	Arthropoda	Arachnida	Araneae	Araneidae	Argiope			genus	accepted		2021-01-25	ICZN	EN	http://creativecommons.org/licenses/by/4.0/legalcode	Universidade dos Açores	0909de38-df26-41ae-9d2d-60c6ed54cb85	0a80feca-b411-428a-a34e-c5c2fa07cdba	UAc	Checklist of Azorean Arthropoda v4
03c2bec1-bac2-4aaf-9aca-c2d55b36e9f9	03c2bec1-bac2-4aaf-9aca-c2d55b36e9f9	03c2bec1-bac2-4aaf-9aca-c2d55b36e9f9	5307b7b7-4342-4913-a2d5-fb9bf941283b	Azores Bioportal Code A00576	Argiope bruennichi (Scopoli, 1772)	Argiope bruennichi (Scopoli, 1772)	Argiope	Animalia	Arthropoda	Arachnida	Araneae	Araneidae	Argiope	bruennichi		species	accepted	(Scopoli, 1772)	2021-01-25	ICZN	EN	http://creativecommons.org/licenses/by/4.0/legalcode	Universidade dos Açores	0909de38-df26-41ae-9d2d-60c6ed54cb85	0a80feca-b411-428a-a34e-c5c2fa07cdba	UAc	Checklist of Azorean Arthropoda v4
dcdac6f5-56d5-4596-ab76-aa0c3b487c0e	dcdac6f5-56d5-4596-ab76-aa0c3b487c0e	dcdac6f5-56d5-4596-ab76-aa0c3b487c0e	4dc327e5-7418-4904-b919-ee73dc08edbc		Gibbaranea	Gibbaranea	Araneidae	Animalia	Arthropoda	Arachnida	Araneae	Araneidae	Gibbaranea			genus	accepted		2005-10-06	ICZN	EN	http://creativecommons.org/licenses/by/4.0/legalcode	Universidade dos Açores	0909de38-df26-41ae-9d2d-60c6ed54cb85	0a80feca-b411-428a-a34e-c5c2fa07cdba	UAc	Checklist of Azorean Arthropoda v4
37f67757-3c40-4ca1-9d81-dbf4b96ed569	37f67757-3c40-4ca1-9d81-dbf4b96ed569	37f67757-3c40-4ca1-9d81-dbf4b96ed569	dcdac6f5-56d5-4596-ab76-aa0c3b487c0e	Azores Bioportal Code A00577	Gibbaranea occidentalis Wunderlich, 1989	Gibbaranea occidentalis Wunderlich, 1989	Gibbaranea	Animalia	Arthropoda	Arachnida	Araneae	Araneidae	Gibbaranea	occidentalis		species	accepted	Wunderlich, 1989	2005-10-06	ICZN	EN	http://creativecommons.org/licenses/by/4.0/legalcode	Universidade dos Açores	0909de38-df26-41ae-9d2d-60c6ed54cb85	0a80feca-b411-428a-a34e-c5c2fa07cdba	UAc	Checklist of Azorean Arthropoda v4
ce0a4695-b912-4e95-a6a6-d0c89da3b1af	ce0a4695-b912-4e95-a6a6-d0c89da3b1af	ce0a4695-b912-4e95-a6a6-d0c89da3b1af	4dc327e5-7418-4904-b919-ee73dc08edbc		Mangora	Mangora	Araneidae	Animalia	Arthropoda	Arachnida	Araneae	Araneidae	Mangora			genus	accepted		2005-10-06	ICZN	EN	http://creativecommons.org/licenses/by/4.0/legalcode	Universidade dos Açores	0909de38-df26-41ae-9d2d-60c6ed54cb85	0a80feca-b411-428a-a34e-c5c2fa07cdba	UAc	Checklist of Azorean Arthropoda v4
b338d767-f602-48f7-a543-b2362f64b5d5	b338d767-f602-48f7-a543-b2362f64b5d5	b338d767-f602-48f7-a543-b2362f64b5d5	ce0a4695-b912-4e95-a6a6-d0c89da3b1af	Azores Bioportal Code A00578	Mangora acalypha (Walckenaer, 1802)	Mangora acalypha (Walckenaer, 1802)	Mangora	Animalia	Arthropoda	Arachnida	Araneae	Araneidae	Mangora	acalypha		species	accepted	(Walckenaer, 1802)	2005-10-06	ICZN	EN	http://creativecommons.org/licenses/by/4.0/legalcode	Universidade dos Açores	0909de38-df26-41ae-9d2d-60c6ed54cb85	0a80feca-b411-428a-a34e-c5c2fa07cdba	UAc	Checklist of Azorean Arthropoda v4
b6a1555a-8603-46c4-af34-50f9a427d53a	b6a1555a-8603-46c4-af34-50f9a427d53a	b6a1555a-8603-46c4-af34-50f9a427d53a	4dc327e5-7418-4904-b919-ee73dc08edbc		Neoscona	Neoscona	Araneidae	Animalia	Arthropoda	Arachnida	Araneae	Araneidae	Neoscona			genus	accepted		2005-10-06	ICZN	EN	http://creativecommons.org/licenses/by/4.0/legalcode	Universidade dos Açores	0909de38-df26-41ae-9d2d-60c6ed54cb85	0a80feca-b411-428a-a34e-c5c2fa07cdba	UAc	Checklist of Azorean Arthropoda v4
548da72d-217f-4bbc-a65b-4abbb2d396a8	548da72d-217f-4bbc-a65b-4abbb2d396a8	548da72d-217f-4bbc-a65b-4abbb2d396a8	b6a1555a-8603-46c4-af34-50f9a427d53a	Azores Bioportal Code A00579	Neoscona crucifera (Lucas, 1838)	Neoscona crucifera (Lucas, 1838)	Neoscona	Animalia	Arthropoda	Arachnida	Araneae	Araneidae	Neoscona	crucifera		species	accepted	(Lucas, 1838)	2005-10-06	ICZN	EN	http://creativecommons.org/licenses/by/4.0/legalcode	Universidade dos Açores	0909de38-df26-41ae-9d2d-60c6ed54cb85	0a80feca-b411-428a-a34e-c5c2fa07cdba	UAc	Checklist of Azorean Arthropoda v4
fdc13de4-6452-462c-a064-e27141bac4ec	fdc13de4-6452-462c-a064-e27141bac4ec	fdc13de4-6452-462c-a064-e27141bac4ec	4dc327e5-7418-4904-b919-ee73dc08edbc		Zygiella	Zygiella	Araneidae	Animalia	Arthropoda	Arachnida	Araneae	Araneidae	Zygiella			genus	accepted		2005-10-06	ICZN	EN	http://creativecommons.org/licenses/by/4.0/legalcode	Universidade dos Açores	0909de38-df26-41ae-9d2d-60c6ed54cb85	0a80feca-b411-428a-a34e-c5c2fa07cdba	UAc	Checklist of Azorean Arthropoda v4
debdb3b8-372f-4f1f-a127-52377420da7c	debdb3b8-372f-4f1f-a127-52377420da7c	debdb3b8-372f-4f1f-a127-52377420da7c	fdc13de4-6452-462c-a064-e27141bac4ec	Azores Bioportal Code A00580	Zygiella x-notata (Clerck, 1757)	Zygiella x-notata (Clerck, 1757)	Zygiella	Animalia	Arthropoda	Arachnida	Araneae	Araneidae	Zygiella	x-notata		species	accepted	(Clerck, 1757)	2005-10-06	ICZN	EN	http://creativecommons.org/licenses/by/4.0/legalcode	Universidade dos Açores	0909de38-df26-41ae-9d2d-60c6ed54cb85	0a80feca-b411-428a-a34e-c5c2fa07cdba	UAc	Checklist of Azorean Arthropoda v4
0e642cc6-2117-45dc-bd6e-88d1bf7678b1	0e642cc6-2117-45dc-bd6e-88d1bf7678b1	0e642cc6-2117-45dc-bd6e-88d1bf7678b1	0a501d33-8cff-4859-ab50-30e526bddfac		Cheiracanthiidae	Cheiracanthiidae	Araneae	Animalia	Arthropoda	Arachnida	Araneae	Cheiracanthiidae				family	accepted		2021-01-25	ICZN	EN	http://creativecommons.org/licenses/by/4.0/legalcode	Universidade dos Açores	0909de38-df26-41ae-9d2d-60c6ed54cb85	0a80feca-b411-428a-a34e-c5c2fa07cdba	UAc	Checklist of Azorean Arthropoda v4
cbd3be50-c54b-4591-ab93-618240d5fd97	cbd3be50-c54b-4591-ab93-618240d5fd97	cbd3be50-c54b-4591-ab93-618240d5fd97	0e642cc6-2117-45dc-bd6e-88d1bf7678b1		Cheiracanthium	Cheiracanthium	Cheiracanthiidae	Animalia	Arthropoda	Arachnida	Araneae	Cheiracanthiidae	Cheiracanthium			genus	accepted		2021-01-25	ICZN	EN	http://creativecommons.org/licenses/by/4.0/legalcode	Universidade dos Açores	0909de38-df26-41ae-9d2d-60c6ed54cb85	0a80feca-b411-428a-a34e-c5c2fa07cdba	UAc	Checklist of Azorean Arthropoda v4
dd2d0b5e-5a30-48b9-9248-14716d26d56b	dd2d0b5e-5a30-48b9-9248-14716d26d56b	dd2d0b5e-5a30-48b9-9248-14716d26d56b	cbd3be50-c54b-4591-ab93-618240d5fd97	Azores Bioportal Code A00653	Cheiracanthium erraticum (Walckenaer, 1802)	Cheiracanthium erraticum (Walckenaer, 1802)	Cheiracanthium	Animalia	Arthropoda	Arachnida	Araneae	Cheiracanthiidae	Cheiracanthium	erraticum		species	accepted	(Walckenaer, 1802)	2021-01-25	ICZN	EN	http://creativecommons.org/licenses/by/4.0/legalcode	Universidade dos Açores	0909de38-df26-41ae-9d2d-60c6ed54cb85	0a80feca-b411-428a-a34e-c5c2fa07cdba	UAc	Checklist of Azorean Arthropoda v4
e11bd905-9d43-4d8b-8983-fe906055d2d0	e11bd905-9d43-4d8b-8983-fe906055d2d0	e11bd905-9d43-4d8b-8983-fe906055d2d0	cbd3be50-c54b-4591-ab93-618240d5fd97	Azores Bioportal Code A00652	Cheiracanthium floresense Wunderlich, 2008	Cheiracanthium floresense Wunderlich, 2008	Cheiracanthium	Animalia	Arthropoda	Arachnida	Araneae	Cheiracanthiidae	Cheiracanthium	floresense		species	accepted	Wunderlich, 2008	2021-01-25	ICZN	EN	http://creativecommons.org/licenses/by/4.0/legalcode	Universidade dos Açores	0909de38-df26-41ae-9d2d-60c6ed54cb85	0a80feca-b411-428a-a34e-c5c2fa07cdba	UAc	Checklist of Azorean Arthropoda v4
3288a1e4-00a5-42ca-ba81-8ce03c60c575	3288a1e4-00a5-42ca-ba81-8ce03c60c575	3288a1e4-00a5-42ca-ba81-8ce03c60c575	cbd3be50-c54b-4591-ab93-618240d5fd97	Azores Bioportal Code A00654	Cheiracanthium jorgeense Wunderlich, 2008	Cheiracanthium jorgeense Wunderlich, 2008	Cheiracanthium	Animalia	Arthropoda	Arachnida	Araneae	Cheiracanthiidae	Cheiracanthium	jorgeense		species	accepted	Wunderlich, 2008	2021-01-25	ICZN	EN	http://creativecommons.org/licenses/by/4.0/legalcode	Universidade dos Açores	0909de38-df26-41ae-9d2d-60c6ed54cb85	0a80feca-b411-428a-a34e-c5c2fa07cdba	UAc	Checklist of Azorean Arthropoda v4
1ad19574-bbb9-4d11-be63-76f35f2828cd	1ad19574-bbb9-4d11-be63-76f35f2828cd	1ad19574-bbb9-4d11-be63-76f35f2828cd	cbd3be50-c54b-4591-ab93-618240d5fd97	Azores Bioportal Code A00651	Cheiracanthium mildei L. Koch, 1864	Cheiracanthium mildei L. Koch, 1864	Cheiracanthium	Animalia	Arthropoda	Arachnida	Araneae	Cheiracanthiidae	Cheiracanthium	mildei		species	accepted	L. Koch, 1864	2021-01-25	ICZN	EN	http://creativecommons.org/licenses/by/4.0/legalcode	Universidade dos Açores	0909de38-df26-41ae-9d2d-60c6ed54cb85	0a80feca-b411-428a-a34e-c5c2fa07cdba	UAc	Checklist of Azorean Arthropoda v4
d1f395d3-38c3-436e-992b-5e3b071f9d6d	d1f395d3-38c3-436e-992b-5e3b071f9d6d	d1f395d3-38c3-436e-992b-5e3b071f9d6d	0a501d33-8cff-4859-ab50-30e526bddfac		Clubionidae	Clubionidae	Araneae	Animalia	Arthropoda	Arachnida	Araneae	Clubionidae				family	accepted		2021-01-25	ICZN	EN	http://creativecommons.org/licenses/by/4.0/legalcode	Universidade dos Açores	0909de38-df26-41ae-9d2d-60c6ed54cb85	0a80feca-b411-428a-a34e-c5c2fa07cdba	UAc	Checklist of Azorean Arthropoda v4
b2647509-dae1-48c8-827b-4b3ce85278dd	b2647509-dae1-48c8-827b-4b3ce85278dd	b2647509-dae1-48c8-827b-4b3ce85278dd	d1f395d3-38c3-436e-992b-5e3b071f9d6d		Clubiona	Clubiona	Clubionidae	Animalia	Arthropoda	Arachnida	Araneae	Clubionidae	Clubiona			genus	accepted		2005-10-06	ICZN	EN	http://creativecommons.org/licenses/by/4.0/legalcode	Universidade dos Açores	0909de38-df26-41ae-9d2d-60c6ed54cb85	0a80feca-b411-428a-a34e-c5c2fa07cdba	UAc	Checklist of Azorean Arthropoda v4
5a0249ac-3ba9-407a-b96f-74aa8100f530	5a0249ac-3ba9-407a-b96f-74aa8100f530	5a0249ac-3ba9-407a-b96f-74aa8100f530	b2647509-dae1-48c8-827b-4b3ce85278dd	Azores Bioportal Code A00655	Clubiona terrestris Westring, 1851	Clubiona terrestris Westring, 1851	Clubiona	Animalia	Arthropoda	Arachnida	Araneae	Clubionidae	Clubiona	terrestris		species	accepted	Westring, 1851	2005-10-06	ICZN	EN	http://creativecommons.org/licenses/by/4.0/legalcode	Universidade dos Açores	0909de38-df26-41ae-9d2d-60c6ed54cb85	0a80feca-b411-428a-a34e-c5c2fa07cdba	UAc	Checklist of Azorean Arthropoda v4
65885980-626a-457d-b1b3-3f003588f0b3	65885980-626a-457d-b1b3-3f003588f0b3	65885980-626a-457d-b1b3-3f003588f0b3	d1f395d3-38c3-436e-992b-5e3b071f9d6d		Porrhoclubiona	Porrhoclubiona	Clubionidae	Animalia	Arthropoda	Arachnida	Araneae	Clubionidae	Porrhoclubiona			genus	accepted		2021-01-25	ICZN	EN	http://creativecommons.org/licenses/by/4.0/legalcode	Universidade dos Açores	0909de38-df26-41ae-9d2d-60c6ed54cb85	0a80feca-b411-428a-a34e-c5c2fa07cdba	UAc	Checklist of Azorean Arthropoda v4
4bf058a5-e178-4825-8209-fd0a7aec35cb	4bf058a5-e178-4825-8209-fd0a7aec35cb	4bf058a5-e178-4825-8209-fd0a7aec35cb	65885980-626a-457d-b1b3-3f003588f0b3	Azores Bioportal Code A00656	Porrhoclubiona decora (Blackwall, 1859)	Porrhoclubiona decora (Blackwall, 1859)	Porrhoclubiona	Animalia	Arthropoda	Arachnida	Araneae	Clubionidae	Porrhoclubiona	decora		species	accepted	(Blackwall, 1859)	2021-01-25	ICZN	EN	http://creativecommons.org/licenses/by/4.0/legalcode	Universidade dos Açores	0909de38-df26-41ae-9d2d-60c6ed54cb85	0a80feca-b411-428a-a34e-c5c2fa07cdba	UAc	Checklist of Azorean Arthropoda v4
65298aa1-e5ad-4b8b-ace2-3a5dff1b0c7b	65298aa1-e5ad-4b8b-ace2-3a5dff1b0c7b	65298aa1-e5ad-4b8b-ace2-3a5dff1b0c7b	65885980-626a-457d-b1b3-3f003588f0b3	Azores Bioportal Code A00657	Porrhoclubiona genevensis (L. Koch, 1866)	Porrhoclubiona genevensis (L. Koch, 1866)	Porrhoclubiona	Animalia	Arthropoda	Arachnida	Araneae	Clubionidae	Porrhoclubiona	genevensis		species	accepted	(L. Koch, 1866)	2021-01-25	ICZN	EN	http://creativecommons.org/licenses/by/4.0/legalcode	Universidade dos Açores	0909de38-df26-41ae-9d2d-60c6ed54cb85	0a80feca-b411-428a-a34e-c5c2fa07cdba	UAc	Checklist of Azorean Arthropoda v4
0e5899f7-abbf-41a5-af84-9d9076001833	0e5899f7-abbf-41a5-af84-9d9076001833	0e5899f7-abbf-41a5-af84-9d9076001833	0a501d33-8cff-4859-ab50-30e526bddfac		Dictynidae	Dictynidae	Araneae	Animalia	Arthropoda	Arachnida	Araneae	Dictynidae				family	accepted		2005-10-06	ICZN	EN	http://creativecommons.org/licenses/by/4.0/legalcode	Universidade dos Açores	0909de38-df26-41ae-9d2d-60c6ed54cb85	0a80feca-b411-428a-a34e-c5c2fa07cdba	UAc	Checklist of Azorean Arthropoda v4
a0f81aa5-a2ed-4289-bd9f-a541717886a5	a0f81aa5-a2ed-4289-bd9f-a541717886a5	a0f81aa5-a2ed-4289-bd9f-a541717886a5	0e5899f7-abbf-41a5-af84-9d9076001833		Altella	Altella	Dictynidae	Animalia	Arthropoda	Arachnida	Araneae	Dictynidae	Altella			genus	accepted		2005-10-06	ICZN	EN	http://creativecommons.org/licenses/by/4.0/legalcode	Universidade dos Açores	0909de38-df26-41ae-9d2d-60c6ed54cb85	0a80feca-b411-428a-a34e-c5c2fa07cdba	UAc	Checklist of Azorean Arthropoda v4
2d4cc99b-b37f-4d1c-b888-3e09d131a241	2d4cc99b-b37f-4d1c-b888-3e09d131a241	2d4cc99b-b37f-4d1c-b888-3e09d131a241	a0f81aa5-a2ed-4289-bd9f-a541717886a5	Azores Bioportal Code A00639	Altella lucida (Simon, 1874)	Altella lucida (Simon, 1874)	Altella	Animalia	Arthropoda	Arachnida	Araneae	Dictynidae	Altella	lucida		species	accepted	(Simon, 1874)	2005-10-06	ICZN	EN	http://creativecommons.org/licenses/by/4.0/legalcode	Universidade dos Açores	0909de38-df26-41ae-9d2d-60c6ed54cb85	0a80feca-b411-428a-a34e-c5c2fa07cdba	UAc	Checklist of Azorean Arthropoda v4
edb0679d-d6db-4339-98af-9010e38fcd38	edb0679d-d6db-4339-98af-9010e38fcd38	edb0679d-d6db-4339-98af-9010e38fcd38	0e5899f7-abbf-41a5-af84-9d9076001833		Emblyna	Emblyna	Dictynidae	Animalia	Arthropoda	Arachnida	Araneae	Dictynidae	Emblyna			genus	accepted		2005-10-06	ICZN	EN	http://creativecommons.org/licenses/by/4.0/legalcode	Universidade dos Açores	0909de38-df26-41ae-9d2d-60c6ed54cb85	0a80feca-b411-428a-a34e-c5c2fa07cdba	UAc	Checklist of Azorean Arthropoda v4
35efcf9a-a39f-42fe-a1ef-413cc0ecb6dd	35efcf9a-a39f-42fe-a1ef-413cc0ecb6dd	35efcf9a-a39f-42fe-a1ef-413cc0ecb6dd	edb0679d-d6db-4339-98af-9010e38fcd38	Azores Bioportal Code A00641	Emblyna acoreensis Wunderlich, 1992	Emblyna acoreensis Wunderlich, 1992	Emblyna	Animalia	Arthropoda	Arachnida	Araneae	Dictynidae	Emblyna	acoreensis		species	accepted	Wunderlich, 1992	2005-10-06	ICZN	EN	http://creativecommons.org/licenses/by/4.0/legalcode	Universidade dos Açores	0909de38-df26-41ae-9d2d-60c6ed54cb85	0a80feca-b411-428a-a34e-c5c2fa07cdba	UAc	Checklist of Azorean Arthropoda v4
86d3e739-b049-4239-9ddf-f61a83f837c5	86d3e739-b049-4239-9ddf-f61a83f837c5	86d3e739-b049-4239-9ddf-f61a83f837c5	0e5899f7-abbf-41a5-af84-9d9076001833		Lathys	Lathys	Dictynidae	Animalia	Arthropoda	Arachnida	Araneae	Dictynidae	Lathys			genus	accepted		2005-10-06	ICZN	EN	http://creativecommons.org/licenses/by/4.0/legalcode	Universidade dos Açores	0909de38-df26-41ae-9d2d-60c6ed54cb85	0a80feca-b411-428a-a34e-c5c2fa07cdba	UAc	Checklist of Azorean Arthropoda v4
86bf8c71-23f6-4d01-8a5b-9884aa2f1a89	86bf8c71-23f6-4d01-8a5b-9884aa2f1a89	86bf8c71-23f6-4d01-8a5b-9884aa2f1a89	86d3e739-b049-4239-9ddf-f61a83f837c5	Azores Bioportal Code A00640	Lathys dentichelis (Simon, 1883)	Lathys dentichelis (Simon, 1883)	Lathys	Animalia	Arthropoda	Arachnida	Araneae	Dictynidae	Lathys	dentichelis		species	accepted	(Simon, 1883)	2005-10-06	ICZN	EN	http://creativecommons.org/licenses/by/4.0/legalcode	Universidade dos Açores	0909de38-df26-41ae-9d2d-60c6ed54cb85	0a80feca-b411-428a-a34e-c5c2fa07cdba	UAc	Checklist of Azorean Arthropoda v4
2e8fc3e3-1489-41a4-86d2-bc2e0cdbc767	2e8fc3e3-1489-41a4-86d2-bc2e0cdbc767	2e8fc3e3-1489-41a4-86d2-bc2e0cdbc767	0e5899f7-abbf-41a5-af84-9d9076001833		Nigma	Nigma	Dictynidae	Animalia	Arthropoda	Arachnida	Araneae	Dictynidae	Nigma			genus	accepted		2005-10-06	ICZN	EN	http://creativecommons.org/licenses/by/4.0/legalcode	Universidade dos Açores	0909de38-df26-41ae-9d2d-60c6ed54cb85	0a80feca-b411-428a-a34e-c5c2fa07cdba	UAc	Checklist of Azorean Arthropoda v4
97aae211-6ddf-432a-a53f-605a4c68673b	97aae211-6ddf-432a-a53f-605a4c68673b	97aae211-6ddf-432a-a53f-605a4c68673b	2e8fc3e3-1489-41a4-86d2-bc2e0cdbc767	Azores Bioportal Code A00642	Nigma puella (Simon, 1870)	Nigma puella (Simon, 1870)	Nigma	Animalia	Arthropoda	Arachnida	Araneae	Dictynidae	Nigma	puella		species	accepted	(Simon, 1870)	2005-10-06	ICZN	EN	http://creativecommons.org/licenses/by/4.0/legalcode	Universidade dos Açores	0909de38-df26-41ae-9d2d-60c6ed54cb85	0a80feca-b411-428a-a34e-c5c2fa07cdba	UAc	Checklist of Azorean Arthropoda v4
eacb7b20-5ee2-433d-9238-85b3fef2f739	eacb7b20-5ee2-433d-9238-85b3fef2f739	eacb7b20-5ee2-433d-9238-85b3fef2f739	0a501d33-8cff-4859-ab50-30e526bddfac		Dysderidae	Dysderidae	Araneae	Animalia	Arthropoda	Arachnida	Araneae	Dysderidae				family	accepted		2005-10-06	ICZN	EN	http://creativecommons.org/licenses/by/4.0/legalcode	Universidade dos Açores	0909de38-df26-41ae-9d2d-60c6ed54cb85	0a80feca-b411-428a-a34e-c5c2fa07cdba	UAc	Checklist of Azorean Arthropoda v4
c83e1738-ec82-4bfd-9b22-2cb2b91af07d	c83e1738-ec82-4bfd-9b22-2cb2b91af07d	c83e1738-ec82-4bfd-9b22-2cb2b91af07d	eacb7b20-5ee2-433d-9238-85b3fef2f739		Dysdera	Dysdera	Dysderidae	Animalia	Arthropoda	Arachnida	Araneae	Dysderidae	Dysdera			genus	accepted		2005-10-06	ICZN	EN	http://creativecommons.org/licenses/by/4.0/legalcode	Universidade dos Açores	0909de38-df26-41ae-9d2d-60c6ed54cb85	0a80feca-b411-428a-a34e-c5c2fa07cdba	UAc	Checklist of Azorean Arthropoda v4
de0faed2-eb50-4a7d-acc1-a6ca12a2b0de	de0faed2-eb50-4a7d-acc1-a6ca12a2b0de	de0faed2-eb50-4a7d-acc1-a6ca12a2b0de	c83e1738-ec82-4bfd-9b22-2cb2b91af07d	Azores Bioportal Code A00569	Dysdera crocata C. L. Koch, 1838	Dysdera crocata C. L. Koch, 1838	Dysdera	Animalia	Arthropoda	Arachnida	Araneae	Dysderidae	Dysdera	crocata		species	accepted	C. L. Koch, 1838	2005-10-06	ICZN	EN	http://creativecommons.org/licenses/by/4.0/legalcode	Universidade dos Açores	0909de38-df26-41ae-9d2d-60c6ed54cb85	0a80feca-b411-428a-a34e-c5c2fa07cdba	UAc	Checklist of Azorean Arthropoda v4
f453f0dc-3b51-450c-bd5a-864e00d032b7	f453f0dc-3b51-450c-bd5a-864e00d032b7	f453f0dc-3b51-450c-bd5a-864e00d032b7	0a501d33-8cff-4859-ab50-30e526bddfac		Filistatidae	Filistatidae	Araneae	Animalia	Arthropoda	Arachnida	Araneae	Filistatidae				family	accepted		2022-01-28	ICZN	EN	http://creativecommons.org/licenses/by/4.0/legalcode	Universidade dos Açores	0909de38-df26-41ae-9d2d-60c6ed54cb85	0a80feca-b411-428a-a34e-c5c2fa07cdba	UAc	Checklist of Azorean Arthropoda v4
b0fd04a8-b4dd-45ee-8710-45f3d7d38c2c	b0fd04a8-b4dd-45ee-8710-45f3d7d38c2c	b0fd04a8-b4dd-45ee-8710-45f3d7d38c2c	f453f0dc-3b51-450c-bd5a-864e00d032b7		Filistata	Filistata	Filistatidae	Animalia	Arthropoda	Arachnida	Araneae	Filistatidae	Filistata			genus	accepted		2022-01-28	ICZN	EN	http://creativecommons.org/licenses/by/4.0/legalcode	Universidade dos Açores	0909de38-df26-41ae-9d2d-60c6ed54cb85	0a80feca-b411-428a-a34e-c5c2fa07cdba	UAc	Checklist of Azorean Arthropoda v4
658f5d33-3432-4f54-acdd-b08f096d1123	658f5d33-3432-4f54-acdd-b08f096d1123	658f5d33-3432-4f54-acdd-b08f096d1123	b0fd04a8-b4dd-45ee-8710-45f3d7d38c2c	Azores Bioportal Code A00559	Filistata insidiatrix (Forsskål, 1775)	Filistata insidiatrix (Forsskål, 1775)	Filistata	Animalia	Arthropoda	Arachnida	Araneae	Filistatidae	Filistata	insidiatrix		species	accepted	(Forsskål, 1775)	2022-01-28	ICZN	EN	http://creativecommons.org/licenses/by/4.0/legalcode	Universidade dos Açores	0909de38-df26-41ae-9d2d-60c6ed54cb85	0a80feca-b411-428a-a34e-c5c2fa07cdba	UAc	Checklist of Azorean Arthropoda v4
97c8e63b-6435-4712-a846-438d752e812a	97c8e63b-6435-4712-a846-438d752e812a	97c8e63b-6435-4712-a846-438d752e812a	f453f0dc-3b51-450c-bd5a-864e00d032b7		Pritha	Pritha	Filistatidae	Animalia	Arthropoda	Arachnida	Araneae	Filistatidae	Pritha			genus	accepted		2005-10-06	ICZN	EN	http://creativecommons.org/licenses/by/4.0/legalcode	Universidade dos Açores	0909de38-df26-41ae-9d2d-60c6ed54cb85	0a80feca-b411-428a-a34e-c5c2fa07cdba	UAc	Checklist of Azorean Arthropoda v4
6ce69d9b-9481-4717-98ca-ed3d2f83c205	6ce69d9b-9481-4717-98ca-ed3d2f83c205	6ce69d9b-9481-4717-98ca-ed3d2f83c205	97c8e63b-6435-4712-a846-438d752e812a	Azores Bioportal Code A00562	Pritha pallida (Kulczynski, 1897)	Pritha pallida (Kulczynski, 1897)	Pritha	Animalia	Arthropoda	Arachnida	Araneae	Filistatidae	Pritha	pallida		species	accepted	(Kulczynski, 1897)	2005-10-06	ICZN	EN	http://creativecommons.org/licenses/by/4.0/legalcode	Universidade dos Açores	0909de38-df26-41ae-9d2d-60c6ed54cb85	0a80feca-b411-428a-a34e-c5c2fa07cdba	UAc	Checklist of Azorean Arthropoda v4
be0df8ab-40fa-4f0c-bc68-6caed610a55b	be0df8ab-40fa-4f0c-bc68-6caed610a55b	be0df8ab-40fa-4f0c-bc68-6caed610a55b	0a501d33-8cff-4859-ab50-30e526bddfac		Gnaphosidae	Gnaphosidae	Araneae	Animalia	Arthropoda	Arachnida	Araneae	Gnaphosidae				family	accepted		2021-01-25	ICZN	EN	http://creativecommons.org/licenses/by/4.0/legalcode	Universidade dos Açores	0909de38-df26-41ae-9d2d-60c6ed54cb85	0a80feca-b411-428a-a34e-c5c2fa07cdba	UAc	Checklist of Azorean Arthropoda v4
ea73ddd0-83ff-4930-942e-05b041d5c072	ea73ddd0-83ff-4930-942e-05b041d5c072	ea73ddd0-83ff-4930-942e-05b041d5c072	be0df8ab-40fa-4f0c-bc68-6caed610a55b		Drassodes	Drassodes	Gnaphosidae	Animalia	Arthropoda	Arachnida	Araneae	Gnaphosidae	Drassodes			genus	accepted		2005-10-06	ICZN	EN	http://creativecommons.org/licenses/by/4.0/legalcode	Universidade dos Açores	0909de38-df26-41ae-9d2d-60c6ed54cb85	0a80feca-b411-428a-a34e-c5c2fa07cdba	UAc	Checklist of Azorean Arthropoda v4
b932a228-844b-412c-b03e-a846b3fbbb1d	b932a228-844b-412c-b03e-a846b3fbbb1d	b932a228-844b-412c-b03e-a846b3fbbb1d	ea73ddd0-83ff-4930-942e-05b041d5c072	Azores Bioportal Code A00659	Drassodes lapidosus (Walckenaer, 1802)	Drassodes lapidosus (Walckenaer, 1802)	Drassodes	Animalia	Arthropoda	Arachnida	Araneae	Gnaphosidae	Drassodes	lapidosus		species	accepted	(Walckenaer, 1802)	2005-10-06	ICZN	EN	http://creativecommons.org/licenses/by/4.0/legalcode	Universidade dos Açores	0909de38-df26-41ae-9d2d-60c6ed54cb85	0a80feca-b411-428a-a34e-c5c2fa07cdba	UAc	Checklist of Azorean Arthropoda v4
1998157a-a74b-47c9-8966-af5c5f996790	1998157a-a74b-47c9-8966-af5c5f996790	1998157a-a74b-47c9-8966-af5c5f996790	be0df8ab-40fa-4f0c-bc68-6caed610a55b		Haplodrassus	Haplodrassus	Gnaphosidae	Animalia	Arthropoda	Arachnida	Araneae	Gnaphosidae	Haplodrassus			genus	accepted		2005-10-06	ICZN	EN	http://creativecommons.org/licenses/by/4.0/legalcode	Universidade dos Açores	0909de38-df26-41ae-9d2d-60c6ed54cb85	0a80feca-b411-428a-a34e-c5c2fa07cdba	UAc	Checklist of Azorean Arthropoda v4
a2eac402-405f-4858-aad8-ccde58d1ceec	a2eac402-405f-4858-aad8-ccde58d1ceec	a2eac402-405f-4858-aad8-ccde58d1ceec	1998157a-a74b-47c9-8966-af5c5f996790	Azores Bioportal Code A00660	Haplodrassus signifer (C. L. Koch, 1839)	Haplodrassus signifer (C. L. Koch, 1839)	Haplodrassus	Animalia	Arthropoda	Arachnida	Araneae	Gnaphosidae	Haplodrassus	signifer		species	accepted	(C. L. Koch, 1839)	2005-10-06	ICZN	EN	http://creativecommons.org/licenses/by/4.0/legalcode	Universidade dos Açores	0909de38-df26-41ae-9d2d-60c6ed54cb85	0a80feca-b411-428a-a34e-c5c2fa07cdba	UAc	Checklist of Azorean Arthropoda v4
bcbafb3d-a1fd-42a9-b044-30fd0a3a1451	bcbafb3d-a1fd-42a9-b044-30fd0a3a1451	bcbafb3d-a1fd-42a9-b044-30fd0a3a1451	be0df8ab-40fa-4f0c-bc68-6caed610a55b		Leptodrassus	Leptodrassus	Gnaphosidae	Animalia	Arthropoda	Arachnida	Araneae	Gnaphosidae	Leptodrassus			genus	accepted		2005-10-06	ICZN	EN	http://creativecommons.org/licenses/by/4.0/legalcode	Universidade dos Açores	0909de38-df26-41ae-9d2d-60c6ed54cb85	0a80feca-b411-428a-a34e-c5c2fa07cdba	UAc	Checklist of Azorean Arthropoda v4
e205e92c-16a5-4b80-84ad-a108e2427426	e205e92c-16a5-4b80-84ad-a108e2427426	e205e92c-16a5-4b80-84ad-a108e2427426	bcbafb3d-a1fd-42a9-b044-30fd0a3a1451	Azores Bioportal Code A00661	Leptodrassus albidus Simon, 1914	Leptodrassus albidus Simon, 1914	Leptodrassus	Animalia	Arthropoda	Arachnida	Araneae	Gnaphosidae	Leptodrassus	albidus		species	accepted	Simon, 1914	2005-10-06	ICZN	EN	http://creativecommons.org/licenses/by/4.0/legalcode	Universidade dos Açores	0909de38-df26-41ae-9d2d-60c6ed54cb85	0a80feca-b411-428a-a34e-c5c2fa07cdba	UAc	Checklist of Azorean Arthropoda v4
ef27fee2-fe06-439d-ac10-a2e8ff486c09	ef27fee2-fe06-439d-ac10-a2e8ff486c09	ef27fee2-fe06-439d-ac10-a2e8ff486c09	be0df8ab-40fa-4f0c-bc68-6caed610a55b		Marinarozelotes	Marinarozelotes	Gnaphosidae	Animalia	Arthropoda	Arachnida	Araneae	Gnaphosidae	Marinarozelotes			genus	accepted		2021-01-25	ICZN	EN	http://creativecommons.org/licenses/by/4.0/legalcode	Universidade dos Açores	0909de38-df26-41ae-9d2d-60c6ed54cb85	0a80feca-b411-428a-a34e-c5c2fa07cdba	UAc	Checklist of Azorean Arthropoda v4
3032fa38-40e9-4f16-8671-6f2820c777f1	3032fa38-40e9-4f16-8671-6f2820c777f1	3032fa38-40e9-4f16-8671-6f2820c777f1	ef27fee2-fe06-439d-ac10-a2e8ff486c09	Azores Bioportal Code A00664	Marinarozelotes lyonneti (Audouin, 1826)	Marinarozelotes lyonneti (Audouin, 1826)	Marinarozelotes	Animalia	Arthropoda	Arachnida	Araneae	Gnaphosidae	Marinarozelotes	lyonneti		species	accepted	(Audouin, 1826)	2021-01-25	ICZN	EN	http://creativecommons.org/licenses/by/4.0/legalcode	Universidade dos Açores	0909de38-df26-41ae-9d2d-60c6ed54cb85	0a80feca-b411-428a-a34e-c5c2fa07cdba	UAc	Checklist of Azorean Arthropoda v4
d738af5e-ba63-4135-9640-2bf8d3129242	d738af5e-ba63-4135-9640-2bf8d3129242	d738af5e-ba63-4135-9640-2bf8d3129242	be0df8ab-40fa-4f0c-bc68-6caed610a55b		Micaria	Micaria	Gnaphosidae	Animalia	Arthropoda	Arachnida	Araneae	Gnaphosidae	Micaria			genus	accepted		2005-10-06	ICZN	EN	http://creativecommons.org/licenses/by/4.0/legalcode	Universidade dos Açores	0909de38-df26-41ae-9d2d-60c6ed54cb85	0a80feca-b411-428a-a34e-c5c2fa07cdba	UAc	Checklist of Azorean Arthropoda v4
a2846c98-0919-4aa1-b3f0-333f62946bc4	a2846c98-0919-4aa1-b3f0-333f62946bc4	a2846c98-0919-4aa1-b3f0-333f62946bc4	d738af5e-ba63-4135-9640-2bf8d3129242	Azores Bioportal Code A00662	Micaria pallipes (Lucas, 1846)	Micaria pallipes (Lucas, 1846)	Micaria	Animalia	Arthropoda	Arachnida	Araneae	Gnaphosidae	Micaria	pallipes		species	accepted	(Lucas, 1846)	2005-10-06	ICZN	EN	http://creativecommons.org/licenses/by/4.0/legalcode	Universidade dos Açores	0909de38-df26-41ae-9d2d-60c6ed54cb85	0a80feca-b411-428a-a34e-c5c2fa07cdba	UAc	Checklist of Azorean Arthropoda v4
2e915136-2890-436c-9da1-606a4cd43cbd	2e915136-2890-436c-9da1-606a4cd43cbd	2e915136-2890-436c-9da1-606a4cd43cbd	be0df8ab-40fa-4f0c-bc68-6caed610a55b		Scotophaeus	Scotophaeus	Gnaphosidae	Animalia	Arthropoda	Arachnida	Araneae	Gnaphosidae	Scotophaeus			genus	accepted		2005-10-06	ICZN	EN	http://creativecommons.org/licenses/by/4.0/legalcode	Universidade dos Açores	0909de38-df26-41ae-9d2d-60c6ed54cb85	0a80feca-b411-428a-a34e-c5c2fa07cdba	UAc	Checklist of Azorean Arthropoda v4
fd7210c0-0eb0-4116-b37f-41e3a8fe4a88	fd7210c0-0eb0-4116-b37f-41e3a8fe4a88	fd7210c0-0eb0-4116-b37f-41e3a8fe4a88	2e915136-2890-436c-9da1-606a4cd43cbd	Azores Bioportal Code A00663	Scotophaeus blackwalli (Thorell, 1871)	Scotophaeus blackwalli (Thorell, 1871)	Scotophaeus	Animalia	Arthropoda	Arachnida	Araneae	Gnaphosidae	Scotophaeus	blackwalli		species	accepted	(Thorell, 1871)	2005-10-06	ICZN	EN	http://creativecommons.org/licenses/by/4.0/legalcode	Universidade dos Açores	0909de38-df26-41ae-9d2d-60c6ed54cb85	0a80feca-b411-428a-a34e-c5c2fa07cdba	UAc	Checklist of Azorean Arthropoda v4
38e423aa-a27b-45fd-8109-08759e0ed92f	38e423aa-a27b-45fd-8109-08759e0ed92f	38e423aa-a27b-45fd-8109-08759e0ed92f	be0df8ab-40fa-4f0c-bc68-6caed610a55b		Zelotes	Zelotes	Gnaphosidae	Animalia	Arthropoda	Arachnida	Araneae	Gnaphosidae	Zelotes			genus	accepted		2005-10-06	ICZN	EN	http://creativecommons.org/licenses/by/4.0/legalcode	Universidade dos Açores	0909de38-df26-41ae-9d2d-60c6ed54cb85	0a80feca-b411-428a-a34e-c5c2fa07cdba	UAc	Checklist of Azorean Arthropoda v4
9861cf81-3118-41f3-8afa-9b0c80995b96	9861cf81-3118-41f3-8afa-9b0c80995b96	9861cf81-3118-41f3-8afa-9b0c80995b96	38e423aa-a27b-45fd-8109-08759e0ed92f	Azores Bioportal Code A00667	Zelotes aeneus (Simon, 1878)	Zelotes aeneus (Simon, 1878)	Zelotes	Animalia	Arthropoda	Arachnida	Araneae	Gnaphosidae	Zelotes	aeneus		species	accepted	(Simon, 1878)	2005-10-06	ICZN	EN	http://creativecommons.org/licenses/by/4.0/legalcode	Universidade dos Açores	0909de38-df26-41ae-9d2d-60c6ed54cb85	0a80feca-b411-428a-a34e-c5c2fa07cdba	UAc	Checklist of Azorean Arthropoda v4
a508c29c-7b21-4abf-a10c-7a3e7e8162f9	a508c29c-7b21-4abf-a10c-7a3e7e8162f9	a508c29c-7b21-4abf-a10c-7a3e7e8162f9	38e423aa-a27b-45fd-8109-08759e0ed92f	Azores Bioportal Code A00666	Zelotes longipes (L. Koch, 1866)	Zelotes longipes (L. Koch, 1866)	Zelotes	Animalia	Arthropoda	Arachnida	Araneae	Gnaphosidae	Zelotes	longipes		species	accepted	(L. Koch, 1866)	2021-03-08	ICZN	EN	http://creativecommons.org/licenses/by/4.0/legalcode	Universidade dos Açores	0909de38-df26-41ae-9d2d-60c6ed54cb85	0a80feca-b411-428a-a34e-c5c2fa07cdba	UAc	Checklist of Azorean Arthropoda v4
ef89d2a8-647e-4f2e-955f-0b2d7545c3cc	ef89d2a8-647e-4f2e-955f-0b2d7545c3cc	ef89d2a8-647e-4f2e-955f-0b2d7545c3cc	38e423aa-a27b-45fd-8109-08759e0ed92f	Azores Bioportal Code A00665	Zelotes tenuis (L. Koch, 1866)	Zelotes tenuis (L. Koch, 1866)	Zelotes	Animalia	Arthropoda	Arachnida	Araneae	Gnaphosidae	Zelotes	tenuis		species	accepted	(L. Koch, 1866)	2021-10-26	ICZN	EN	http://creativecommons.org/licenses/by/4.0/legalcode	Universidade dos Açores	0909de38-df26-41ae-9d2d-60c6ed54cb85	0a80feca-b411-428a-a34e-c5c2fa07cdba	UAc	Checklist of Azorean Arthropoda v4
44c5945d-889e-40d2-9363-941f0d679635	44c5945d-889e-40d2-9363-941f0d679635	44c5945d-889e-40d2-9363-941f0d679635	0a501d33-8cff-4859-ab50-30e526bddfac		Linyphiidae	Linyphiidae	Araneae	Animalia	Arthropoda	Arachnida	Araneae	Linyphiidae				family	accepted		2021-01-25	ICZN	EN	http://creativecommons.org/licenses/by/4.0/legalcode	Universidade dos Açores	0909de38-df26-41ae-9d2d-60c6ed54cb85	0a80feca-b411-428a-a34e-c5c2fa07cdba	UAc	Checklist of Azorean Arthropoda v4
7e6088bc-2f98-42f3-bcdd-2ad958de38b1	7e6088bc-2f98-42f3-bcdd-2ad958de38b1	7e6088bc-2f98-42f3-bcdd-2ad958de38b1	44c5945d-889e-40d2-9363-941f0d679635		Acorigone	Acorigone	Linyphiidae	Animalia	Arthropoda	Arachnida	Araneae	Linyphiidae	Acorigone			genus	accepted		2005-10-06	ICZN	EN	http://creativecommons.org/licenses/by/4.0/legalcode	Universidade dos Açores	0909de38-df26-41ae-9d2d-60c6ed54cb85	0a80feca-b411-428a-a34e-c5c2fa07cdba	UAc	Checklist of Azorean Arthropoda v4
c156045a-04f1-4b2d-bb8e-1e49662f3149	c156045a-04f1-4b2d-bb8e-1e49662f3149	c156045a-04f1-4b2d-bb8e-1e49662f3149	7e6088bc-2f98-42f3-bcdd-2ad958de38b1	Azores Bioportal Code A00593	Acorigone acoreensis (Wunderlich, 1992)	Acorigone acoreensis (Wunderlich, 1992)	Acorigone	Animalia	Arthropoda	Arachnida	Araneae	Linyphiidae	Acorigone	acoreensis		species	accepted	(Wunderlich, 1992)	2005-10-06	ICZN	EN	http://creativecommons.org/licenses/by/4.0/legalcode	Universidade dos Açores	0909de38-df26-41ae-9d2d-60c6ed54cb85	0a80feca-b411-428a-a34e-c5c2fa07cdba	UAc	Checklist of Azorean Arthropoda v4
76971cfd-a69e-41d5-ac46-15c908708156	76971cfd-a69e-41d5-ac46-15c908708156	76971cfd-a69e-41d5-ac46-15c908708156	7e6088bc-2f98-42f3-bcdd-2ad958de38b1	Azores Bioportal Code A00595	Acorigone zebraneus Wunderlich, 2008	Acorigone zebraneus Wunderlich, 2008	Acorigone	Animalia	Arthropoda	Arachnida	Araneae	Linyphiidae	Acorigone	zebraneus		species	accepted	Wunderlich, 2008	2005-10-06	ICZN	EN	http://creativecommons.org/licenses/by/4.0/legalcode	Universidade dos Açores	0909de38-df26-41ae-9d2d-60c6ed54cb85	0a80feca-b411-428a-a34e-c5c2fa07cdba	UAc	Checklist of Azorean Arthropoda v4
484e1fa3-ac24-413f-92a6-f7bf3aeace31	484e1fa3-ac24-413f-92a6-f7bf3aeace31	484e1fa3-ac24-413f-92a6-f7bf3aeace31	44c5945d-889e-40d2-9363-941f0d679635		Agyneta	Agyneta	Linyphiidae	Animalia	Arthropoda	Arachnida	Araneae	Linyphiidae	Agyneta			genus	accepted		2021-01-25	ICZN	EN	http://creativecommons.org/licenses/by/4.0/legalcode	Universidade dos Açores	0909de38-df26-41ae-9d2d-60c6ed54cb85	0a80feca-b411-428a-a34e-c5c2fa07cdba	UAc	Checklist of Azorean Arthropoda v4
cb5f0154-1649-455c-883e-a636f69dab9b	cb5f0154-1649-455c-883e-a636f69dab9b	cb5f0154-1649-455c-883e-a636f69dab9b	484e1fa3-ac24-413f-92a6-f7bf3aeace31	Azores Bioportal Code A00583	Agyneta decora (O. Pickard-Cambridge, 1871)	Agyneta decora (O. Pickard-Cambridge, 1871)	Agyneta	Animalia	Arthropoda	Arachnida	Araneae	Linyphiidae	Agyneta	decora		species	accepted	(O. Pickard-Cambridge, 1871)	2021-01-25	ICZN	EN	http://creativecommons.org/licenses/by/4.0/legalcode	Universidade dos Açores	0909de38-df26-41ae-9d2d-60c6ed54cb85	0a80feca-b411-428a-a34e-c5c2fa07cdba	UAc	Checklist of Azorean Arthropoda v4
0b401b17-bb8b-4ae4-be58-6f1c07398916	0b401b17-bb8b-4ae4-be58-6f1c07398916	0b401b17-bb8b-4ae4-be58-6f1c07398916	484e1fa3-ac24-413f-92a6-f7bf3aeace31	Azores Bioportal Code A00585	Agyneta depigmentata Wunderlich, 2008	Agyneta depigmentata Wunderlich, 2008	Agyneta	Animalia	Arthropoda	Arachnida	Araneae	Linyphiidae	Agyneta	depigmentata		species	accepted	Wunderlich, 2008	2005-10-06	ICZN	EN	http://creativecommons.org/licenses/by/4.0/legalcode	Universidade dos Açores	0909de38-df26-41ae-9d2d-60c6ed54cb85	0a80feca-b411-428a-a34e-c5c2fa07cdba	UAc	Checklist of Azorean Arthropoda v4
930067c9-b14f-49cb-a744-873d518ba3d0	930067c9-b14f-49cb-a744-873d518ba3d0	930067c9-b14f-49cb-a744-873d518ba3d0	484e1fa3-ac24-413f-92a6-f7bf3aeace31	Azores Bioportal Code A00588	Agyneta fuscipalpa (C. L. Koch, 1836)	Agyneta fuscipalpa (C. L. Koch, 1836)	Agyneta	Animalia	Arthropoda	Arachnida	Araneae	Linyphiidae	Agyneta	fuscipalpa		species	accepted	(C. L. Koch, 1836)	2021-01-25	ICZN	EN	http://creativecommons.org/licenses/by/4.0/legalcode	Universidade dos Açores	0909de38-df26-41ae-9d2d-60c6ed54cb85	0a80feca-b411-428a-a34e-c5c2fa07cdba	UAc	Checklist of Azorean Arthropoda v4
e6acd94e-a95e-451b-b287-c1558c970f2e	e6acd94e-a95e-451b-b287-c1558c970f2e	e6acd94e-a95e-451b-b287-c1558c970f2e	484e1fa3-ac24-413f-92a6-f7bf3aeace31	Azores Bioportal Code A00586	Agyneta rugosa Wunderlich, 1992	Agyneta rugosa Wunderlich, 1992	Agyneta	Animalia	Arthropoda	Arachnida	Araneae	Linyphiidae	Agyneta	rugosa		species	accepted	Wunderlich, 1992	2021-03-08	ICZN	EN	http://creativecommons.org/licenses/by/4.0/legalcode	Universidade dos Açores	0909de38-df26-41ae-9d2d-60c6ed54cb85	0a80feca-b411-428a-a34e-c5c2fa07cdba	UAc	Checklist of Azorean Arthropoda v4
2b172445-236a-4215-aa1e-71a45bba423a	2b172445-236a-4215-aa1e-71a45bba423a	2b172445-236a-4215-aa1e-71a45bba423a	484e1fa3-ac24-413f-92a6-f7bf3aeace31	Azores Bioportal Code A00587	Agyneta rurestris (C. L. Koch, 1836)	Agyneta rurestris (C. L. Koch, 1836)	Agyneta	Animalia	Arthropoda	Arachnida	Araneae	Linyphiidae	Agyneta	rurestris		species	accepted	(C. L. Koch, 1836)	2021-01-25	ICZN	EN	http://creativecommons.org/licenses/by/4.0/legalcode	Universidade dos Açores	0909de38-df26-41ae-9d2d-60c6ed54cb85	0a80feca-b411-428a-a34e-c5c2fa07cdba	UAc	Checklist of Azorean Arthropoda v4
c7402bc7-8782-4152-852e-318d34d57b37	c7402bc7-8782-4152-852e-318d34d57b37	c7402bc7-8782-4152-852e-318d34d57b37	44c5945d-889e-40d2-9363-941f0d679635		Canariphantes	Canariphantes	Linyphiidae	Animalia	Arthropoda	Arachnida	Araneae	Linyphiidae	Canariphantes			genus	accepted		2005-10-06	ICZN	EN	http://creativecommons.org/licenses/by/4.0/legalcode	Universidade dos Açores	0909de38-df26-41ae-9d2d-60c6ed54cb85	0a80feca-b411-428a-a34e-c5c2fa07cdba	UAc	Checklist of Azorean Arthropoda v4
8ac17dcc-56aa-49a3-bca6-82995a509abe	8ac17dcc-56aa-49a3-bca6-82995a509abe	8ac17dcc-56aa-49a3-bca6-82995a509abe	c7402bc7-8782-4152-852e-318d34d57b37	Azores Bioportal Code A00589	Canariphantes acoreensis (Wunderlich, 1992)	Canariphantes acoreensis (Wunderlich, 1992)	Canariphantes	Animalia	Arthropoda	Arachnida	Araneae	Linyphiidae	Canariphantes	acoreensis		species	accepted	(Wunderlich, 1992)	2005-10-06	ICZN	EN	http://creativecommons.org/licenses/by/4.0/legalcode	Universidade dos Açores	0909de38-df26-41ae-9d2d-60c6ed54cb85	0a80feca-b411-428a-a34e-c5c2fa07cdba	UAc	Checklist of Azorean Arthropoda v4
9ffa8c7a-8298-463f-9a52-5a45d8c3a755	9ffa8c7a-8298-463f-9a52-5a45d8c3a755	9ffa8c7a-8298-463f-9a52-5a45d8c3a755	c7402bc7-8782-4152-852e-318d34d57b37	Azores Bioportal Code A02461	Canariphantes junipericola Crespo & Bosmans, 2014	Canariphantes junipericola Crespo & Bosmans, 2014	Canariphantes	Animalia	Arthropoda	Arachnida	Araneae	Linyphiidae	Canariphantes	junipericola		species	accepted	Crespo & Bosmans, 2014	2005-10-06	ICZN	EN	http://creativecommons.org/licenses/by/4.0/legalcode	Universidade dos Açores	0909de38-df26-41ae-9d2d-60c6ed54cb85	0a80feca-b411-428a-a34e-c5c2fa07cdba	UAc	Checklist of Azorean Arthropoda v4
920d6891-539b-4d51-8668-9413ee8b1f4f	920d6891-539b-4d51-8668-9413ee8b1f4f	920d6891-539b-4d51-8668-9413ee8b1f4f	c7402bc7-8782-4152-852e-318d34d57b37	Azores Bioportal Code A02462	Canariphantes relictus Crespo & Bosmans, 2014	Canariphantes relictus Crespo & Bosmans, 2014	Canariphantes	Animalia	Arthropoda	Arachnida	Araneae	Linyphiidae	Canariphantes	relictus		species	accepted	Crespo & Bosmans, 2014	2005-10-06	ICZN	EN	http://creativecommons.org/licenses/by/4.0/legalcode	Universidade dos Açores	0909de38-df26-41ae-9d2d-60c6ed54cb85	0a80feca-b411-428a-a34e-c5c2fa07cdba	UAc	Checklist of Azorean Arthropoda v4
3730bbee-ca7a-4aa2-ab17-820fd95e339f	3730bbee-ca7a-4aa2-ab17-820fd95e339f	3730bbee-ca7a-4aa2-ab17-820fd95e339f	44c5945d-889e-40d2-9363-941f0d679635		Entelecara	Entelecara	Linyphiidae	Animalia	Arthropoda	Arachnida	Araneae	Linyphiidae	Entelecara			genus	accepted		2005-10-06	ICZN	EN	http://creativecommons.org/licenses/by/4.0/legalcode	Universidade dos Açores	0909de38-df26-41ae-9d2d-60c6ed54cb85	0a80feca-b411-428a-a34e-c5c2fa07cdba	UAc	Checklist of Azorean Arthropoda v4
045c2838-dd67-47f9-b2f3-dfecaa2a93fa	045c2838-dd67-47f9-b2f3-dfecaa2a93fa	045c2838-dd67-47f9-b2f3-dfecaa2a93fa	3730bbee-ca7a-4aa2-ab17-820fd95e339f	Azores Bioportal Code A00597	Entelecara schmitzi Kulczynski, 1905	Entelecara schmitzi Kulczynski, 1905	Entelecara	Animalia	Arthropoda	Arachnida	Araneae	Linyphiidae	Entelecara	schmitzi		species	accepted	Kulczynski, 1905	2005-10-06	ICZN	EN	http://creativecommons.org/licenses/by/4.0/legalcode	Universidade dos Açores	0909de38-df26-41ae-9d2d-60c6ed54cb85	0a80feca-b411-428a-a34e-c5c2fa07cdba	UAc	Checklist of Azorean Arthropoda v4
9b759f2c-f54a-4ecf-b985-7237c970bd52	9b759f2c-f54a-4ecf-b985-7237c970bd52	9b759f2c-f54a-4ecf-b985-7237c970bd52	44c5945d-889e-40d2-9363-941f0d679635		Erigone	Erigone	Linyphiidae	Animalia	Arthropoda	Arachnida	Araneae	Linyphiidae	Erigone			genus	accepted		2021-01-25	ICZN	EN	http://creativecommons.org/licenses/by/4.0/legalcode	Universidade dos Açores	0909de38-df26-41ae-9d2d-60c6ed54cb85	0a80feca-b411-428a-a34e-c5c2fa07cdba	UAc	Checklist of Azorean Arthropoda v4
e3e336b4-caf1-452b-9cf1-7e2a69c3bb44	e3e336b4-caf1-452b-9cf1-7e2a69c3bb44	e3e336b4-caf1-452b-9cf1-7e2a69c3bb44	9b759f2c-f54a-4ecf-b985-7237c970bd52	Azores Bioportal Code A00600	Erigone atra Blackwall, 1833	Erigone atra Blackwall, 1833	Erigone	Animalia	Arthropoda	Arachnida	Araneae	Linyphiidae	Erigone	atra		species	accepted	Blackwall, 1833	2005-10-06	ICZN	EN	http://creativecommons.org/licenses/by/4.0/legalcode	Universidade dos Açores	0909de38-df26-41ae-9d2d-60c6ed54cb85	0a80feca-b411-428a-a34e-c5c2fa07cdba	UAc	Checklist of Azorean Arthropoda v4
73acea7e-64f1-4aec-817d-e2fbb8106a0c	73acea7e-64f1-4aec-817d-e2fbb8106a0c	73acea7e-64f1-4aec-817d-e2fbb8106a0c	9b759f2c-f54a-4ecf-b985-7237c970bd52	Azores Bioportal Code A00601	Erigone autumnalis Emerton, 1882	Erigone autumnalis Emerton, 1882	Erigone	Animalia	Arthropoda	Arachnida	Araneae	Linyphiidae	Erigone	autumnalis		species	accepted	Emerton, 1882	2005-10-06	ICZN	EN	http://creativecommons.org/licenses/by/4.0/legalcode	Universidade dos Açores	0909de38-df26-41ae-9d2d-60c6ed54cb85	0a80feca-b411-428a-a34e-c5c2fa07cdba	UAc	Checklist of Azorean Arthropoda v4
22da2a95-03ba-499b-81b2-e94603061d89	22da2a95-03ba-499b-81b2-e94603061d89	22da2a95-03ba-499b-81b2-e94603061d89	9b759f2c-f54a-4ecf-b985-7237c970bd52	Azores Bioportal Code A00602	Erigone dentipalpis (Wider, 1834)	Erigone dentipalpis (Wider, 1834)	Erigone	Animalia	Arthropoda	Arachnida	Araneae	Linyphiidae	Erigone	dentipalpis		species	accepted	(Wider, 1834)	2005-10-06	ICZN	EN	http://creativecommons.org/licenses/by/4.0/legalcode	Universidade dos Açores	0909de38-df26-41ae-9d2d-60c6ed54cb85	0a80feca-b411-428a-a34e-c5c2fa07cdba	UAc	Checklist of Azorean Arthropoda v4
1bb72496-accd-43db-9dea-d8f7c17179c8	1bb72496-accd-43db-9dea-d8f7c17179c8	1bb72496-accd-43db-9dea-d8f7c17179c8	9b759f2c-f54a-4ecf-b985-7237c970bd52	Azores Bioportal Code A00603	Erigone promiscua (O. Pickard-Cambridge, 1873)	Erigone promiscua (O. Pickard-Cambridge, 1873)	Erigone	Animalia	Arthropoda	Arachnida	Araneae	Linyphiidae	Erigone	promiscua		species	accepted	(O. Pickard-Cambridge, 1873)	2021-01-25	ICZN	EN	http://creativecommons.org/licenses/by/4.0/legalcode	Universidade dos Açores	0909de38-df26-41ae-9d2d-60c6ed54cb85	0a80feca-b411-428a-a34e-c5c2fa07cdba	UAc	Checklist of Azorean Arthropoda v4
ce229162-0801-4663-9fa8-f7871a4360cd	ce229162-0801-4663-9fa8-f7871a4360cd	ce229162-0801-4663-9fa8-f7871a4360cd	44c5945d-889e-40d2-9363-941f0d679635		Gongylidiellum	Gongylidiellum	Linyphiidae	Animalia	Arthropoda	Arachnida	Araneae	Linyphiidae	Gongylidiellum			genus	accepted		2021-01-25	ICZN	EN	http://creativecommons.org/licenses/by/4.0/legalcode	Universidade dos Açores	0909de38-df26-41ae-9d2d-60c6ed54cb85	0a80feca-b411-428a-a34e-c5c2fa07cdba	UAc	Checklist of Azorean Arthropoda v4
1db503b9-e420-4981-b147-af46f41d1669	1db503b9-e420-4981-b147-af46f41d1669	1db503b9-e420-4981-b147-af46f41d1669	ce229162-0801-4663-9fa8-f7871a4360cd	Azores Bioportal Code A02457	Gongylidiellum vivum (O. Pickard-Cambridge, 1875)	Gongylidiellum vivum (O. Pickard-Cambridge, 1875)	Gongylidiellum	Animalia	Arthropoda	Arachnida	Araneae	Linyphiidae	Gongylidiellum	vivum		species	accepted	(O. Pickard-Cambridge, 1875)	2021-01-25	ICZN	EN	http://creativecommons.org/licenses/by/4.0/legalcode	Universidade dos Açores	0909de38-df26-41ae-9d2d-60c6ed54cb85	0a80feca-b411-428a-a34e-c5c2fa07cdba	UAc	Checklist of Azorean Arthropoda v4
4e294f45-31e8-4e90-953f-450a7fce3d1c	4e294f45-31e8-4e90-953f-450a7fce3d1c	4e294f45-31e8-4e90-953f-450a7fce3d1c	44c5945d-889e-40d2-9363-941f0d679635		Lessertia	Lessertia	Linyphiidae	Animalia	Arthropoda	Arachnida	Araneae	Linyphiidae	Lessertia			genus	accepted		2005-10-06	ICZN	EN	http://creativecommons.org/licenses/by/4.0/legalcode	Universidade dos Açores	0909de38-df26-41ae-9d2d-60c6ed54cb85	0a80feca-b411-428a-a34e-c5c2fa07cdba	UAc	Checklist of Azorean Arthropoda v4
50ced475-7abb-4283-97a0-62f475cfa7c7	50ced475-7abb-4283-97a0-62f475cfa7c7	50ced475-7abb-4283-97a0-62f475cfa7c7	4e294f45-31e8-4e90-953f-450a7fce3d1c	Azores Bioportal Code A00617	Lessertia dentichelis (Simon, 1884)	Lessertia dentichelis (Simon, 1884)	Lessertia	Animalia	Arthropoda	Arachnida	Araneae	Linyphiidae	Lessertia	dentichelis		species	accepted	(Simon, 1884)	2005-10-06	ICZN	EN	http://creativecommons.org/licenses/by/4.0/legalcode	Universidade dos Açores	0909de38-df26-41ae-9d2d-60c6ed54cb85	0a80feca-b411-428a-a34e-c5c2fa07cdba	UAc	Checklist of Azorean Arthropoda v4
64da1477-89b8-434c-a2ba-2487492cb8ac	64da1477-89b8-434c-a2ba-2487492cb8ac	64da1477-89b8-434c-a2ba-2487492cb8ac	44c5945d-889e-40d2-9363-941f0d679635		Mermessus	Mermessus	Linyphiidae	Animalia	Arthropoda	Arachnida	Araneae	Linyphiidae	Mermessus			genus	accepted		2005-10-06	ICZN	EN	http://creativecommons.org/licenses/by/4.0/legalcode	Universidade dos Açores	0909de38-df26-41ae-9d2d-60c6ed54cb85	0a80feca-b411-428a-a34e-c5c2fa07cdba	UAc	Checklist of Azorean Arthropoda v4
e1fcd302-3c63-4bed-a5c6-26822cc95dae	e1fcd302-3c63-4bed-a5c6-26822cc95dae	e1fcd302-3c63-4bed-a5c6-26822cc95dae	64da1477-89b8-434c-a2ba-2487492cb8ac	Azores Bioportal Code A00596	Mermessus bryantae (Ivie & Barrows, 1935)	Mermessus bryantae (Ivie & Barrows, 1935)	Mermessus	Animalia	Arthropoda	Arachnida	Araneae	Linyphiidae	Mermessus	bryantae		species	accepted	(Ivie & Barrows, 1935)	2005-10-06	ICZN	EN	http://creativecommons.org/licenses/by/4.0/legalcode	Universidade dos Açores	0909de38-df26-41ae-9d2d-60c6ed54cb85	0a80feca-b411-428a-a34e-c5c2fa07cdba	UAc	Checklist of Azorean Arthropoda v4
75460405-303b-495a-9757-16af30c03385	75460405-303b-495a-9757-16af30c03385	75460405-303b-495a-9757-16af30c03385	64da1477-89b8-434c-a2ba-2487492cb8ac	Azores Bioportal Code A00598	Mermessus fradeorum (Berland, 1932)	Mermessus fradeorum (Berland, 1932)	Mermessus	Animalia	Arthropoda	Arachnida	Araneae	Linyphiidae	Mermessus	fradeorum		species	accepted	(Berland, 1932)	2005-10-06	ICZN	EN	http://creativecommons.org/licenses/by/4.0/legalcode	Universidade dos Açores	0909de38-df26-41ae-9d2d-60c6ed54cb85	0a80feca-b411-428a-a34e-c5c2fa07cdba	UAc	Checklist of Azorean Arthropoda v4
126e9141-807b-4625-8676-67482adec9e7	126e9141-807b-4625-8676-67482adec9e7	126e9141-807b-4625-8676-67482adec9e7	64da1477-89b8-434c-a2ba-2487492cb8ac	Azores Bioportal Code A00599	Mermessus trilobatus (Emerton, 1882)	Mermessus trilobatus (Emerton, 1882)	Mermessus	Animalia	Arthropoda	Arachnida	Araneae	Linyphiidae	Mermessus	trilobatus		species	accepted	(Emerton, 1882)	2005-10-06	ICZN	EN	http://creativecommons.org/licenses/by/4.0/legalcode	Universidade dos Açores	0909de38-df26-41ae-9d2d-60c6ed54cb85	0a80feca-b411-428a-a34e-c5c2fa07cdba	UAc	Checklist of Azorean Arthropoda v4
d33eeae9-df09-467b-b42d-f571a716a8f0	d33eeae9-df09-467b-b42d-f571a716a8f0	d33eeae9-df09-467b-b42d-f571a716a8f0	44c5945d-889e-40d2-9363-941f0d679635		Microctenonyx	Microctenonyx	Linyphiidae	Animalia	Arthropoda	Arachnida	Araneae	Linyphiidae	Microctenonyx			genus	accepted		2021-01-25	ICZN	EN	http://creativecommons.org/licenses/by/4.0/legalcode	Universidade dos Açores	0909de38-df26-41ae-9d2d-60c6ed54cb85	0a80feca-b411-428a-a34e-c5c2fa07cdba	UAc	Checklist of Azorean Arthropoda v4
8616f69c-c4e5-4726-b2ad-a9920536c0a8	8616f69c-c4e5-4726-b2ad-a9920536c0a8	8616f69c-c4e5-4726-b2ad-a9920536c0a8	d33eeae9-df09-467b-b42d-f571a716a8f0	Azores Bioportal Code A00605	Microctenonyx subitaneus (O. Pickard-Cambridge, 1875)	Microctenonyx subitaneus (O. Pickard-Cambridge, 1875)	Microctenonyx	Animalia	Arthropoda	Arachnida	Araneae	Linyphiidae	Microctenonyx	subitaneus		species	accepted	(O. Pickard-Cambridge, 1875)	2021-01-25	ICZN	EN	http://creativecommons.org/licenses/by/4.0/legalcode	Universidade dos Açores	0909de38-df26-41ae-9d2d-60c6ed54cb85	0a80feca-b411-428a-a34e-c5c2fa07cdba	UAc	Checklist of Azorean Arthropoda v4
be7779b0-b275-4faf-97b0-9b1df13922b6	be7779b0-b275-4faf-97b0-9b1df13922b6	be7779b0-b275-4faf-97b0-9b1df13922b6	44c5945d-889e-40d2-9363-941f0d679635		Microlinyphia	Microlinyphia	Linyphiidae	Animalia	Arthropoda	Arachnida	Araneae	Linyphiidae	Microlinyphia			genus	accepted		2005-10-06	ICZN	EN	http://creativecommons.org/licenses/by/4.0/legalcode	Universidade dos Açores	0909de38-df26-41ae-9d2d-60c6ed54cb85	0a80feca-b411-428a-a34e-c5c2fa07cdba	UAc	Checklist of Azorean Arthropoda v4
9668279a-736f-4aea-9aab-bc7af1feff14	9668279a-736f-4aea-9aab-bc7af1feff14	9668279a-736f-4aea-9aab-bc7af1feff14	be7779b0-b275-4faf-97b0-9b1df13922b6	Azores Bioportal Code A00584	Microlinyphia johnsoni (Blackwall, 1859)	Microlinyphia johnsoni (Blackwall, 1859)	Microlinyphia	Animalia	Arthropoda	Arachnida	Araneae	Linyphiidae	Microlinyphia	johnsoni		species	accepted	(Blackwall, 1859)	2005-10-06	ICZN	EN	http://creativecommons.org/licenses/by/4.0/legalcode	Universidade dos Açores	0909de38-df26-41ae-9d2d-60c6ed54cb85	0a80feca-b411-428a-a34e-c5c2fa07cdba	UAc	Checklist of Azorean Arthropoda v4
8317d604-011c-4290-b7f4-953f9ba07f37	8317d604-011c-4290-b7f4-953f9ba07f37	8317d604-011c-4290-b7f4-953f9ba07f37	44c5945d-889e-40d2-9363-941f0d679635		Microneta	Microneta	Linyphiidae	Animalia	Arthropoda	Arachnida	Araneae	Linyphiidae	Microneta			genus	accepted		2005-10-06	ICZN	EN	http://creativecommons.org/licenses/by/4.0/legalcode	Universidade dos Açores	0909de38-df26-41ae-9d2d-60c6ed54cb85	0a80feca-b411-428a-a34e-c5c2fa07cdba	UAc	Checklist of Azorean Arthropoda v4
651f6ba9-7ffe-4dfa-b0ab-2d799d036ed4	651f6ba9-7ffe-4dfa-b0ab-2d799d036ed4	651f6ba9-7ffe-4dfa-b0ab-2d799d036ed4	8317d604-011c-4290-b7f4-953f9ba07f37	Azores Bioportal Code A00594	Microneta viaria (Blackwall, 1841)	Microneta viaria (Blackwall, 1841)	Microneta	Animalia	Arthropoda	Arachnida	Araneae	Linyphiidae	Microneta	viaria		species	accepted	(Blackwall, 1841)	2005-10-06	ICZN	EN	http://creativecommons.org/licenses/by/4.0/legalcode	Universidade dos Açores	0909de38-df26-41ae-9d2d-60c6ed54cb85	0a80feca-b411-428a-a34e-c5c2fa07cdba	UAc	Checklist of Azorean Arthropoda v4
0a0182f9-4fb9-4add-b9de-df548102f5a4	0a0182f9-4fb9-4add-b9de-df548102f5a4	0a0182f9-4fb9-4add-b9de-df548102f5a4	44c5945d-889e-40d2-9363-941f0d679635		Minicia	Minicia	Linyphiidae	Animalia	Arthropoda	Arachnida	Araneae	Linyphiidae	Minicia			genus	accepted		2005-10-06	ICZN	EN	http://creativecommons.org/licenses/by/4.0/legalcode	Universidade dos Açores	0909de38-df26-41ae-9d2d-60c6ed54cb85	0a80feca-b411-428a-a34e-c5c2fa07cdba	UAc	Checklist of Azorean Arthropoda v4
3c91024d-7612-4604-8bc1-2f237d0b23a7	3c91024d-7612-4604-8bc1-2f237d0b23a7	3c91024d-7612-4604-8bc1-2f237d0b23a7	0a0182f9-4fb9-4add-b9de-df548102f5a4	Azores Bioportal Code A00606	Minicia floresensis Wunderlich, 1992	Minicia floresensis Wunderlich, 1992	Minicia	Animalia	Arthropoda	Arachnida	Araneae	Linyphiidae	Minicia	floresensis		species	accepted	Wunderlich, 1992	2005-10-06	ICZN	EN	http://creativecommons.org/licenses/by/4.0/legalcode	Universidade dos Açores	0909de38-df26-41ae-9d2d-60c6ed54cb85	0a80feca-b411-428a-a34e-c5c2fa07cdba	UAc	Checklist of Azorean Arthropoda v4
04a86e65-8597-4aad-89aa-6650fc378ef9	04a86e65-8597-4aad-89aa-6650fc378ef9	04a86e65-8597-4aad-89aa-6650fc378ef9	44c5945d-889e-40d2-9363-941f0d679635		Neriene	Neriene	Linyphiidae	Animalia	Arthropoda	Arachnida	Araneae	Linyphiidae	Neriene			genus	accepted		2005-10-06	ICZN	EN	http://creativecommons.org/licenses/by/4.0/legalcode	Universidade dos Açores	0909de38-df26-41ae-9d2d-60c6ed54cb85	0a80feca-b411-428a-a34e-c5c2fa07cdba	UAc	Checklist of Azorean Arthropoda v4
6d0efa70-86ad-4079-8603-4e3bb3ae8f25	6d0efa70-86ad-4079-8603-4e3bb3ae8f25	6d0efa70-86ad-4079-8603-4e3bb3ae8f25	04a86e65-8597-4aad-89aa-6650fc378ef9	Azores Bioportal Code A00618	Neriene clathrata (Sundevall, 1830)	Neriene clathrata (Sundevall, 1830)	Neriene	Animalia	Arthropoda	Arachnida	Araneae	Linyphiidae	Neriene	clathrata		species	accepted	(Sundevall, 1830)	2005-10-06	ICZN	EN	http://creativecommons.org/licenses/by/4.0/legalcode	Universidade dos Açores	0909de38-df26-41ae-9d2d-60c6ed54cb85	0a80feca-b411-428a-a34e-c5c2fa07cdba	UAc	Checklist of Azorean Arthropoda v4
78718dc9-cf9b-497b-86de-cb0546616fec	78718dc9-cf9b-497b-86de-cb0546616fec	78718dc9-cf9b-497b-86de-cb0546616fec	44c5945d-889e-40d2-9363-941f0d679635		Oedothorax	Oedothorax	Linyphiidae	Animalia	Arthropoda	Arachnida	Araneae	Linyphiidae	Oedothorax			genus	accepted		2005-10-06	ICZN	EN	http://creativecommons.org/licenses/by/4.0/legalcode	Universidade dos Açores	0909de38-df26-41ae-9d2d-60c6ed54cb85	0a80feca-b411-428a-a34e-c5c2fa07cdba	UAc	Checklist of Azorean Arthropoda v4
c42bbf6a-6fde-4d82-8ffd-67592250ccd7	c42bbf6a-6fde-4d82-8ffd-67592250ccd7	c42bbf6a-6fde-4d82-8ffd-67592250ccd7	78718dc9-cf9b-497b-86de-cb0546616fec	Azores Bioportal Code A00610	Oedothorax fuscus (Blackwall, 1834)	Oedothorax fuscus (Blackwall, 1834)	Oedothorax	Animalia	Arthropoda	Arachnida	Araneae	Linyphiidae	Oedothorax	fuscus		species	accepted	(Blackwall, 1834)	2005-10-06	ICZN	EN	http://creativecommons.org/licenses/by/4.0/legalcode	Universidade dos Açores	0909de38-df26-41ae-9d2d-60c6ed54cb85	0a80feca-b411-428a-a34e-c5c2fa07cdba	UAc	Checklist of Azorean Arthropoda v4
1a123ad1-de2d-4a04-8d1d-db50112b64b1	1a123ad1-de2d-4a04-8d1d-db50112b64b1	1a123ad1-de2d-4a04-8d1d-db50112b64b1	44c5945d-889e-40d2-9363-941f0d679635		Ostearius	Ostearius	Linyphiidae	Animalia	Arthropoda	Arachnida	Araneae	Linyphiidae	Ostearius			genus	accepted		2021-01-25	ICZN	EN	http://creativecommons.org/licenses/by/4.0/legalcode	Universidade dos Açores	0909de38-df26-41ae-9d2d-60c6ed54cb85	0a80feca-b411-428a-a34e-c5c2fa07cdba	UAc	Checklist of Azorean Arthropoda v4
f0d8ba62-d51c-4edf-82d7-b7404322f21d	f0d8ba62-d51c-4edf-82d7-b7404322f21d	f0d8ba62-d51c-4edf-82d7-b7404322f21d	1a123ad1-de2d-4a04-8d1d-db50112b64b1	Azores Bioportal Code A00609	Ostearius melanopygius (O. Pickard-Cambridge, 1880)	Ostearius melanopygius (O. Pickard-Cambridge, 1880)	Ostearius	Animalia	Arthropoda	Arachnida	Araneae	Linyphiidae	Ostearius	melanopygius		species	accepted	(O. Pickard-Cambridge, 1880)	2021-01-25	ICZN	EN	http://creativecommons.org/licenses/by/4.0/legalcode	Universidade dos Açores	0909de38-df26-41ae-9d2d-60c6ed54cb85	0a80feca-b411-428a-a34e-c5c2fa07cdba	UAc	Checklist of Azorean Arthropoda v4
9f18542c-419a-4cd9-bd9a-77a5b8810b20	9f18542c-419a-4cd9-bd9a-77a5b8810b20	9f18542c-419a-4cd9-bd9a-77a5b8810b20	44c5945d-889e-40d2-9363-941f0d679635		Palliduphantes	Palliduphantes	Linyphiidae	Animalia	Arthropoda	Arachnida	Araneae	Linyphiidae	Palliduphantes			genus	accepted		2005-10-06	ICZN	EN	http://creativecommons.org/licenses/by/4.0/legalcode	Universidade dos Açores	0909de38-df26-41ae-9d2d-60c6ed54cb85	0a80feca-b411-428a-a34e-c5c2fa07cdba	UAc	Checklist of Azorean Arthropoda v4
1cd785f8-38d2-4bd0-b85d-dc8170e45e00	1cd785f8-38d2-4bd0-b85d-dc8170e45e00	1cd785f8-38d2-4bd0-b85d-dc8170e45e00	9f18542c-419a-4cd9-bd9a-77a5b8810b20	Azores Bioportal Code A00592	Palliduphantes schmitzi (Kulczynski, 1899)	Palliduphantes schmitzi (Kulczynski, 1899)	Palliduphantes	Animalia	Arthropoda	Arachnida	Araneae	Linyphiidae	Palliduphantes	schmitzi		species	accepted	(Kulczynski, 1899)	2005-10-06	ICZN	EN	http://creativecommons.org/licenses/by/4.0/legalcode	Universidade dos Açores	0909de38-df26-41ae-9d2d-60c6ed54cb85	0a80feca-b411-428a-a34e-c5c2fa07cdba	UAc	Checklist of Azorean Arthropoda v4
1e9faed6-7dfb-4960-a793-09451aace185	1e9faed6-7dfb-4960-a793-09451aace185	1e9faed6-7dfb-4960-a793-09451aace185	44c5945d-889e-40d2-9363-941f0d679635		Parapelecopsis	Parapelecopsis	Linyphiidae	Animalia	Arthropoda	Arachnida	Araneae	Linyphiidae	Parapelecopsis			genus	accepted		2021-01-25	ICZN	EN	http://creativecommons.org/licenses/by/4.0/legalcode	Universidade dos Açores	0909de38-df26-41ae-9d2d-60c6ed54cb85	0a80feca-b411-428a-a34e-c5c2fa07cdba	UAc	Checklist of Azorean Arthropoda v4
ca925b40-a67d-4980-bf67-3189148b263b	ca925b40-a67d-4980-bf67-3189148b263b	ca925b40-a67d-4980-bf67-3189148b263b	1e9faed6-7dfb-4960-a793-09451aace185	Azores Bioportal Code A00612	Parapelecopsis nemoralioides (O. Pickard-Cambridge, 1884)	Parapelecopsis nemoralioides (O. Pickard-Cambridge, 1884)	Parapelecopsis	Animalia	Arthropoda	Arachnida	Araneae	Linyphiidae	Parapelecopsis	nemoralioides		species	accepted	(O. Pickard-Cambridge, 1884)	2021-01-25	ICZN	EN	http://creativecommons.org/licenses/by/4.0/legalcode	Universidade dos Açores	0909de38-df26-41ae-9d2d-60c6ed54cb85	0a80feca-b411-428a-a34e-c5c2fa07cdba	UAc	Checklist of Azorean Arthropoda v4
a6daa4c2-edb5-4617-8b0b-580459d424cd	a6daa4c2-edb5-4617-8b0b-580459d424cd	a6daa4c2-edb5-4617-8b0b-580459d424cd	44c5945d-889e-40d2-9363-941f0d679635		Pelecopsis	Pelecopsis	Linyphiidae	Animalia	Arthropoda	Arachnida	Araneae	Linyphiidae	Pelecopsis			genus	accepted		2005-10-06	ICZN	EN	http://creativecommons.org/licenses/by/4.0/legalcode	Universidade dos Açores	0909de38-df26-41ae-9d2d-60c6ed54cb85	0a80feca-b411-428a-a34e-c5c2fa07cdba	UAc	Checklist of Azorean Arthropoda v4
e800dfdd-8cb3-45b5-970c-ef9902d1d618	e800dfdd-8cb3-45b5-970c-ef9902d1d618	e800dfdd-8cb3-45b5-970c-ef9902d1d618	a6daa4c2-edb5-4617-8b0b-580459d424cd	Azores Bioportal Code A00611	Pelecopsis parallela (Wider, 1834)	Pelecopsis parallela (Wider, 1834)	Pelecopsis	Animalia	Arthropoda	Arachnida	Araneae	Linyphiidae	Pelecopsis	parallela		species	accepted	(Wider, 1834)	2005-10-06	ICZN	EN	http://creativecommons.org/licenses/by/4.0/legalcode	Universidade dos Açores	0909de38-df26-41ae-9d2d-60c6ed54cb85	0a80feca-b411-428a-a34e-c5c2fa07cdba	UAc	Checklist of Azorean Arthropoda v4
d3b7d8cd-0bbf-466d-bacd-24f47eae1ed3	d3b7d8cd-0bbf-466d-bacd-24f47eae1ed3	d3b7d8cd-0bbf-466d-bacd-24f47eae1ed3	44c5945d-889e-40d2-9363-941f0d679635		Porrhomma	Porrhomma	Linyphiidae	Animalia	Arthropoda	Arachnida	Araneae	Linyphiidae	Porrhomma			genus	accepted		2005-10-06	ICZN	EN	http://creativecommons.org/licenses/by/4.0/legalcode	Universidade dos Açores	0909de38-df26-41ae-9d2d-60c6ed54cb85	0a80feca-b411-428a-a34e-c5c2fa07cdba	UAc	Checklist of Azorean Arthropoda v4
255a3124-5ce1-4e1d-a100-607acd5bce03	255a3124-5ce1-4e1d-a100-607acd5bce03	255a3124-5ce1-4e1d-a100-607acd5bce03	d3b7d8cd-0bbf-466d-bacd-24f47eae1ed3	Azores Bioportal Code A00582	Porrhomma borgesi Wunderlich, 2008	Porrhomma borgesi Wunderlich, 2008	Porrhomma	Animalia	Arthropoda	Arachnida	Araneae	Linyphiidae	Porrhomma	borgesi		species	accepted	Wunderlich, 2008	2005-10-06	ICZN	EN	http://creativecommons.org/licenses/by/4.0/legalcode	Universidade dos Açores	0909de38-df26-41ae-9d2d-60c6ed54cb85	0a80feca-b411-428a-a34e-c5c2fa07cdba	UAc	Checklist of Azorean Arthropoda v4
d3c1c7bf-b11a-44f2-b3b3-1363e38b391b	d3c1c7bf-b11a-44f2-b3b3-1363e38b391b	d3c1c7bf-b11a-44f2-b3b3-1363e38b391b	44c5945d-889e-40d2-9363-941f0d679635		Prinerigone	Prinerigone	Linyphiidae	Animalia	Arthropoda	Arachnida	Araneae	Linyphiidae	Prinerigone			genus	accepted		2005-10-06	ICZN	EN	http://creativecommons.org/licenses/by/4.0/legalcode	Universidade dos Açores	0909de38-df26-41ae-9d2d-60c6ed54cb85	0a80feca-b411-428a-a34e-c5c2fa07cdba	UAc	Checklist of Azorean Arthropoda v4
ccc59bf9-54f4-4b84-b0e3-c83f372140bc	ccc59bf9-54f4-4b84-b0e3-c83f372140bc	ccc59bf9-54f4-4b84-b0e3-c83f372140bc	d3c1c7bf-b11a-44f2-b3b3-1363e38b391b	Azores Bioportal Code A00604	Prinerigone vagans (Audouin, 1826)	Prinerigone vagans (Audouin, 1826)	Prinerigone	Animalia	Arthropoda	Arachnida	Araneae	Linyphiidae	Prinerigone	vagans		species	accepted	(Audouin, 1826)	2005-10-06	ICZN	EN	http://creativecommons.org/licenses/by/4.0/legalcode	Universidade dos Açores	0909de38-df26-41ae-9d2d-60c6ed54cb85	0a80feca-b411-428a-a34e-c5c2fa07cdba	UAc	Checklist of Azorean Arthropoda v4
d359294f-378e-49e8-8639-fdafdb3e8df8	d359294f-378e-49e8-8639-fdafdb3e8df8	d359294f-378e-49e8-8639-fdafdb3e8df8	44c5945d-889e-40d2-9363-941f0d679635		Savigniorrhipis	Savigniorrhipis	Linyphiidae	Animalia	Arthropoda	Arachnida	Araneae	Linyphiidae	Savigniorrhipis			genus	accepted		2021-01-25	ICZN	EN	http://creativecommons.org/licenses/by/4.0/legalcode	Universidade dos Açores	0909de38-df26-41ae-9d2d-60c6ed54cb85	0a80feca-b411-428a-a34e-c5c2fa07cdba	UAc	Checklist of Azorean Arthropoda v4
60768996-dda0-426b-904b-180504c5e2f6	60768996-dda0-426b-904b-180504c5e2f6	60768996-dda0-426b-904b-180504c5e2f6	d359294f-378e-49e8-8639-fdafdb3e8df8	Azores Bioportal Code A00614	Savigniorrhipis acoreensis Wunderlich, 1992	Savigniorrhipis acoreensis Wunderlich, 1992	Savigniorrhipis	Animalia	Arthropoda	Arachnida	Araneae	Linyphiidae	Savigniorrhipis	acoreensis		species	accepted	Wunderlich, 1992	2005-10-06	ICZN	EN	http://creativecommons.org/licenses/by/4.0/legalcode	Universidade dos Açores	0909de38-df26-41ae-9d2d-60c6ed54cb85	0a80feca-b411-428a-a34e-c5c2fa07cdba	UAc	Checklist of Azorean Arthropoda v4
dc4a84d1-2d49-480a-bdb0-6da9cbe57d95	dc4a84d1-2d49-480a-bdb0-6da9cbe57d95	dc4a84d1-2d49-480a-bdb0-6da9cbe57d95	d359294f-378e-49e8-8639-fdafdb3e8df8	Azores Bioportal Code A02468	Savigniorrhipis topographicus Crespo, 2013	Savigniorrhipis topographicus Crespo, 2013	Savigniorrhipis	Animalia	Arthropoda	Arachnida	Araneae	Linyphiidae	Savigniorrhipis	topographicus		species	accepted	Crespo, 2013	2021-01-25	ICZN	EN	http://creativecommons.org/licenses/by/4.0/legalcode	Universidade dos Açores	0909de38-df26-41ae-9d2d-60c6ed54cb85	0a80feca-b411-428a-a34e-c5c2fa07cdba	UAc	Checklist of Azorean Arthropoda v4
3ab366c6-a096-4de6-a0a9-dc8807165cea	3ab366c6-a096-4de6-a0a9-dc8807165cea	3ab366c6-a096-4de6-a0a9-dc8807165cea	44c5945d-889e-40d2-9363-941f0d679635		Tenuiphantes	Tenuiphantes	Linyphiidae	Animalia	Arthropoda	Arachnida	Araneae	Linyphiidae	Tenuiphantes			genus	accepted		2005-10-06	ICZN	EN	http://creativecommons.org/licenses/by/4.0/legalcode	Universidade dos Açores	0909de38-df26-41ae-9d2d-60c6ed54cb85	0a80feca-b411-428a-a34e-c5c2fa07cdba	UAc	Checklist of Azorean Arthropoda v4
531a88fe-5a5c-4902-a57e-7f568db77d15	531a88fe-5a5c-4902-a57e-7f568db77d15	531a88fe-5a5c-4902-a57e-7f568db77d15	3ab366c6-a096-4de6-a0a9-dc8807165cea	Azores Bioportal Code A00590	Tenuiphantes miguelensis (Wunderlich, 1992)	Tenuiphantes miguelensis (Wunderlich, 1992)	Tenuiphantes	Animalia	Arthropoda	Arachnida	Araneae	Linyphiidae	Tenuiphantes	miguelensis		species	accepted	(Wunderlich, 1992)	2005-10-06	ICZN	EN	http://creativecommons.org/licenses/by/4.0/legalcode	Universidade dos Açores	0909de38-df26-41ae-9d2d-60c6ed54cb85	0a80feca-b411-428a-a34e-c5c2fa07cdba	UAc	Checklist of Azorean Arthropoda v4
571b55c9-1ed7-49dd-8a6b-9f4ea219bb53	571b55c9-1ed7-49dd-8a6b-9f4ea219bb53	571b55c9-1ed7-49dd-8a6b-9f4ea219bb53	3ab366c6-a096-4de6-a0a9-dc8807165cea	Azores Bioportal Code A00591	Tenuiphantes tenuis (Blackwall, 1852)	Tenuiphantes tenuis (Blackwall, 1852)	Tenuiphantes	Animalia	Arthropoda	Arachnida	Araneae	Linyphiidae	Tenuiphantes	tenuis		species	accepted	(Blackwall, 1852)	2021-10-26	ICZN	EN	http://creativecommons.org/licenses/by/4.0/legalcode	Universidade dos Açores	0909de38-df26-41ae-9d2d-60c6ed54cb85	0a80feca-b411-428a-a34e-c5c2fa07cdba	UAc	Checklist of Azorean Arthropoda v4
902050cb-9d77-4477-871a-1837aee2a868	902050cb-9d77-4477-871a-1837aee2a868	902050cb-9d77-4477-871a-1837aee2a868	44c5945d-889e-40d2-9363-941f0d679635		Turinyphia	Turinyphia	Linyphiidae	Animalia	Arthropoda	Arachnida	Araneae	Linyphiidae	Turinyphia			genus	accepted		2005-10-06	ICZN	EN	http://creativecommons.org/licenses/by/4.0/legalcode	Universidade dos Açores	0909de38-df26-41ae-9d2d-60c6ed54cb85	0a80feca-b411-428a-a34e-c5c2fa07cdba	UAc	Checklist of Azorean Arthropoda v4
0e86a5d9-9a18-4d14-803f-e5c90338ffd8	0e86a5d9-9a18-4d14-803f-e5c90338ffd8	0e86a5d9-9a18-4d14-803f-e5c90338ffd8	902050cb-9d77-4477-871a-1837aee2a868	Azores Bioportal Code A00581	Turinyphia cavernicola Wunderlich, 2008	Turinyphia cavernicola Wunderlich, 2008	Turinyphia	Animalia	Arthropoda	Arachnida	Araneae	Linyphiidae	Turinyphia	cavernicola		species	accepted	Wunderlich, 2008	2005-10-06	ICZN	EN	http://creativecommons.org/licenses/by/4.0/legalcode	Universidade dos Açores	0909de38-df26-41ae-9d2d-60c6ed54cb85	0a80feca-b411-428a-a34e-c5c2fa07cdba	UAc	Checklist of Azorean Arthropoda v4
e01f421a-ab64-4f9d-b2f5-6647dc72e706	e01f421a-ab64-4f9d-b2f5-6647dc72e706	e01f421a-ab64-4f9d-b2f5-6647dc72e706	44c5945d-889e-40d2-9363-941f0d679635		Typhochrestus	Typhochrestus	Linyphiidae	Animalia	Arthropoda	Arachnida	Araneae	Linyphiidae	Typhochrestus			genus	accepted		2005-10-06	ICZN	EN	http://creativecommons.org/licenses/by/4.0/legalcode	Universidade dos Açores	0909de38-df26-41ae-9d2d-60c6ed54cb85	0a80feca-b411-428a-a34e-c5c2fa07cdba	UAc	Checklist of Azorean Arthropoda v4
9129aff9-59b2-4e7b-a9ca-5d2968a5a24e	9129aff9-59b2-4e7b-a9ca-5d2968a5a24e	9129aff9-59b2-4e7b-a9ca-5d2968a5a24e	e01f421a-ab64-4f9d-b2f5-6647dc72e706	Azores Bioportal Code A00613	Typhochrestus acoreensis Wunderlich, 1992	Typhochrestus acoreensis Wunderlich, 1992	Typhochrestus	Animalia	Arthropoda	Arachnida	Araneae	Linyphiidae	Typhochrestus	acoreensis		species	accepted	Wunderlich, 1992	2005-10-06	ICZN	EN	http://creativecommons.org/licenses/by/4.0/legalcode	Universidade dos Açores	0909de38-df26-41ae-9d2d-60c6ed54cb85	0a80feca-b411-428a-a34e-c5c2fa07cdba	UAc	Checklist of Azorean Arthropoda v4
e88d6ea0-c0bd-4b2c-bfcc-22edc064fd89	e88d6ea0-c0bd-4b2c-bfcc-22edc064fd89	e88d6ea0-c0bd-4b2c-bfcc-22edc064fd89	44c5945d-889e-40d2-9363-941f0d679635		Walckenaeria	Walckenaeria	Linyphiidae	Animalia	Arthropoda	Arachnida	Araneae	Linyphiidae	Walckenaeria			genus	accepted		2021-01-25	ICZN	EN	http://creativecommons.org/licenses/by/4.0/legalcode	Universidade dos Açores	0909de38-df26-41ae-9d2d-60c6ed54cb85	0a80feca-b411-428a-a34e-c5c2fa07cdba	UAc	Checklist of Azorean Arthropoda v4
c29a9694-59e2-4fc8-ac87-cc0baf2aeb4b	c29a9694-59e2-4fc8-ac87-cc0baf2aeb4b	c29a9694-59e2-4fc8-ac87-cc0baf2aeb4b	e88d6ea0-c0bd-4b2c-bfcc-22edc064fd89	Azores Bioportal Code A00615	Walckenaeria grandis (Wunderlich, 1992)	Walckenaeria grandis (Wunderlich, 1992)	Walckenaeria	Animalia	Arthropoda	Arachnida	Araneae	Linyphiidae	Walckenaeria	grandis		species	accepted	(Wunderlich, 1992)	2005-10-06	ICZN	EN	http://creativecommons.org/licenses/by/4.0/legalcode	Universidade dos Açores	0909de38-df26-41ae-9d2d-60c6ed54cb85	0a80feca-b411-428a-a34e-c5c2fa07cdba	UAc	Checklist of Azorean Arthropoda v4
bcf7c2c8-bb4b-410e-8b93-5642063b8bda	bcf7c2c8-bb4b-410e-8b93-5642063b8bda	bcf7c2c8-bb4b-410e-8b93-5642063b8bda	e88d6ea0-c0bd-4b2c-bfcc-22edc064fd89	Azores Bioportal Code A00616	Walckenaeria unicornis O. Pickard-Cambridge, 1861	Walckenaeria unicornis O. Pickard-Cambridge, 1861	Walckenaeria	Animalia	Arthropoda	Arachnida	Araneae	Linyphiidae	Walckenaeria	unicornis		species	accepted	O. Pickard-Cambridge, 1861	2021-01-25	ICZN	EN	http://creativecommons.org/licenses/by/4.0/legalcode	Universidade dos Açores	0909de38-df26-41ae-9d2d-60c6ed54cb85	0a80feca-b411-428a-a34e-c5c2fa07cdba	UAc	Checklist of Azorean Arthropoda v4
f0f36d84-78ab-404f-98f8-770cdb1b4f4c	f0f36d84-78ab-404f-98f8-770cdb1b4f4c	f0f36d84-78ab-404f-98f8-770cdb1b4f4c	0a501d33-8cff-4859-ab50-30e526bddfac		Lycosidae	Lycosidae	Araneae	Animalia	Arthropoda	Arachnida	Araneae	Lycosidae				family	accepted		2005-10-06	ICZN	EN	http://creativecommons.org/licenses/by/4.0/legalcode	Universidade dos Açores	0909de38-df26-41ae-9d2d-60c6ed54cb85	0a80feca-b411-428a-a34e-c5c2fa07cdba	UAc	Checklist of Azorean Arthropoda v4
1bec1001-926e-488f-b0f0-4ca62b0e2bde	1bec1001-926e-488f-b0f0-4ca62b0e2bde	1bec1001-926e-488f-b0f0-4ca62b0e2bde	f0f36d84-78ab-404f-98f8-770cdb1b4f4c		Arctosa	Arctosa	Lycosidae	Animalia	Arthropoda	Arachnida	Araneae	Lycosidae	Arctosa			genus	accepted		2005-10-06	ICZN	EN	http://creativecommons.org/licenses/by/4.0/legalcode	Universidade dos Açores	0909de38-df26-41ae-9d2d-60c6ed54cb85	0a80feca-b411-428a-a34e-c5c2fa07cdba	UAc	Checklist of Azorean Arthropoda v4
9f6bc912-dc62-4103-af72-3ed6498116a0	9f6bc912-dc62-4103-af72-3ed6498116a0	9f6bc912-dc62-4103-af72-3ed6498116a0	1bec1001-926e-488f-b0f0-4ca62b0e2bde	Azores Bioportal Code A00648	Arctosa perita (Latreille, 1799)	Arctosa perita (Latreille, 1799)	Arctosa	Animalia	Arthropoda	Arachnida	Araneae	Lycosidae	Arctosa	perita		species	accepted	(Latreille, 1799)	2005-10-06	ICZN	EN	http://creativecommons.org/licenses/by/4.0/legalcode	Universidade dos Açores	0909de38-df26-41ae-9d2d-60c6ed54cb85	0a80feca-b411-428a-a34e-c5c2fa07cdba	UAc	Checklist of Azorean Arthropoda v4
589ab5fb-b950-49a9-9fc4-8d1929369888	589ab5fb-b950-49a9-9fc4-8d1929369888	589ab5fb-b950-49a9-9fc4-8d1929369888	f0f36d84-78ab-404f-98f8-770cdb1b4f4c		Pardosa	Pardosa	Lycosidae	Animalia	Arthropoda	Arachnida	Araneae	Lycosidae	Pardosa			genus	accepted		2005-10-06	ICZN	EN	http://creativecommons.org/licenses/by/4.0/legalcode	Universidade dos Açores	0909de38-df26-41ae-9d2d-60c6ed54cb85	0a80feca-b411-428a-a34e-c5c2fa07cdba	UAc	Checklist of Azorean Arthropoda v4
c49fa79d-f194-4822-9244-1d07ca4ca7c1	c49fa79d-f194-4822-9244-1d07ca4ca7c1	c49fa79d-f194-4822-9244-1d07ca4ca7c1	589ab5fb-b950-49a9-9fc4-8d1929369888	Azores Bioportal Code A00649	Pardosa acorensis Simon, 1883	Pardosa acorensis Simon, 1883	Pardosa	Animalia	Arthropoda	Arachnida	Araneae	Lycosidae	Pardosa	acorensis		species	accepted	Simon, 1883	2005-10-06	ICZN	EN	http://creativecommons.org/licenses/by/4.0/legalcode	Universidade dos Açores	0909de38-df26-41ae-9d2d-60c6ed54cb85	0a80feca-b411-428a-a34e-c5c2fa07cdba	UAc	Checklist of Azorean Arthropoda v4
a9a72838-7e28-4aa9-9264-c523d56f8ab0	a9a72838-7e28-4aa9-9264-c523d56f8ab0	a9a72838-7e28-4aa9-9264-c523d56f8ab0	0a501d33-8cff-4859-ab50-30e526bddfac		Mimetidae	Mimetidae	Araneae	Animalia	Arthropoda	Arachnida	Araneae	Mimetidae				family	accepted		2005-10-06	ICZN	EN	http://creativecommons.org/licenses/by/4.0/legalcode	Universidade dos Açores	0909de38-df26-41ae-9d2d-60c6ed54cb85	0a80feca-b411-428a-a34e-c5c2fa07cdba	UAc	Checklist of Azorean Arthropoda v4
b6077358-1129-4ec3-9149-406a6cc00f1c	b6077358-1129-4ec3-9149-406a6cc00f1c	b6077358-1129-4ec3-9149-406a6cc00f1c	a9a72838-7e28-4aa9-9264-c523d56f8ab0		Ero	Ero	Mimetidae	Animalia	Arthropoda	Arachnida	Araneae	Mimetidae	Ero			genus	accepted		2005-10-06	ICZN	EN	http://creativecommons.org/licenses/by/4.0/legalcode	Universidade dos Açores	0909de38-df26-41ae-9d2d-60c6ed54cb85	0a80feca-b411-428a-a34e-c5c2fa07cdba	UAc	Checklist of Azorean Arthropoda v4
3faab04a-29bd-42f7-8040-0f8fcf800ed1	3faab04a-29bd-42f7-8040-0f8fcf800ed1	3faab04a-29bd-42f7-8040-0f8fcf800ed1	b6077358-1129-4ec3-9149-406a6cc00f1c	Azores Bioportal Code A00619	Ero aphana (Walckenaer, 1802)	Ero aphana (Walckenaer, 1802)	Ero	Animalia	Arthropoda	Arachnida	Araneae	Mimetidae	Ero	aphana		species	accepted	(Walckenaer, 1802)	2005-10-06	ICZN	EN	http://creativecommons.org/licenses/by/4.0/legalcode	Universidade dos Açores	0909de38-df26-41ae-9d2d-60c6ed54cb85	0a80feca-b411-428a-a34e-c5c2fa07cdba	UAc	Checklist of Azorean Arthropoda v4
0141ca0e-803d-4637-b20e-45675d3d5187	0141ca0e-803d-4637-b20e-45675d3d5187	0141ca0e-803d-4637-b20e-45675d3d5187	b6077358-1129-4ec3-9149-406a6cc00f1c	Azores Bioportal Code A00620	Ero flammeola Simon, 1881	Ero flammeola Simon, 1881	Ero	Animalia	Arthropoda	Arachnida	Araneae	Mimetidae	Ero	flammeola		species	accepted	Simon, 1881	2005-10-06	ICZN	EN	http://creativecommons.org/licenses/by/4.0/legalcode	Universidade dos Açores	0909de38-df26-41ae-9d2d-60c6ed54cb85	0a80feca-b411-428a-a34e-c5c2fa07cdba	UAc	Checklist of Azorean Arthropoda v4
0907dc45-df73-4a8b-b796-0f5948693ae7	0907dc45-df73-4a8b-b796-0f5948693ae7	0907dc45-df73-4a8b-b796-0f5948693ae7	b6077358-1129-4ec3-9149-406a6cc00f1c	Azores Bioportal Code A00621	Ero furcata (Villers, 1789)	Ero furcata (Villers, 1789)	Ero	Animalia	Arthropoda	Arachnida	Araneae	Mimetidae	Ero	furcata		species	accepted	(Villers, 1789)	2021-10-26	ICZN	EN	http://creativecommons.org/licenses/by/4.0/legalcode	Universidade dos Açores	0909de38-df26-41ae-9d2d-60c6ed54cb85	0a80feca-b411-428a-a34e-c5c2fa07cdba	UAc	Checklist of Azorean Arthropoda v4
98f91274-0f4c-4584-92b4-22090d34d13b	98f91274-0f4c-4584-92b4-22090d34d13b	98f91274-0f4c-4584-92b4-22090d34d13b	0a501d33-8cff-4859-ab50-30e526bddfac		Nesticidae	Nesticidae	Araneae	Animalia	Arthropoda	Arachnida	Araneae	Nesticidae				family	accepted		2005-10-06	ICZN	EN	http://creativecommons.org/licenses/by/4.0/legalcode	Universidade dos Açores	0909de38-df26-41ae-9d2d-60c6ed54cb85	0a80feca-b411-428a-a34e-c5c2fa07cdba	UAc	Checklist of Azorean Arthropoda v4
0faa4b26-15c8-4015-bf67-c56445e16e36	0faa4b26-15c8-4015-bf67-c56445e16e36	0faa4b26-15c8-4015-bf67-c56445e16e36	98f91274-0f4c-4584-92b4-22090d34d13b		Eidmannella	Eidmannella	Nesticidae	Animalia	Arthropoda	Arachnida	Araneae	Nesticidae	Eidmannella			genus	accepted		2005-10-06	ICZN	EN	http://creativecommons.org/licenses/by/4.0/legalcode	Universidade dos Açores	0909de38-df26-41ae-9d2d-60c6ed54cb85	0a80feca-b411-428a-a34e-c5c2fa07cdba	UAc	Checklist of Azorean Arthropoda v4
9b6ccaf8-b2ad-4cb3-951b-afde95eab312	9b6ccaf8-b2ad-4cb3-951b-afde95eab312	9b6ccaf8-b2ad-4cb3-951b-afde95eab312	0faa4b26-15c8-4015-bf67-c56445e16e36	Azores Bioportal Code A00623	Eidmannella pallida (Emerton, 1875)	Eidmannella pallida (Emerton, 1875)	Eidmannella	Animalia	Arthropoda	Arachnida	Araneae	Nesticidae	Eidmannella	pallida		species	accepted	(Emerton, 1875)	2005-10-06	ICZN	EN	http://creativecommons.org/licenses/by/4.0/legalcode	Universidade dos Açores	0909de38-df26-41ae-9d2d-60c6ed54cb85	0a80feca-b411-428a-a34e-c5c2fa07cdba	UAc	Checklist of Azorean Arthropoda v4
26eacb04-012f-492d-bd97-34a30a49553d	26eacb04-012f-492d-bd97-34a30a49553d	26eacb04-012f-492d-bd97-34a30a49553d	0a501d33-8cff-4859-ab50-30e526bddfac		Oecobiidae	Oecobiidae	Araneae	Animalia	Arthropoda	Arachnida	Araneae	Oecobiidae				family	accepted		2005-10-06	ICZN	EN	http://creativecommons.org/licenses/by/4.0/legalcode	Universidade dos Açores	0909de38-df26-41ae-9d2d-60c6ed54cb85	0a80feca-b411-428a-a34e-c5c2fa07cdba	UAc	Checklist of Azorean Arthropoda v4
ca48d33d-59f4-4730-965e-e02117d750d8	ca48d33d-59f4-4730-965e-e02117d750d8	ca48d33d-59f4-4730-965e-e02117d750d8	26eacb04-012f-492d-bd97-34a30a49553d		Oecobius	Oecobius	Oecobiidae	Animalia	Arthropoda	Arachnida	Araneae	Oecobiidae	Oecobius			genus	accepted		2005-10-06	ICZN	EN	http://creativecommons.org/licenses/by/4.0/legalcode	Universidade dos Açores	0909de38-df26-41ae-9d2d-60c6ed54cb85	0a80feca-b411-428a-a34e-c5c2fa07cdba	UAc	Checklist of Azorean Arthropoda v4
8217c1cd-5e3e-4535-903e-16507f2de0a6	8217c1cd-5e3e-4535-903e-16507f2de0a6	8217c1cd-5e3e-4535-903e-16507f2de0a6	ca48d33d-59f4-4730-965e-e02117d750d8	Azores Bioportal Code A00567	Oecobius navus Blackwall, 1859	Oecobius navus Blackwall, 1859	Oecobius	Animalia	Arthropoda	Arachnida	Araneae	Oecobiidae	Oecobius	navus		species	accepted	Blackwall, 1859	2005-10-06	ICZN	EN	http://creativecommons.org/licenses/by/4.0/legalcode	Universidade dos Açores	0909de38-df26-41ae-9d2d-60c6ed54cb85	0a80feca-b411-428a-a34e-c5c2fa07cdba	UAc	Checklist of Azorean Arthropoda v4
10583c48-b1bf-4434-8aaf-52d7b7a48f55	10583c48-b1bf-4434-8aaf-52d7b7a48f55	10583c48-b1bf-4434-8aaf-52d7b7a48f55	ca48d33d-59f4-4730-965e-e02117d750d8	Azores Bioportal Code A00568	Oecobius similis Kulczynski, 1909	Oecobius similis Kulczynski, 1909	Oecobius	Animalia	Arthropoda	Arachnida	Araneae	Oecobiidae	Oecobius	similis		species	accepted	Kulczynski, 1909	2005-10-06	ICZN	EN	http://creativecommons.org/licenses/by/4.0/legalcode	Universidade dos Açores	0909de38-df26-41ae-9d2d-60c6ed54cb85	0a80feca-b411-428a-a34e-c5c2fa07cdba	UAc	Checklist of Azorean Arthropoda v4
5e18a52f-4a83-4659-81e0-3effec721037	5e18a52f-4a83-4659-81e0-3effec721037	5e18a52f-4a83-4659-81e0-3effec721037	0a501d33-8cff-4859-ab50-30e526bddfac		Oonopidae	Oonopidae	Araneae	Animalia	Arthropoda	Arachnida	Araneae	Oonopidae				family	accepted		2021-01-25	ICZN	EN	http://creativecommons.org/licenses/by/4.0/legalcode	Universidade dos Açores	0909de38-df26-41ae-9d2d-60c6ed54cb85	0a80feca-b411-428a-a34e-c5c2fa07cdba	UAc	Checklist of Azorean Arthropoda v4
2c51a238-ada8-4dc1-8871-60c66c2e8af1	2c51a238-ada8-4dc1-8871-60c66c2e8af1	2c51a238-ada8-4dc1-8871-60c66c2e8af1	5e18a52f-4a83-4659-81e0-3effec721037		Oonops	Oonops	Oonopidae	Animalia	Arthropoda	Arachnida	Araneae	Oonopidae	Oonops			genus	accepted		2005-10-06	ICZN	EN	http://creativecommons.org/licenses/by/4.0/legalcode	Universidade dos Açores	0909de38-df26-41ae-9d2d-60c6ed54cb85	0a80feca-b411-428a-a34e-c5c2fa07cdba	UAc	Checklist of Azorean Arthropoda v4
1c636bc9-6d98-4049-9569-0ba240a2d0ce	1c636bc9-6d98-4049-9569-0ba240a2d0ce	1c636bc9-6d98-4049-9569-0ba240a2d0ce	2c51a238-ada8-4dc1-8871-60c66c2e8af1	Azores Bioportal Code A00560	Oonops domesticus Dalmas, 1916	Oonops domesticus Dalmas, 1916	Oonops	Animalia	Arthropoda	Arachnida	Araneae	Oonopidae	Oonops	domesticus		species	accepted	Dalmas, 1916	2005-10-06	ICZN	EN	http://creativecommons.org/licenses/by/4.0/legalcode	Universidade dos Açores	0909de38-df26-41ae-9d2d-60c6ed54cb85	0a80feca-b411-428a-a34e-c5c2fa07cdba	UAc	Checklist of Azorean Arthropoda v4
361ef148-2713-4cdf-83c0-800472099300	361ef148-2713-4cdf-83c0-800472099300	361ef148-2713-4cdf-83c0-800472099300	5e18a52f-4a83-4659-81e0-3effec721037		Orchestina	Orchestina	Oonopidae	Animalia	Arthropoda	Arachnida	Araneae	Oonopidae	Orchestina			genus	accepted		2021-01-25	ICZN	EN	http://creativecommons.org/licenses/by/4.0/legalcode	Universidade dos Açores	0909de38-df26-41ae-9d2d-60c6ed54cb85	0a80feca-b411-428a-a34e-c5c2fa07cdba	UAc	Checklist of Azorean Arthropoda v4
176370be-1ddc-4e5b-aff5-8e7b1d3b0eae	176370be-1ddc-4e5b-aff5-8e7b1d3b0eae	176370be-1ddc-4e5b-aff5-8e7b1d3b0eae	361ef148-2713-4cdf-83c0-800472099300	Azores Bioportal Code A00561	Orchestina furcillata Wunderlich, 2008	Orchestina furcillata Wunderlich, 2008	Orchestina	Animalia	Arthropoda	Arachnida	Araneae	Oonopidae	Orchestina	furcillata		species	accepted	Wunderlich, 2008	2021-01-25	ICZN	EN	http://creativecommons.org/licenses/by/4.0/legalcode	Universidade dos Açores	0909de38-df26-41ae-9d2d-60c6ed54cb85	0a80feca-b411-428a-a34e-c5c2fa07cdba	UAc	Checklist of Azorean Arthropoda v4
5dde37cc-1dd6-4110-bf6f-ebb6da1dc7c2	5dde37cc-1dd6-4110-bf6f-ebb6da1dc7c2	5dde37cc-1dd6-4110-bf6f-ebb6da1dc7c2	0a501d33-8cff-4859-ab50-30e526bddfac		Pholcidae	Pholcidae	Araneae	Animalia	Arthropoda	Arachnida	Araneae	Pholcidae				family	accepted		2005-10-06	ICZN	EN	http://creativecommons.org/licenses/by/4.0/legalcode	Universidade dos Açores	0909de38-df26-41ae-9d2d-60c6ed54cb85	0a80feca-b411-428a-a34e-c5c2fa07cdba	UAc	Checklist of Azorean Arthropoda v4
bff493cc-2198-409c-8ab3-c979b04e2223	bff493cc-2198-409c-8ab3-c979b04e2223	bff493cc-2198-409c-8ab3-c979b04e2223	5dde37cc-1dd6-4110-bf6f-ebb6da1dc7c2		Pholcus	Pholcus	Pholcidae	Animalia	Arthropoda	Arachnida	Araneae	Pholcidae	Pholcus			genus	accepted		2005-10-06	ICZN	EN	http://creativecommons.org/licenses/by/4.0/legalcode	Universidade dos Açores	0909de38-df26-41ae-9d2d-60c6ed54cb85	0a80feca-b411-428a-a34e-c5c2fa07cdba	UAc	Checklist of Azorean Arthropoda v4
48f90ecf-8e49-4b20-9e15-ed20a133259a	48f90ecf-8e49-4b20-9e15-ed20a133259a	48f90ecf-8e49-4b20-9e15-ed20a133259a	bff493cc-2198-409c-8ab3-c979b04e2223	Azores Bioportal Code A00565	Pholcus phalangioides (Fuesslin, 1775)	Pholcus phalangioides (Fuesslin, 1775)	Pholcus	Animalia	Arthropoda	Arachnida	Araneae	Pholcidae	Pholcus	phalangioides		species	accepted	(Fuesslin, 1775)	2005-10-06	ICZN	EN	http://creativecommons.org/licenses/by/4.0/legalcode	Universidade dos Açores	0909de38-df26-41ae-9d2d-60c6ed54cb85	0a80feca-b411-428a-a34e-c5c2fa07cdba	UAc	Checklist of Azorean Arthropoda v4
ccd1a4ee-65c2-4adb-b7ab-87bc56a73aa9	ccd1a4ee-65c2-4adb-b7ab-87bc56a73aa9	ccd1a4ee-65c2-4adb-b7ab-87bc56a73aa9	0a501d33-8cff-4859-ab50-30e526bddfac		Phrurolithidae	Phrurolithidae	Araneae	Animalia	Arthropoda	Arachnida	Araneae	Phrurolithidae				family	accepted		2021-01-25	ICZN	EN	http://creativecommons.org/licenses/by/4.0/legalcode	Universidade dos Açores	0909de38-df26-41ae-9d2d-60c6ed54cb85	0a80feca-b411-428a-a34e-c5c2fa07cdba	UAc	Checklist of Azorean Arthropoda v4
58d1074b-a358-4fbb-96a8-0bbd1ceb51fb	58d1074b-a358-4fbb-96a8-0bbd1ceb51fb	58d1074b-a358-4fbb-96a8-0bbd1ceb51fb	ccd1a4ee-65c2-4adb-b7ab-87bc56a73aa9		Liophrurillus	Liophrurillus	Phrurolithidae	Animalia	Arthropoda	Arachnida	Araneae	Phrurolithidae	Liophrurillus			genus	accepted		2021-01-25	ICZN	EN	http://creativecommons.org/licenses/by/4.0/legalcode	Universidade dos Açores	0909de38-df26-41ae-9d2d-60c6ed54cb85	0a80feca-b411-428a-a34e-c5c2fa07cdba	UAc	Checklist of Azorean Arthropoda v4
adf2ed98-070d-4497-8453-8ee14201e959	adf2ed98-070d-4497-8453-8ee14201e959	adf2ed98-070d-4497-8453-8ee14201e959	58d1074b-a358-4fbb-96a8-0bbd1ceb51fb	Azores Bioportal Code A02465	Liophrurillus flavitarsis (Lucas, 1846)	Liophrurillus flavitarsis (Lucas, 1846)	Liophrurillus	Animalia	Arthropoda	Arachnida	Araneae	Phrurolithidae	Liophrurillus	flavitarsis		species	accepted	(Lucas, 1846)	2021-01-25	ICZN	EN	http://creativecommons.org/licenses/by/4.0/legalcode	Universidade dos Açores	0909de38-df26-41ae-9d2d-60c6ed54cb85	0a80feca-b411-428a-a34e-c5c2fa07cdba	UAc	Checklist of Azorean Arthropoda v4
bcf4655b-1be9-4c4e-8205-7884518f1ed9	bcf4655b-1be9-4c4e-8205-7884518f1ed9	bcf4655b-1be9-4c4e-8205-7884518f1ed9	ccd1a4ee-65c2-4adb-b7ab-87bc56a73aa9		Phrurolinillus	Phrurolinillus	Phrurolithidae	Animalia	Arthropoda	Arachnida	Araneae	Phrurolithidae	Phrurolinillus			genus	accepted		2021-01-25	ICZN	EN	http://creativecommons.org/licenses/by/4.0/legalcode	Universidade dos Açores	0909de38-df26-41ae-9d2d-60c6ed54cb85	0a80feca-b411-428a-a34e-c5c2fa07cdba	UAc	Checklist of Azorean Arthropoda v4
ea2ffb3d-3667-493a-a9fc-5d8625ec9193	ea2ffb3d-3667-493a-a9fc-5d8625ec9193	ea2ffb3d-3667-493a-a9fc-5d8625ec9193	bcf4655b-1be9-4c4e-8205-7884518f1ed9	Azores Bioportal Code A02467	Phrurolinillus lisboensis Wunderlich, 1995	Phrurolinillus lisboensis Wunderlich, 1995	Phrurolinillus	Animalia	Arthropoda	Arachnida	Araneae	Phrurolithidae	Phrurolinillus	lisboensis		species	accepted	Wunderlich, 1995	2021-01-25	ICZN	EN	http://creativecommons.org/licenses/by/4.0/legalcode	Universidade dos Açores	0909de38-df26-41ae-9d2d-60c6ed54cb85	0a80feca-b411-428a-a34e-c5c2fa07cdba	UAc	Checklist of Azorean Arthropoda v4
ebd2fb47-19dc-4939-bc37-8fb4d1701082	ebd2fb47-19dc-4939-bc37-8fb4d1701082	ebd2fb47-19dc-4939-bc37-8fb4d1701082	0a501d33-8cff-4859-ab50-30e526bddfac		Pisauridae	Pisauridae	Araneae	Animalia	Arthropoda	Arachnida	Araneae	Pisauridae				family	accepted		2005-10-06	ICZN	EN	http://creativecommons.org/licenses/by/4.0/legalcode	Universidade dos Açores	0909de38-df26-41ae-9d2d-60c6ed54cb85	0a80feca-b411-428a-a34e-c5c2fa07cdba	UAc	Checklist of Azorean Arthropoda v4
4b7c7596-3890-41aa-be51-08a1e1367cea	4b7c7596-3890-41aa-be51-08a1e1367cea	4b7c7596-3890-41aa-be51-08a1e1367cea	ebd2fb47-19dc-4939-bc37-8fb4d1701082		Pisaura	Pisaura	Pisauridae	Animalia	Arthropoda	Arachnida	Araneae	Pisauridae	Pisaura			genus	accepted		2005-10-06	ICZN	EN	http://creativecommons.org/licenses/by/4.0/legalcode	Universidade dos Açores	0909de38-df26-41ae-9d2d-60c6ed54cb85	0a80feca-b411-428a-a34e-c5c2fa07cdba	UAc	Checklist of Azorean Arthropoda v4
892eb76e-0356-4a2c-872e-a23679a8dbd4	892eb76e-0356-4a2c-872e-a23679a8dbd4	892eb76e-0356-4a2c-872e-a23679a8dbd4	4b7c7596-3890-41aa-be51-08a1e1367cea	Azores Bioportal Code A00650	Pisaura acoreensis Wunderlich, 1992	Pisaura acoreensis Wunderlich, 1992	Pisaura	Animalia	Arthropoda	Arachnida	Araneae	Pisauridae	Pisaura	acoreensis		species	accepted	Wunderlich, 1992	2005-10-06	ICZN	EN	http://creativecommons.org/licenses/by/4.0/legalcode	Universidade dos Açores	0909de38-df26-41ae-9d2d-60c6ed54cb85	0a80feca-b411-428a-a34e-c5c2fa07cdba	UAc	Checklist of Azorean Arthropoda v4
f16d7ee3-fd4d-442b-a134-0c8cd863da72	f16d7ee3-fd4d-442b-a134-0c8cd863da72	f16d7ee3-fd4d-442b-a134-0c8cd863da72	0a501d33-8cff-4859-ab50-30e526bddfac		Salticidae	Salticidae	Araneae	Animalia	Arthropoda	Arachnida	Araneae	Salticidae				family	accepted		2005-10-06	ICZN	EN	http://creativecommons.org/licenses/by/4.0/legalcode	Universidade dos Açores	0909de38-df26-41ae-9d2d-60c6ed54cb85	0a80feca-b411-428a-a34e-c5c2fa07cdba	UAc	Checklist of Azorean Arthropoda v4
6ba4400b-fef7-4e2d-a535-61a708231f60	6ba4400b-fef7-4e2d-a535-61a708231f60	6ba4400b-fef7-4e2d-a535-61a708231f60	f16d7ee3-fd4d-442b-a134-0c8cd863da72		Bianor	Bianor	Salticidae	Animalia	Arthropoda	Arachnida	Araneae	Salticidae	Bianor			genus	accepted		2005-10-06	ICZN	EN	http://creativecommons.org/licenses/by/4.0/legalcode	Universidade dos Açores	0909de38-df26-41ae-9d2d-60c6ed54cb85	0a80feca-b411-428a-a34e-c5c2fa07cdba	UAc	Checklist of Azorean Arthropoda v4
9846005e-f4dc-4090-b71d-685eab80aa1d	9846005e-f4dc-4090-b71d-685eab80aa1d	9846005e-f4dc-4090-b71d-685eab80aa1d	6ba4400b-fef7-4e2d-a535-61a708231f60	Azores Bioportal Code A00671	Bianor wunderlichi Logunov, 2001	Bianor wunderlichi Logunov, 2001	Bianor	Animalia	Arthropoda	Arachnida	Araneae	Salticidae	Bianor	wunderlichi		species	accepted	Logunov, 2001	2005-10-06	ICZN	EN	http://creativecommons.org/licenses/by/4.0/legalcode	Universidade dos Açores	0909de38-df26-41ae-9d2d-60c6ed54cb85	0a80feca-b411-428a-a34e-c5c2fa07cdba	UAc	Checklist of Azorean Arthropoda v4
3fc9132f-521a-4ab6-8686-5ac4d4a92147	3fc9132f-521a-4ab6-8686-5ac4d4a92147	3fc9132f-521a-4ab6-8686-5ac4d4a92147	f16d7ee3-fd4d-442b-a134-0c8cd863da72		Chalcoscirtus	Chalcoscirtus	Salticidae	Animalia	Arthropoda	Arachnida	Araneae	Salticidae	Chalcoscirtus			genus	accepted		2005-10-06	ICZN	EN	http://creativecommons.org/licenses/by/4.0/legalcode	Universidade dos Açores	0909de38-df26-41ae-9d2d-60c6ed54cb85	0a80feca-b411-428a-a34e-c5c2fa07cdba	UAc	Checklist of Azorean Arthropoda v4
a52c0381-9753-4330-ac9d-2fe5bcf61f41	a52c0381-9753-4330-ac9d-2fe5bcf61f41	a52c0381-9753-4330-ac9d-2fe5bcf61f41	3fc9132f-521a-4ab6-8686-5ac4d4a92147	Azores Bioportal Code A00672	Chalcoscirtus infimus (Simon, 1868)	Chalcoscirtus infimus (Simon, 1868)	Chalcoscirtus	Animalia	Arthropoda	Arachnida	Araneae	Salticidae	Chalcoscirtus	infimus		species	accepted	(Simon, 1868)	2005-10-06	ICZN	EN	http://creativecommons.org/licenses/by/4.0/legalcode	Universidade dos Açores	0909de38-df26-41ae-9d2d-60c6ed54cb85	0a80feca-b411-428a-a34e-c5c2fa07cdba	UAc	Checklist of Azorean Arthropoda v4
d49c1344-2e80-411a-bed2-815726a2f722	d49c1344-2e80-411a-bed2-815726a2f722	d49c1344-2e80-411a-bed2-815726a2f722	f16d7ee3-fd4d-442b-a134-0c8cd863da72		Heliophanus	Heliophanus	Salticidae	Animalia	Arthropoda	Arachnida	Araneae	Salticidae	Heliophanus			genus	accepted		2005-10-06	ICZN	EN	http://creativecommons.org/licenses/by/4.0/legalcode	Universidade dos Açores	0909de38-df26-41ae-9d2d-60c6ed54cb85	0a80feca-b411-428a-a34e-c5c2fa07cdba	UAc	Checklist of Azorean Arthropoda v4
01962529-f0db-4052-8c01-0c9b4bd0bbb7	01962529-f0db-4052-8c01-0c9b4bd0bbb7	01962529-f0db-4052-8c01-0c9b4bd0bbb7	d49c1344-2e80-411a-bed2-815726a2f722	Azores Bioportal Code A00674	Heliophanus kochii Simon, 1868	Heliophanus kochii Simon, 1868	Heliophanus	Animalia	Arthropoda	Arachnida	Araneae	Salticidae	Heliophanus	kochii		species	accepted	Simon, 1868	2005-10-06	ICZN	EN	http://creativecommons.org/licenses/by/4.0/legalcode	Universidade dos Açores	0909de38-df26-41ae-9d2d-60c6ed54cb85	0a80feca-b411-428a-a34e-c5c2fa07cdba	UAc	Checklist of Azorean Arthropoda v4
17e336e4-7664-4a94-9b87-6eecd71787a4	17e336e4-7664-4a94-9b87-6eecd71787a4	17e336e4-7664-4a94-9b87-6eecd71787a4	f16d7ee3-fd4d-442b-a134-0c8cd863da72		Macaroeris	Macaroeris	Salticidae	Animalia	Arthropoda	Arachnida	Araneae	Salticidae	Macaroeris			genus	accepted		2005-10-06	ICZN	EN	http://creativecommons.org/licenses/by/4.0/legalcode	Universidade dos Açores	0909de38-df26-41ae-9d2d-60c6ed54cb85	0a80feca-b411-428a-a34e-c5c2fa07cdba	UAc	Checklist of Azorean Arthropoda v4
10d4618b-983c-492d-83a8-b3644097be60	10d4618b-983c-492d-83a8-b3644097be60	10d4618b-983c-492d-83a8-b3644097be60	17e336e4-7664-4a94-9b87-6eecd71787a4	Azores Bioportal Code A00675	Macaroeris cata (Blackwall, 1867)	Macaroeris cata (Blackwall, 1867)	Macaroeris	Animalia	Arthropoda	Arachnida	Araneae	Salticidae	Macaroeris	cata		species	accepted	(Blackwall, 1867)	2005-10-06	ICZN	EN	http://creativecommons.org/licenses/by/4.0/legalcode	Universidade dos Açores	0909de38-df26-41ae-9d2d-60c6ed54cb85	0a80feca-b411-428a-a34e-c5c2fa07cdba	UAc	Checklist of Azorean Arthropoda v4
24b268c4-4f3e-4236-8a23-98f301331f7c	24b268c4-4f3e-4236-8a23-98f301331f7c	24b268c4-4f3e-4236-8a23-98f301331f7c	17e336e4-7664-4a94-9b87-6eecd71787a4	Azores Bioportal Code A00676	Macaroeris diligens (Blackwall, 1867)	Macaroeris diligens (Blackwall, 1867)	Macaroeris	Animalia	Arthropoda	Arachnida	Araneae	Salticidae	Macaroeris	diligens		species	accepted	(Blackwall, 1867)	2005-10-06	ICZN	EN	http://creativecommons.org/licenses/by/4.0/legalcode	Universidade dos Açores	0909de38-df26-41ae-9d2d-60c6ed54cb85	0a80feca-b411-428a-a34e-c5c2fa07cdba	UAc	Checklist of Azorean Arthropoda v4
322056b0-091c-48a2-a14c-5e2204a8c6fe	322056b0-091c-48a2-a14c-5e2204a8c6fe	322056b0-091c-48a2-a14c-5e2204a8c6fe	f16d7ee3-fd4d-442b-a134-0c8cd863da72		Menemerus	Menemerus	Salticidae	Animalia	Arthropoda	Arachnida	Araneae	Salticidae	Menemerus			genus	accepted		2005-10-06	ICZN	EN	http://creativecommons.org/licenses/by/4.0/legalcode	Universidade dos Açores	0909de38-df26-41ae-9d2d-60c6ed54cb85	0a80feca-b411-428a-a34e-c5c2fa07cdba	UAc	Checklist of Azorean Arthropoda v4
5634e014-9c77-48de-bfcb-522f406682ff	5634e014-9c77-48de-bfcb-522f406682ff	5634e014-9c77-48de-bfcb-522f406682ff	322056b0-091c-48a2-a14c-5e2204a8c6fe	Azores Bioportal Code A00677	Menemerus semilimbatus (Hahn, 1829)	Menemerus semilimbatus (Hahn, 1829)	Menemerus	Animalia	Arthropoda	Arachnida	Araneae	Salticidae	Menemerus	semilimbatus		species	accepted	(Hahn, 1829)	2005-10-06	ICZN	EN	http://creativecommons.org/licenses/by/4.0/legalcode	Universidade dos Açores	0909de38-df26-41ae-9d2d-60c6ed54cb85	0a80feca-b411-428a-a34e-c5c2fa07cdba	UAc	Checklist of Azorean Arthropoda v4
d0c04acf-a704-4362-bbfd-444eea53b666	d0c04acf-a704-4362-bbfd-444eea53b666	d0c04acf-a704-4362-bbfd-444eea53b666	f16d7ee3-fd4d-442b-a134-0c8cd863da72		Neon	Neon	Salticidae	Animalia	Arthropoda	Arachnida	Araneae	Salticidae	Neon			genus	accepted		2005-10-06	ICZN	EN	http://creativecommons.org/licenses/by/4.0/legalcode	Universidade dos Açores	0909de38-df26-41ae-9d2d-60c6ed54cb85	0a80feca-b411-428a-a34e-c5c2fa07cdba	UAc	Checklist of Azorean Arthropoda v4
0725689a-b5c8-419a-acb1-bb9a4f9ea654	0725689a-b5c8-419a-acb1-bb9a4f9ea654	0725689a-b5c8-419a-acb1-bb9a4f9ea654	d0c04acf-a704-4362-bbfd-444eea53b666	Azores Bioportal Code A00678	Neon acoreensis Wunderlich, 2008	Neon acoreensis Wunderlich, 2008	Neon	Animalia	Arthropoda	Arachnida	Araneae	Salticidae	Neon	acoreensis		species	accepted	Wunderlich, 2008	2005-10-06	ICZN	EN	http://creativecommons.org/licenses/by/4.0/legalcode	Universidade dos Açores	0909de38-df26-41ae-9d2d-60c6ed54cb85	0a80feca-b411-428a-a34e-c5c2fa07cdba	UAc	Checklist of Azorean Arthropoda v4
f1ddba1f-eea4-472a-8d6a-16085f1d463c	f1ddba1f-eea4-472a-8d6a-16085f1d463c	f1ddba1f-eea4-472a-8d6a-16085f1d463c	f16d7ee3-fd4d-442b-a134-0c8cd863da72		Phidippus	Phidippus	Salticidae	Animalia	Arthropoda	Arachnida	Araneae	Salticidae	Phidippus			genus	accepted		2005-10-06	ICZN	EN	http://creativecommons.org/licenses/by/4.0/legalcode	Universidade dos Açores	0909de38-df26-41ae-9d2d-60c6ed54cb85	0a80feca-b411-428a-a34e-c5c2fa07cdba	UAc	Checklist of Azorean Arthropoda v4
ab605843-179d-4a3f-8b03-5284ebb7dd2a	ab605843-179d-4a3f-8b03-5284ebb7dd2a	ab605843-179d-4a3f-8b03-5284ebb7dd2a	f1ddba1f-eea4-472a-8d6a-16085f1d463c	Azores Bioportal Code A00139	Phidippus audax (Hentz, 1845)	Phidippus audax (Hentz, 1845)	Phidippus	Animalia	Arthropoda	Arachnida	Araneae	Salticidae	Phidippus	audax		species	accepted	(Hentz, 1845)	2005-10-06	ICZN	EN	http://creativecommons.org/licenses/by/4.0/legalcode	Universidade dos Açores	0909de38-df26-41ae-9d2d-60c6ed54cb85	0a80feca-b411-428a-a34e-c5c2fa07cdba	UAc	Checklist of Azorean Arthropoda v4
12de9ff9-d46e-46a3-b818-39e0f9099b4d	12de9ff9-d46e-46a3-b818-39e0f9099b4d	12de9ff9-d46e-46a3-b818-39e0f9099b4d	f16d7ee3-fd4d-442b-a134-0c8cd863da72		Pseudeuophrys	Pseudeuophrys	Salticidae	Animalia	Arthropoda	Arachnida	Araneae	Salticidae	Pseudeuophrys			genus	accepted		2005-10-06	ICZN	EN	http://creativecommons.org/licenses/by/4.0/legalcode	Universidade dos Açores	0909de38-df26-41ae-9d2d-60c6ed54cb85	0a80feca-b411-428a-a34e-c5c2fa07cdba	UAc	Checklist of Azorean Arthropoda v4
149e3998-9d54-4db2-add7-061057698a2b	149e3998-9d54-4db2-add7-061057698a2b	149e3998-9d54-4db2-add7-061057698a2b	12de9ff9-d46e-46a3-b818-39e0f9099b4d	Azores Bioportal Code A00673	Pseudeuophrys vafra (Blackwall, 1867)	Pseudeuophrys vafra (Blackwall, 1867)	Pseudeuophrys	Animalia	Arthropoda	Arachnida	Araneae	Salticidae	Pseudeuophrys	vafra		species	accepted	(Blackwall, 1867)	2005-10-06	ICZN	EN	http://creativecommons.org/licenses/by/4.0/legalcode	Universidade dos Açores	0909de38-df26-41ae-9d2d-60c6ed54cb85	0a80feca-b411-428a-a34e-c5c2fa07cdba	UAc	Checklist of Azorean Arthropoda v4
c7d849a7-c174-4c53-a7d8-3c0943c32cf0	c7d849a7-c174-4c53-a7d8-3c0943c32cf0	c7d849a7-c174-4c53-a7d8-3c0943c32cf0	f16d7ee3-fd4d-442b-a134-0c8cd863da72		Salticus	Salticus	Salticidae	Animalia	Arthropoda	Arachnida	Araneae	Salticidae	Salticus			genus	accepted		2005-10-06	ICZN	EN	http://creativecommons.org/licenses/by/4.0/legalcode	Universidade dos Açores	0909de38-df26-41ae-9d2d-60c6ed54cb85	0a80feca-b411-428a-a34e-c5c2fa07cdba	UAc	Checklist of Azorean Arthropoda v4
98a70bd6-c435-4439-9f71-03ea9c5ccb7a	98a70bd6-c435-4439-9f71-03ea9c5ccb7a	98a70bd6-c435-4439-9f71-03ea9c5ccb7a	c7d849a7-c174-4c53-a7d8-3c0943c32cf0	Azores Bioportal Code A00679	Salticus mutabilis Lucas, 1846	Salticus mutabilis Lucas, 1846	Salticus	Animalia	Arthropoda	Arachnida	Araneae	Salticidae	Salticus	mutabilis		species	accepted	Lucas, 1846	2005-10-06	ICZN	EN	http://creativecommons.org/licenses/by/4.0/legalcode	Universidade dos Açores	0909de38-df26-41ae-9d2d-60c6ed54cb85	0a80feca-b411-428a-a34e-c5c2fa07cdba	UAc	Checklist of Azorean Arthropoda v4
cbccbd75-5f21-465e-9663-8c7918c5e580	cbccbd75-5f21-465e-9663-8c7918c5e580	cbccbd75-5f21-465e-9663-8c7918c5e580	f16d7ee3-fd4d-442b-a134-0c8cd863da72		Synageles	Synageles	Salticidae	Animalia	Arthropoda	Arachnida	Araneae	Salticidae	Synageles			genus	accepted		2005-10-06	ICZN	EN	http://creativecommons.org/licenses/by/4.0/legalcode	Universidade dos Açores	0909de38-df26-41ae-9d2d-60c6ed54cb85	0a80feca-b411-428a-a34e-c5c2fa07cdba	UAc	Checklist of Azorean Arthropoda v4
b4134a59-8b20-4cd1-bd16-b36ede6e9aeb	b4134a59-8b20-4cd1-bd16-b36ede6e9aeb	b4134a59-8b20-4cd1-bd16-b36ede6e9aeb	cbccbd75-5f21-465e-9663-8c7918c5e580	Azores Bioportal Code A00681	Synageles venator (Lucas, 1836)	Synageles venator (Lucas, 1836)	Synageles	Animalia	Arthropoda	Arachnida	Araneae	Salticidae	Synageles	venator		species	accepted	(Lucas, 1836)	2005-10-06	ICZN	EN	http://creativecommons.org/licenses/by/4.0/legalcode	Universidade dos Açores	0909de38-df26-41ae-9d2d-60c6ed54cb85	0a80feca-b411-428a-a34e-c5c2fa07cdba	UAc	Checklist of Azorean Arthropoda v4
7dff525a-1066-4379-ab78-f963a29f3f18	7dff525a-1066-4379-ab78-f963a29f3f18	7dff525a-1066-4379-ab78-f963a29f3f18	0a501d33-8cff-4859-ab50-30e526bddfac		Scytodidae	Scytodidae	Araneae	Animalia	Arthropoda	Arachnida	Araneae	Scytodidae				family	accepted		2005-10-06	ICZN	EN	http://creativecommons.org/licenses/by/4.0/legalcode	Universidade dos Açores	0909de38-df26-41ae-9d2d-60c6ed54cb85	0a80feca-b411-428a-a34e-c5c2fa07cdba	UAc	Checklist of Azorean Arthropoda v4
b8f0db2d-d6ef-442c-b58d-88cc814e653c	b8f0db2d-d6ef-442c-b58d-88cc814e653c	b8f0db2d-d6ef-442c-b58d-88cc814e653c	7dff525a-1066-4379-ab78-f963a29f3f18		Scytodes	Scytodes	Scytodidae	Animalia	Arthropoda	Arachnida	Araneae	Scytodidae	Scytodes			genus	accepted		2005-10-06	ICZN	EN	http://creativecommons.org/licenses/by/4.0/legalcode	Universidade dos Açores	0909de38-df26-41ae-9d2d-60c6ed54cb85	0a80feca-b411-428a-a34e-c5c2fa07cdba	UAc	Checklist of Azorean Arthropoda v4
d56019b0-62de-49e0-8513-103351405702	d56019b0-62de-49e0-8513-103351405702	d56019b0-62de-49e0-8513-103351405702	b8f0db2d-d6ef-442c-b58d-88cc814e653c	Azores Bioportal Code A00564	Scytodes thoracica (Latreille, 1802)	Scytodes thoracica (Latreille, 1802)	Scytodes	Animalia	Arthropoda	Arachnida	Araneae	Scytodidae	Scytodes	thoracica		species	accepted	(Latreille, 1802)	2005-10-06	ICZN	EN	http://creativecommons.org/licenses/by/4.0/legalcode	Universidade dos Açores	0909de38-df26-41ae-9d2d-60c6ed54cb85	0a80feca-b411-428a-a34e-c5c2fa07cdba	UAc	Checklist of Azorean Arthropoda v4
f6cbad03-21de-4e78-8792-04f738501292	f6cbad03-21de-4e78-8792-04f738501292	f6cbad03-21de-4e78-8792-04f738501292	0a501d33-8cff-4859-ab50-30e526bddfac		Segestriidae	Segestriidae	Araneae	Animalia	Arthropoda	Arachnida	Araneae	Segestriidae				family	accepted		2005-10-06	ICZN	EN	http://creativecommons.org/licenses/by/4.0/legalcode	Universidade dos Açores	0909de38-df26-41ae-9d2d-60c6ed54cb85	0a80feca-b411-428a-a34e-c5c2fa07cdba	UAc	Checklist of Azorean Arthropoda v4
01b84ecc-937f-4180-a793-923a39467122	01b84ecc-937f-4180-a793-923a39467122	01b84ecc-937f-4180-a793-923a39467122	f6cbad03-21de-4e78-8792-04f738501292		Segestria	Segestria	Segestriidae	Animalia	Arthropoda	Arachnida	Araneae	Segestriidae	Segestria			genus	accepted		2005-10-06	ICZN	EN	http://creativecommons.org/licenses/by/4.0/legalcode	Universidade dos Açores	0909de38-df26-41ae-9d2d-60c6ed54cb85	0a80feca-b411-428a-a34e-c5c2fa07cdba	UAc	Checklist of Azorean Arthropoda v4
7a919b65-f040-4cf4-864e-8773d1778c00	7a919b65-f040-4cf4-864e-8773d1778c00	7a919b65-f040-4cf4-864e-8773d1778c00	01b84ecc-937f-4180-a793-923a39467122	Azores Bioportal Code A00563	Segestria florentina (Rossi, 1790)	Segestria florentina (Rossi, 1790)	Segestria	Animalia	Arthropoda	Arachnida	Araneae	Segestriidae	Segestria	florentina		species	accepted	(Rossi, 1790)	2005-10-06	ICZN	EN	http://creativecommons.org/licenses/by/4.0/legalcode	Universidade dos Açores	0909de38-df26-41ae-9d2d-60c6ed54cb85	0a80feca-b411-428a-a34e-c5c2fa07cdba	UAc	Checklist of Azorean Arthropoda v4
15532429-c497-4cb8-9885-73f45fd3b26f	15532429-c497-4cb8-9885-73f45fd3b26f	15532429-c497-4cb8-9885-73f45fd3b26f	0a501d33-8cff-4859-ab50-30e526bddfac		Sicariidae	Sicariidae	Araneae	Animalia	Arthropoda	Arachnida	Araneae	Sicariidae				family	accepted		2005-10-06	ICZN	EN	http://creativecommons.org/licenses/by/4.0/legalcode	Universidade dos Açores	0909de38-df26-41ae-9d2d-60c6ed54cb85	0a80feca-b411-428a-a34e-c5c2fa07cdba	UAc	Checklist of Azorean Arthropoda v4
7cea1107-d5d3-4320-b0be-63c1b12c3319	7cea1107-d5d3-4320-b0be-63c1b12c3319	7cea1107-d5d3-4320-b0be-63c1b12c3319	15532429-c497-4cb8-9885-73f45fd3b26f		Loxosceles	Loxosceles	Sicariidae	Animalia	Arthropoda	Arachnida	Araneae	Sicariidae	Loxosceles			genus	accepted		2005-10-06	ICZN	EN	http://creativecommons.org/licenses/by/4.0/legalcode	Universidade dos Açores	0909de38-df26-41ae-9d2d-60c6ed54cb85	0a80feca-b411-428a-a34e-c5c2fa07cdba	UAc	Checklist of Azorean Arthropoda v4
0b7a4f72-e5fc-4ff5-a406-9ae82b9ee164	0b7a4f72-e5fc-4ff5-a406-9ae82b9ee164	0b7a4f72-e5fc-4ff5-a406-9ae82b9ee164	7cea1107-d5d3-4320-b0be-63c1b12c3319	Azores Bioportal Code A00566	Loxosceles rufescens (Dufour, 1820)	Loxosceles rufescens (Dufour, 1820)	Loxosceles	Animalia	Arthropoda	Arachnida	Araneae	Sicariidae	Loxosceles	rufescens		species	accepted	(Dufour, 1820)	2005-10-06	ICZN	EN	http://creativecommons.org/licenses/by/4.0/legalcode	Universidade dos Açores	0909de38-df26-41ae-9d2d-60c6ed54cb85	0a80feca-b411-428a-a34e-c5c2fa07cdba	UAc	Checklist of Azorean Arthropoda v4
891c1059-25b9-407c-ba99-5cfa1a8ff996	891c1059-25b9-407c-ba99-5cfa1a8ff996	891c1059-25b9-407c-ba99-5cfa1a8ff996	0a501d33-8cff-4859-ab50-30e526bddfac		Tetragnathidae	Tetragnathidae	Araneae	Animalia	Arthropoda	Arachnida	Araneae	Tetragnathidae				family	accepted		2022-10-02	ICZN	EN	http://creativecommons.org/licenses/by/4.0/legalcode	Universidade dos Açores	0909de38-df26-41ae-9d2d-60c6ed54cb85	0a80feca-b411-428a-a34e-c5c2fa07cdba	UAc	Checklist of Azorean Arthropoda v4
be1f48a7-039d-40ea-ab18-b07bc005ee1d	be1f48a7-039d-40ea-ab18-b07bc005ee1d	be1f48a7-039d-40ea-ab18-b07bc005ee1d	891c1059-25b9-407c-ba99-5cfa1a8ff996		Leucognatha	Leucognatha	Tetragnathidae	Animalia	Arthropoda	Arachnida	Araneae	Tetragnathidae	Leucognatha			genus	accepted		2022-10-02	ICZN	EN	http://creativecommons.org/licenses/by/4.0/legalcode	Universidade dos Açores	0909de38-df26-41ae-9d2d-60c6ed54cb85	0a80feca-b411-428a-a34e-c5c2fa07cdba	UAc	Checklist of Azorean Arthropoda v4
244a8ca6-6de1-47e4-9e13-8ad29880037b	244a8ca6-6de1-47e4-9e13-8ad29880037b	244a8ca6-6de1-47e4-9e13-8ad29880037b	be1f48a7-039d-40ea-ab18-b07bc005ee1d	Azores Bioportal Code A00571	Leucognatha acoreensis Wunderlich, 1992	Leucognatha acoreensis Wunderlich, 1992	Leucognatha	Animalia	Arthropoda	Arachnida	Araneae	Tetragnathidae	Leucognatha	acoreensis		species	accepted	Wunderlich, 1992	2022-10-02	ICZN	EN	http://creativecommons.org/licenses/by/4.0/legalcode	Universidade dos Açores	0909de38-df26-41ae-9d2d-60c6ed54cb85	0a80feca-b411-428a-a34e-c5c2fa07cdba	UAc	Checklist of Azorean Arthropoda v4
cd2810bf-be13-437e-bdb3-bf146ac51a12	cd2810bf-be13-437e-bdb3-bf146ac51a12	cd2810bf-be13-437e-bdb3-bf146ac51a12	891c1059-25b9-407c-ba99-5cfa1a8ff996		Metellina	Metellina	Tetragnathidae	Animalia	Arthropoda	Arachnida	Araneae	Tetragnathidae	Metellina			genus	accepted		2005-10-06	ICZN	EN	http://creativecommons.org/licenses/by/4.0/legalcode	Universidade dos Açores	0909de38-df26-41ae-9d2d-60c6ed54cb85	0a80feca-b411-428a-a34e-c5c2fa07cdba	UAc	Checklist of Azorean Arthropoda v4
620080fa-09c0-4512-ba02-28dfa665c37f	620080fa-09c0-4512-ba02-28dfa665c37f	620080fa-09c0-4512-ba02-28dfa665c37f	cd2810bf-be13-437e-bdb3-bf146ac51a12	Azores Bioportal Code A00570	Metellina merianae (Scopoli, 1763)	Metellina merianae (Scopoli, 1763)	Metellina	Animalia	Arthropoda	Arachnida	Araneae	Tetragnathidae	Metellina	merianae		species	accepted	(Scopoli, 1763)	2005-10-06	ICZN	EN	http://creativecommons.org/licenses/by/4.0/legalcode	Universidade dos Açores	0909de38-df26-41ae-9d2d-60c6ed54cb85	0a80feca-b411-428a-a34e-c5c2fa07cdba	UAc	Checklist of Azorean Arthropoda v4
ff9650ed-641a-4eb4-a0f0-5961ae224c77	ff9650ed-641a-4eb4-a0f0-5961ae224c77	ff9650ed-641a-4eb4-a0f0-5961ae224c77	891c1059-25b9-407c-ba99-5cfa1a8ff996		Pachygnatha	Pachygnatha	Tetragnathidae	Animalia	Arthropoda	Arachnida	Araneae	Tetragnathidae	Pachygnatha			genus	accepted		2005-10-06	ICZN	EN	http://creativecommons.org/licenses/by/4.0/legalcode	Universidade dos Açores	0909de38-df26-41ae-9d2d-60c6ed54cb85	0a80feca-b411-428a-a34e-c5c2fa07cdba	UAc	Checklist of Azorean Arthropoda v4
69bbd4c7-b5b4-4931-9141-50dece7c127f	69bbd4c7-b5b4-4931-9141-50dece7c127f	69bbd4c7-b5b4-4931-9141-50dece7c127f	ff9650ed-641a-4eb4-a0f0-5961ae224c77	Azores Bioportal Code A00575	Pachygnatha degeeri Sundevall, 1830	Pachygnatha degeeri Sundevall, 1830	Pachygnatha	Animalia	Arthropoda	Arachnida	Araneae	Tetragnathidae	Pachygnatha	degeeri		species	accepted	Sundevall, 1830	2005-10-06	ICZN	EN	http://creativecommons.org/licenses/by/4.0/legalcode	Universidade dos Açores	0909de38-df26-41ae-9d2d-60c6ed54cb85	0a80feca-b411-428a-a34e-c5c2fa07cdba	UAc	Checklist of Azorean Arthropoda v4
0027f8cb-7728-4517-bd8e-4d11f2509db2	0027f8cb-7728-4517-bd8e-4d11f2509db2	0027f8cb-7728-4517-bd8e-4d11f2509db2	891c1059-25b9-407c-ba99-5cfa1a8ff996		Tetragnatha	Tetragnatha	Tetragnathidae	Animalia	Arthropoda	Arachnida	Araneae	Tetragnathidae	Tetragnatha			genus	accepted		2005-10-06	ICZN	EN	http://creativecommons.org/licenses/by/4.0/legalcode	Universidade dos Açores	0909de38-df26-41ae-9d2d-60c6ed54cb85	0a80feca-b411-428a-a34e-c5c2fa07cdba	UAc	Checklist of Azorean Arthropoda v4
9809191a-ed88-4889-9963-e66f71f9532d	9809191a-ed88-4889-9963-e66f71f9532d	9809191a-ed88-4889-9963-e66f71f9532d	0027f8cb-7728-4517-bd8e-4d11f2509db2	Azores Bioportal Code A00572	Tetragnatha extensa (Linnaeus, 1758)	Tetragnatha extensa (Linnaeus, 1758)	Tetragnatha	Animalia	Arthropoda	Arachnida	Araneae	Tetragnathidae	Tetragnatha	extensa		species	accepted	(Linnaeus, 1758)	2005-10-06	ICZN	EN	http://creativecommons.org/licenses/by/4.0/legalcode	Universidade dos Açores	0909de38-df26-41ae-9d2d-60c6ed54cb85	0a80feca-b411-428a-a34e-c5c2fa07cdba	UAc	Checklist of Azorean Arthropoda v4
b116049e-f034-47f4-87ce-4afa53488a97	b116049e-f034-47f4-87ce-4afa53488a97	b116049e-f034-47f4-87ce-4afa53488a97	0a501d33-8cff-4859-ab50-30e526bddfac		Theridiidae	Theridiidae	Araneae	Animalia	Arthropoda	Arachnida	Araneae	Theridiidae				family	accepted		2021-01-25	ICZN	EN	http://creativecommons.org/licenses/by/4.0/legalcode	Universidade dos Açores	0909de38-df26-41ae-9d2d-60c6ed54cb85	0a80feca-b411-428a-a34e-c5c2fa07cdba	UAc	Checklist of Azorean Arthropoda v4
8af29ad0-0a4b-48cc-a8bd-502bc6c7e5da	8af29ad0-0a4b-48cc-a8bd-502bc6c7e5da	8af29ad0-0a4b-48cc-a8bd-502bc6c7e5da	b116049e-f034-47f4-87ce-4afa53488a97		Cryptachaea	Cryptachaea	Theridiidae	Animalia	Arthropoda	Arachnida	Araneae	Theridiidae	Cryptachaea			genus	accepted		2005-10-06	ICZN	EN	http://creativecommons.org/licenses/by/4.0/legalcode	Universidade dos Açores	0909de38-df26-41ae-9d2d-60c6ed54cb85	0a80feca-b411-428a-a34e-c5c2fa07cdba	UAc	Checklist of Azorean Arthropoda v4
6ec87f21-51c0-475e-a5bb-6d09a2c112e2	6ec87f21-51c0-475e-a5bb-6d09a2c112e2	6ec87f21-51c0-475e-a5bb-6d09a2c112e2	8af29ad0-0a4b-48cc-a8bd-502bc6c7e5da	Azores Bioportal Code A00622	Cryptachaea blattea (Urquhart, 1886)	Cryptachaea blattea (Urquhart, 1886)	Cryptachaea	Animalia	Arthropoda	Arachnida	Araneae	Theridiidae	Cryptachaea	blattea		species	accepted	(Urquhart, 1886)	2005-10-06	ICZN	EN	http://creativecommons.org/licenses/by/4.0/legalcode	Universidade dos Açores	0909de38-df26-41ae-9d2d-60c6ed54cb85	0a80feca-b411-428a-a34e-c5c2fa07cdba	UAc	Checklist of Azorean Arthropoda v4
933f3206-f90c-4a2d-8887-5c46b0d7f419	933f3206-f90c-4a2d-8887-5c46b0d7f419	933f3206-f90c-4a2d-8887-5c46b0d7f419	b116049e-f034-47f4-87ce-4afa53488a97		Enoplognatha	Enoplognatha	Theridiidae	Animalia	Arthropoda	Arachnida	Araneae	Theridiidae	Enoplognatha			genus	accepted		2005-10-06	ICZN	EN	http://creativecommons.org/licenses/by/4.0/legalcode	Universidade dos Açores	0909de38-df26-41ae-9d2d-60c6ed54cb85	0a80feca-b411-428a-a34e-c5c2fa07cdba	UAc	Checklist of Azorean Arthropoda v4
99f8b6b2-e9fc-4428-86e7-b01e500635f6	99f8b6b2-e9fc-4428-86e7-b01e500635f6	99f8b6b2-e9fc-4428-86e7-b01e500635f6	933f3206-f90c-4a2d-8887-5c46b0d7f419	Azores Bioportal Code A00630	Enoplognatha mandibularis (Lucas, 1846)	Enoplognatha mandibularis (Lucas, 1846)	Enoplognatha	Animalia	Arthropoda	Arachnida	Araneae	Theridiidae	Enoplognatha	mandibularis		species	accepted	(Lucas, 1846)	2005-10-06	ICZN	EN	http://creativecommons.org/licenses/by/4.0/legalcode	Universidade dos Açores	0909de38-df26-41ae-9d2d-60c6ed54cb85	0a80feca-b411-428a-a34e-c5c2fa07cdba	UAc	Checklist of Azorean Arthropoda v4
b20ee48e-9326-4491-baef-a56c4d94a6b0	b20ee48e-9326-4491-baef-a56c4d94a6b0	b20ee48e-9326-4491-baef-a56c4d94a6b0	b116049e-f034-47f4-87ce-4afa53488a97		Lasaeola	Lasaeola	Theridiidae	Animalia	Arthropoda	Arachnida	Araneae	Theridiidae	Lasaeola			genus	accepted		2005-10-06	ICZN	EN	http://creativecommons.org/licenses/by/4.0/legalcode	Universidade dos Açores	0909de38-df26-41ae-9d2d-60c6ed54cb85	0a80feca-b411-428a-a34e-c5c2fa07cdba	UAc	Checklist of Azorean Arthropoda v4
2ec89240-2bc4-402b-a44c-38fddaa4a4ae	2ec89240-2bc4-402b-a44c-38fddaa4a4ae	2ec89240-2bc4-402b-a44c-38fddaa4a4ae	b20ee48e-9326-4491-baef-a56c4d94a6b0	Azores Bioportal Code A00628	Lasaeola oceanica Simon, 1883	Lasaeola oceanica Simon, 1883	Lasaeola	Animalia	Arthropoda	Arachnida	Araneae	Theridiidae	Lasaeola	oceanica		species	accepted	Simon, 1883	2005-10-06	ICZN	EN	http://creativecommons.org/licenses/by/4.0/legalcode	Universidade dos Açores	0909de38-df26-41ae-9d2d-60c6ed54cb85	0a80feca-b411-428a-a34e-c5c2fa07cdba	UAc	Checklist of Azorean Arthropoda v4
8a13c4be-cb14-463e-ab8a-fd7676352ff1	8a13c4be-cb14-463e-ab8a-fd7676352ff1	8a13c4be-cb14-463e-ab8a-fd7676352ff1	b116049e-f034-47f4-87ce-4afa53488a97		Neottiura	Neottiura	Theridiidae	Animalia	Arthropoda	Arachnida	Araneae	Theridiidae	Neottiura			genus	accepted		2005-10-06	ICZN	EN	http://creativecommons.org/licenses/by/4.0/legalcode	Universidade dos Açores	0909de38-df26-41ae-9d2d-60c6ed54cb85	0a80feca-b411-428a-a34e-c5c2fa07cdba	UAc	Checklist of Azorean Arthropoda v4
0dad5d05-b2ef-4263-8a59-ced1f5425399	0dad5d05-b2ef-4263-8a59-ced1f5425399	0dad5d05-b2ef-4263-8a59-ced1f5425399	8a13c4be-cb14-463e-ab8a-fd7676352ff1	Azores Bioportal Code A00634	Neottiura bimaculata (Linnaeus, 1767)	Neottiura bimaculata (Linnaeus, 1767)	Neottiura	Animalia	Arthropoda	Arachnida	Araneae	Theridiidae	Neottiura	bimaculata		species	accepted	(Linnaeus, 1767)	2005-10-06	ICZN	EN	http://creativecommons.org/licenses/by/4.0/legalcode	Universidade dos Açores	0909de38-df26-41ae-9d2d-60c6ed54cb85	0a80feca-b411-428a-a34e-c5c2fa07cdba	UAc	Checklist of Azorean Arthropoda v4
7301a945-75f0-4fbe-8327-00c9c55128bf	7301a945-75f0-4fbe-8327-00c9c55128bf	7301a945-75f0-4fbe-8327-00c9c55128bf	b116049e-f034-47f4-87ce-4afa53488a97		Nesticodes	Nesticodes	Theridiidae	Animalia	Arthropoda	Arachnida	Araneae	Theridiidae	Nesticodes			genus	accepted		2005-10-06	ICZN	EN	http://creativecommons.org/licenses/by/4.0/legalcode	Universidade dos Açores	0909de38-df26-41ae-9d2d-60c6ed54cb85	0a80feca-b411-428a-a34e-c5c2fa07cdba	UAc	Checklist of Azorean Arthropoda v4
9e7d3b5f-45a6-4d1e-a6ba-995ad9f9d9c4	9e7d3b5f-45a6-4d1e-a6ba-995ad9f9d9c4	9e7d3b5f-45a6-4d1e-a6ba-995ad9f9d9c4	7301a945-75f0-4fbe-8327-00c9c55128bf	Azores Bioportal Code A00631	Nesticodes rufipes (Lucas, 1846)	Nesticodes rufipes (Lucas, 1846)	Nesticodes	Animalia	Arthropoda	Arachnida	Araneae	Theridiidae	Nesticodes	rufipes		species	accepted	(Lucas, 1846)	2005-10-06	ICZN	EN	http://creativecommons.org/licenses/by/4.0/legalcode	Universidade dos Açores	0909de38-df26-41ae-9d2d-60c6ed54cb85	0a80feca-b411-428a-a34e-c5c2fa07cdba	UAc	Checklist of Azorean Arthropoda v4
80530aed-d9cb-41b6-822b-447c28905eed	80530aed-d9cb-41b6-822b-447c28905eed	80530aed-d9cb-41b6-822b-447c28905eed	b116049e-f034-47f4-87ce-4afa53488a97		Paidiscura	Paidiscura	Theridiidae	Animalia	Arthropoda	Arachnida	Araneae	Theridiidae	Paidiscura			genus	accepted		2021-01-25	ICZN	EN	http://creativecommons.org/licenses/by/4.0/legalcode	Universidade dos Açores	0909de38-df26-41ae-9d2d-60c6ed54cb85	0a80feca-b411-428a-a34e-c5c2fa07cdba	UAc	Checklist of Azorean Arthropoda v4
9de68afc-c5d1-4bab-bf81-ceeeec610536	9de68afc-c5d1-4bab-bf81-ceeeec610536	9de68afc-c5d1-4bab-bf81-ceeeec610536	80530aed-d9cb-41b6-822b-447c28905eed	Azores Bioportal Code A02497	Paidiscura orotavensis (Schmidt, 1968)	Paidiscura orotavensis (Schmidt, 1968)	Paidiscura	Animalia	Arthropoda	Arachnida	Araneae	Theridiidae	Paidiscura	orotavensis		species	accepted	(Schmidt, 1968)	2021-01-25	ICZN	EN	http://creativecommons.org/licenses/by/4.0/legalcode	Universidade dos Açores	0909de38-df26-41ae-9d2d-60c6ed54cb85	0a80feca-b411-428a-a34e-c5c2fa07cdba	UAc	Checklist of Azorean Arthropoda v4
962755b8-8394-420e-99be-c2bdab6a7753	962755b8-8394-420e-99be-c2bdab6a7753	962755b8-8394-420e-99be-c2bdab6a7753	b116049e-f034-47f4-87ce-4afa53488a97		Parasteatoda	Parasteatoda	Theridiidae	Animalia	Arthropoda	Arachnida	Araneae	Theridiidae	Parasteatoda			genus	accepted		2005-10-06	ICZN	EN	http://creativecommons.org/licenses/by/4.0/legalcode	Universidade dos Açores	0909de38-df26-41ae-9d2d-60c6ed54cb85	0a80feca-b411-428a-a34e-c5c2fa07cdba	UAc	Checklist of Azorean Arthropoda v4
7707b064-f492-4ee4-94ab-7c0ed735b466	7707b064-f492-4ee4-94ab-7c0ed735b466	7707b064-f492-4ee4-94ab-7c0ed735b466	962755b8-8394-420e-99be-c2bdab6a7753	Azores Bioportal Code A00625	Parasteatoda simulans (Thorell, 1875)	Parasteatoda simulans (Thorell, 1875)	Parasteatoda	Animalia	Arthropoda	Arachnida	Araneae	Theridiidae	Parasteatoda	simulans		species	accepted	(Thorell, 1875)	2005-10-06	ICZN	EN	http://creativecommons.org/licenses/by/4.0/legalcode	Universidade dos Açores	0909de38-df26-41ae-9d2d-60c6ed54cb85	0a80feca-b411-428a-a34e-c5c2fa07cdba	UAc	Checklist of Azorean Arthropoda v4
9b429ca7-4a1d-43e4-ad56-d631b3cf7ec5	9b429ca7-4a1d-43e4-ad56-d631b3cf7ec5	9b429ca7-4a1d-43e4-ad56-d631b3cf7ec5	962755b8-8394-420e-99be-c2bdab6a7753	Azores Bioportal Code A00624	Parasteatoda tepidariorum (C. L. Koch, 1841)	Parasteatoda tepidariorum (C. L. Koch, 1841)	Parasteatoda	Animalia	Arthropoda	Arachnida	Araneae	Theridiidae	Parasteatoda	tepidariorum		species	accepted	(C. L. Koch, 1841)	2005-10-06	ICZN	EN	http://creativecommons.org/licenses/by/4.0/legalcode	Universidade dos Açores	0909de38-df26-41ae-9d2d-60c6ed54cb85	0a80feca-b411-428a-a34e-c5c2fa07cdba	UAc	Checklist of Azorean Arthropoda v4
e705f8d8-5d4e-4898-9848-89b0eb80c816	e705f8d8-5d4e-4898-9848-89b0eb80c816	e705f8d8-5d4e-4898-9848-89b0eb80c816	b116049e-f034-47f4-87ce-4afa53488a97		Rhomphaea	Rhomphaea	Theridiidae	Animalia	Arthropoda	Arachnida	Araneae	Theridiidae	Rhomphaea			genus	accepted		2005-10-06	ICZN	EN	http://creativecommons.org/licenses/by/4.0/legalcode	Universidade dos Açores	0909de38-df26-41ae-9d2d-60c6ed54cb85	0a80feca-b411-428a-a34e-c5c2fa07cdba	UAc	Checklist of Azorean Arthropoda v4
79ececbf-0e7d-4b43-bc8d-782d5b921bbd	79ececbf-0e7d-4b43-bc8d-782d5b921bbd	79ececbf-0e7d-4b43-bc8d-782d5b921bbd	e705f8d8-5d4e-4898-9848-89b0eb80c816	Azores Bioportal Code A00627	Rhomphaea nasica (Simon, 1873)	Rhomphaea nasica (Simon, 1873)	Rhomphaea	Animalia	Arthropoda	Arachnida	Araneae	Theridiidae	Rhomphaea	nasica		species	accepted	(Simon, 1873)	2005-10-06	ICZN	EN	http://creativecommons.org/licenses/by/4.0/legalcode	Universidade dos Açores	0909de38-df26-41ae-9d2d-60c6ed54cb85	0a80feca-b411-428a-a34e-c5c2fa07cdba	UAc	Checklist of Azorean Arthropoda v4
314f67ec-f7ba-43c6-869f-235c6ac3304e	314f67ec-f7ba-43c6-869f-235c6ac3304e	314f67ec-f7ba-43c6-869f-235c6ac3304e	e705f8d8-5d4e-4898-9848-89b0eb80c816	Azores Bioportal Code A00629	Rhomphaea rostrata (Simon, 1873)	Rhomphaea rostrata (Simon, 1873)	Rhomphaea	Animalia	Arthropoda	Arachnida	Araneae	Theridiidae	Rhomphaea	rostrata		species	accepted	(Simon, 1873)	2021-10-27	ICZN	EN	http://creativecommons.org/licenses/by/4.0/legalcode	Universidade dos Açores	0909de38-df26-41ae-9d2d-60c6ed54cb85	0a80feca-b411-428a-a34e-c5c2fa07cdba	UAc	Checklist of Azorean Arthropoda v4
0b29cfc2-c193-4245-b85e-5e629459db0b	0b29cfc2-c193-4245-b85e-5e629459db0b	0b29cfc2-c193-4245-b85e-5e629459db0b	b116049e-f034-47f4-87ce-4afa53488a97		Rugathodes	Rugathodes	Theridiidae	Animalia	Arthropoda	Arachnida	Araneae	Theridiidae	Rugathodes			genus	accepted		2005-10-06	ICZN	EN	http://creativecommons.org/licenses/by/4.0/legalcode	Universidade dos Açores	0909de38-df26-41ae-9d2d-60c6ed54cb85	0a80feca-b411-428a-a34e-c5c2fa07cdba	UAc	Checklist of Azorean Arthropoda v4
6740c280-df7f-476d-bb6e-cb4f3687464e	6740c280-df7f-476d-bb6e-cb4f3687464e	6740c280-df7f-476d-bb6e-cb4f3687464e	0b29cfc2-c193-4245-b85e-5e629459db0b	Azores Bioportal Code A00632	Rugathodes acoreensis Wunderlich, 1992	Rugathodes acoreensis Wunderlich, 1992	Rugathodes	Animalia	Arthropoda	Arachnida	Araneae	Theridiidae	Rugathodes	acoreensis		species	accepted	Wunderlich, 1992	2005-10-06	ICZN	EN	http://creativecommons.org/licenses/by/4.0/legalcode	Universidade dos Açores	0909de38-df26-41ae-9d2d-60c6ed54cb85	0a80feca-b411-428a-a34e-c5c2fa07cdba	UAc	Checklist of Azorean Arthropoda v4
2b8dab26-8224-492d-815e-ad1922ecbbab	2b8dab26-8224-492d-815e-ad1922ecbbab	2b8dab26-8224-492d-815e-ad1922ecbbab	0b29cfc2-c193-4245-b85e-5e629459db0b	Azores Bioportal Code A00633	Rugathodes pico (Merrett & Ashmole, 1989)	Rugathodes pico (Merrett & Ashmole, 1989)	Rugathodes	Animalia	Arthropoda	Arachnida	Araneae	Theridiidae	Rugathodes	pico		species	accepted	(Merrett & Ashmole, 1989)	2005-10-06	ICZN	EN	http://creativecommons.org/licenses/by/4.0/legalcode	Universidade dos Açores	0909de38-df26-41ae-9d2d-60c6ed54cb85	0a80feca-b411-428a-a34e-c5c2fa07cdba	UAc	Checklist of Azorean Arthropoda v4
22f76b7b-5a8f-4ffa-9b7c-0e8783b67e36	22f76b7b-5a8f-4ffa-9b7c-0e8783b67e36	22f76b7b-5a8f-4ffa-9b7c-0e8783b67e36	b116049e-f034-47f4-87ce-4afa53488a97		Steatoda	Steatoda	Theridiidae	Animalia	Arthropoda	Arachnida	Araneae	Theridiidae	Steatoda			genus	accepted		2005-10-06	ICZN	EN	http://creativecommons.org/licenses/by/4.0/legalcode	Universidade dos Açores	0909de38-df26-41ae-9d2d-60c6ed54cb85	0a80feca-b411-428a-a34e-c5c2fa07cdba	UAc	Checklist of Azorean Arthropoda v4
85eedb38-23c2-4794-a790-29ec2642f9c9	85eedb38-23c2-4794-a790-29ec2642f9c9	85eedb38-23c2-4794-a790-29ec2642f9c9	22f76b7b-5a8f-4ffa-9b7c-0e8783b67e36	Azores Bioportal Code A00635	Steatoda grossa (C. L. Koch, 1838)	Steatoda grossa (C. L. Koch, 1838)	Steatoda	Animalia	Arthropoda	Arachnida	Araneae	Theridiidae	Steatoda	grossa		species	accepted	(C. L. Koch, 1838)	2005-10-06	ICZN	EN	http://creativecommons.org/licenses/by/4.0/legalcode	Universidade dos Açores	0909de38-df26-41ae-9d2d-60c6ed54cb85	0a80feca-b411-428a-a34e-c5c2fa07cdba	UAc	Checklist of Azorean Arthropoda v4
113d0b69-6c3c-4db7-9233-2edaa49664c2	113d0b69-6c3c-4db7-9233-2edaa49664c2	113d0b69-6c3c-4db7-9233-2edaa49664c2	22f76b7b-5a8f-4ffa-9b7c-0e8783b67e36	Azores Bioportal Code A00636	Steatoda nobilis (Thorell, 1875)	Steatoda nobilis (Thorell, 1875)	Steatoda	Animalia	Arthropoda	Arachnida	Araneae	Theridiidae	Steatoda	nobilis		species	accepted	(Thorell, 1875)	2021-11-09	ICZN	EN	http://creativecommons.org/licenses/by/4.0/legalcode	Universidade dos Açores	0909de38-df26-41ae-9d2d-60c6ed54cb85	0a80feca-b411-428a-a34e-c5c2fa07cdba	UAc	Checklist of Azorean Arthropoda v4
b84696a6-c9df-4cd4-bed1-33c8216517b7	b84696a6-c9df-4cd4-bed1-33c8216517b7	b84696a6-c9df-4cd4-bed1-33c8216517b7	b116049e-f034-47f4-87ce-4afa53488a97		Theridion	Theridion	Theridiidae	Animalia	Arthropoda	Arachnida	Araneae	Theridiidae	Theridion			genus	accepted		2021-01-25	ICZN	EN	http://creativecommons.org/licenses/by/4.0/legalcode	Universidade dos Açores	0909de38-df26-41ae-9d2d-60c6ed54cb85	0a80feca-b411-428a-a34e-c5c2fa07cdba	UAc	Checklist of Azorean Arthropoda v4
d02adb8c-f0e4-48ef-911d-c87ec0536219	d02adb8c-f0e4-48ef-911d-c87ec0536219	d02adb8c-f0e4-48ef-911d-c87ec0536219	b84696a6-c9df-4cd4-bed1-33c8216517b7	Azores Bioportal Code A00638	Theridion hannoniae Denis, 1945	Theridion hannoniae Denis, 1945	Theridion	Animalia	Arthropoda	Arachnida	Araneae	Theridiidae	Theridion	hannoniae		species	accepted	Denis, 1945	2021-01-25	ICZN	EN	http://creativecommons.org/licenses/by/4.0/legalcode	Universidade dos Açores	0909de38-df26-41ae-9d2d-60c6ed54cb85	0a80feca-b411-428a-a34e-c5c2fa07cdba	UAc	Checklist of Azorean Arthropoda v4
cc525614-71e7-48ec-aa9f-be4ff5b9d338	cc525614-71e7-48ec-aa9f-be4ff5b9d338	cc525614-71e7-48ec-aa9f-be4ff5b9d338	b84696a6-c9df-4cd4-bed1-33c8216517b7	Azores Bioportal Code A00814	Theridion melanostictum O. Pickard-Cambridge, 1876	Theridion melanostictum O. Pickard-Cambridge, 1876	Theridion	Animalia	Arthropoda	Arachnida	Araneae	Theridiidae	Theridion	melanostictum		species	accepted	O. Pickard-Cambridge, 1876	2021-01-25	ICZN	EN	http://creativecommons.org/licenses/by/4.0/legalcode	Universidade dos Açores	0909de38-df26-41ae-9d2d-60c6ed54cb85	0a80feca-b411-428a-a34e-c5c2fa07cdba	UAc	Checklist of Azorean Arthropoda v4
4fcd9370-7ec9-48f5-b6be-9a9c426bf082	4fcd9370-7ec9-48f5-b6be-9a9c426bf082	4fcd9370-7ec9-48f5-b6be-9a9c426bf082	b84696a6-c9df-4cd4-bed1-33c8216517b7	Azores Bioportal Code A02456	Theridion melanurum Hahn, 1831	Theridion melanurum Hahn, 1831	Theridion	Animalia	Arthropoda	Arachnida	Araneae	Theridiidae	Theridion	melanurum		species	accepted	Hahn, 1831	2021-01-25	ICZN	EN	http://creativecommons.org/licenses/by/4.0/legalcode	Universidade dos Açores	0909de38-df26-41ae-9d2d-60c6ed54cb85	0a80feca-b411-428a-a34e-c5c2fa07cdba	UAc	Checklist of Azorean Arthropoda v4
31d43704-56d8-4144-bea2-ac3e0a7032b8	31d43704-56d8-4144-bea2-ac3e0a7032b8	31d43704-56d8-4144-bea2-ac3e0a7032b8	b84696a6-c9df-4cd4-bed1-33c8216517b7	Azores Bioportal Code A00637	Theridion musivivum Schmidt, 1956	Theridion musivivum Schmidt, 1956	Theridion	Animalia	Arthropoda	Arachnida	Araneae	Theridiidae	Theridion	musivivum		species	accepted	Schmidt, 1956	2005-10-06	ICZN	EN	http://creativecommons.org/licenses/by/4.0/legalcode	Universidade dos Açores	0909de38-df26-41ae-9d2d-60c6ed54cb85	0a80feca-b411-428a-a34e-c5c2fa07cdba	UAc	Checklist of Azorean Arthropoda v4
d2123f8b-f369-4b98-94eb-3a4066fb5c62	d2123f8b-f369-4b98-94eb-3a4066fb5c62	d2123f8b-f369-4b98-94eb-3a4066fb5c62	0a501d33-8cff-4859-ab50-30e526bddfac		Thomisidae	Thomisidae	Araneae	Animalia	Arthropoda	Arachnida	Araneae	Thomisidae				family	accepted		2021-01-25	ICZN	EN	http://creativecommons.org/licenses/by/4.0/legalcode	Universidade dos Açores	0909de38-df26-41ae-9d2d-60c6ed54cb85	0a80feca-b411-428a-a34e-c5c2fa07cdba	UAc	Checklist of Azorean Arthropoda v4
a2068aad-da51-407a-a52f-dc6b3d0530dd	a2068aad-da51-407a-a52f-dc6b3d0530dd	a2068aad-da51-407a-a52f-dc6b3d0530dd	d2123f8b-f369-4b98-94eb-3a4066fb5c62		Bassaniodes	Bassaniodes	Thomisidae	Animalia	Arthropoda	Arachnida	Araneae	Thomisidae	Bassaniodes			genus	accepted		2021-01-25	ICZN	EN	http://creativecommons.org/licenses/by/4.0/legalcode	Universidade dos Açores	0909de38-df26-41ae-9d2d-60c6ed54cb85	0a80feca-b411-428a-a34e-c5c2fa07cdba	UAc	Checklist of Azorean Arthropoda v4
f85c5649-12d7-43b5-9494-72476b454690	f85c5649-12d7-43b5-9494-72476b454690	f85c5649-12d7-43b5-9494-72476b454690	a2068aad-da51-407a-a52f-dc6b3d0530dd	Azores Bioportal Code A00669	Bassaniodes cribratus (Simon, 1885)	Bassaniodes cribratus (Simon, 1885)	Bassaniodes	Animalia	Arthropoda	Arachnida	Araneae	Thomisidae	Bassaniodes	cribratus		species	accepted	(Simon, 1885)	2021-01-25	ICZN	EN	http://creativecommons.org/licenses/by/4.0/legalcode	Universidade dos Açores	0909de38-df26-41ae-9d2d-60c6ed54cb85	0a80feca-b411-428a-a34e-c5c2fa07cdba	UAc	Checklist of Azorean Arthropoda v4
73749b6a-fa1b-45c8-a284-ef8ec71ae749	73749b6a-fa1b-45c8-a284-ef8ec71ae749	73749b6a-fa1b-45c8-a284-ef8ec71ae749	d2123f8b-f369-4b98-94eb-3a4066fb5c62		Xysticus	Xysticus	Thomisidae	Animalia	Arthropoda	Arachnida	Araneae	Thomisidae	Xysticus			genus	accepted		2005-10-06	ICZN	EN	http://creativecommons.org/licenses/by/4.0/legalcode	Universidade dos Açores	0909de38-df26-41ae-9d2d-60c6ed54cb85	0a80feca-b411-428a-a34e-c5c2fa07cdba	UAc	Checklist of Azorean Arthropoda v4
3dbe7d5d-80ed-40a9-b928-a618759396da	3dbe7d5d-80ed-40a9-b928-a618759396da	3dbe7d5d-80ed-40a9-b928-a618759396da	73749b6a-fa1b-45c8-a284-ef8ec71ae749	Azores Bioportal Code A00668	Xysticus cor Canestrini, 1873	Xysticus cor Canestrini, 1873	Xysticus	Animalia	Arthropoda	Arachnida	Araneae	Thomisidae	Xysticus	cor		species	accepted	Canestrini, 1873	2005-10-06	ICZN	EN	http://creativecommons.org/licenses/by/4.0/legalcode	Universidade dos Açores	0909de38-df26-41ae-9d2d-60c6ed54cb85	0a80feca-b411-428a-a34e-c5c2fa07cdba	UAc	Checklist of Azorean Arthropoda v4
ffcfe531-3257-42fb-a553-3eb5d62cf500	ffcfe531-3257-42fb-a553-3eb5d62cf500	ffcfe531-3257-42fb-a553-3eb5d62cf500	73749b6a-fa1b-45c8-a284-ef8ec71ae749	Azores Bioportal Code A00670	Xysticus nubilus Simon, 1875	Xysticus nubilus Simon, 1875	Xysticus	Animalia	Arthropoda	Arachnida	Araneae	Thomisidae	Xysticus	nubilus		species	accepted	Simon, 1875	2005-10-06	ICZN	EN	http://creativecommons.org/licenses/by/4.0/legalcode	Universidade dos Açores	0909de38-df26-41ae-9d2d-60c6ed54cb85	0a80feca-b411-428a-a34e-c5c2fa07cdba	UAc	Checklist of Azorean Arthropoda v4
71a85035-08e3-4a69-8ba8-98089e638dd6	71a85035-08e3-4a69-8ba8-98089e638dd6	71a85035-08e3-4a69-8ba8-98089e638dd6	0a501d33-8cff-4859-ab50-30e526bddfac		Trachelidae	Trachelidae	Araneae	Animalia	Arthropoda	Arachnida	Araneae	Trachelidae				family	accepted		2021-01-25	ICZN	EN	http://creativecommons.org/licenses/by/4.0/legalcode	Universidade dos Açores	0909de38-df26-41ae-9d2d-60c6ed54cb85	0a80feca-b411-428a-a34e-c5c2fa07cdba	UAc	Checklist of Azorean Arthropoda v4
a7c28f0f-761c-4117-8e09-b70e50e19375	a7c28f0f-761c-4117-8e09-b70e50e19375	a7c28f0f-761c-4117-8e09-b70e50e19375	71a85035-08e3-4a69-8ba8-98089e638dd6		Metatrachelas	Metatrachelas	Trachelidae	Animalia	Arthropoda	Arachnida	Araneae	Trachelidae	Metatrachelas			genus	accepted		2021-01-25	ICZN	EN	http://creativecommons.org/licenses/by/4.0/legalcode	Universidade dos Açores	0909de38-df26-41ae-9d2d-60c6ed54cb85	0a80feca-b411-428a-a34e-c5c2fa07cdba	UAc	Checklist of Azorean Arthropoda v4
f4b730b1-e23c-45f3-be6e-0b206617bbb9	f4b730b1-e23c-45f3-be6e-0b206617bbb9	f4b730b1-e23c-45f3-be6e-0b206617bbb9	a7c28f0f-761c-4117-8e09-b70e50e19375	Azores Bioportal Code A00658	Metatrachelas macrochelis (Wunderlich, 1992)	Metatrachelas macrochelis (Wunderlich, 1992)	Metatrachelas	Animalia	Arthropoda	Arachnida	Araneae	Trachelidae	Metatrachelas	macrochelis		species	accepted	(Wunderlich, 1992)	2021-01-25	ICZN	EN	http://creativecommons.org/licenses/by/4.0/legalcode	Universidade dos Açores	0909de38-df26-41ae-9d2d-60c6ed54cb85	0a80feca-b411-428a-a34e-c5c2fa07cdba	UAc	Checklist of Azorean Arthropoda v4
0f0dd92a-c4df-4668-a181-a575b1b82ab0	0f0dd92a-c4df-4668-a181-a575b1b82ab0	0f0dd92a-c4df-4668-a181-a575b1b82ab0	0a501d33-8cff-4859-ab50-30e526bddfac		Zodariidae	Zodariidae	Araneae	Animalia	Arthropoda	Arachnida	Araneae	Zodariidae				family	accepted		2005-10-06	ICZN	EN	http://creativecommons.org/licenses/by/4.0/legalcode	Universidade dos Açores	0909de38-df26-41ae-9d2d-60c6ed54cb85	0a80feca-b411-428a-a34e-c5c2fa07cdba	UAc	Checklist of Azorean Arthropoda v4
3d765280-01cb-44fe-8a3e-cae8ac27a9e3	3d765280-01cb-44fe-8a3e-cae8ac27a9e3	3d765280-01cb-44fe-8a3e-cae8ac27a9e3	0f0dd92a-c4df-4668-a181-a575b1b82ab0		Zodarion	Zodarion	Zodariidae	Animalia	Arthropoda	Arachnida	Araneae	Zodariidae	Zodarion			genus	accepted		2005-10-06	ICZN	EN	http://creativecommons.org/licenses/by/4.0/legalcode	Universidade dos Açores	0909de38-df26-41ae-9d2d-60c6ed54cb85	0a80feca-b411-428a-a34e-c5c2fa07cdba	UAc	Checklist of Azorean Arthropoda v4
95fe44c3-d4f6-4243-9e3b-06e638e93a54	95fe44c3-d4f6-4243-9e3b-06e638e93a54	95fe44c3-d4f6-4243-9e3b-06e638e93a54	3d765280-01cb-44fe-8a3e-cae8ac27a9e3	Azores Bioportal Code A00680	Zodarion atlanticum Pekár & Cardoso, 2005	Zodarion atlanticum Pekár & Cardoso, 2005	Zodarion	Animalia	Arthropoda	Arachnida	Araneae	Zodariidae	Zodarion	atlanticum		species	accepted	Pekár & Cardoso, 2005	2005-10-06	ICZN	EN	http://creativecommons.org/licenses/by/4.0/legalcode	Universidade dos Açores	0909de38-df26-41ae-9d2d-60c6ed54cb85	0a80feca-b411-428a-a34e-c5c2fa07cdba	UAc	Checklist of Azorean Arthropoda v4
a05c0c12-5c54-49ab-bdf8-99cbde70720e	a05c0c12-5c54-49ab-bdf8-99cbde70720e	a05c0c12-5c54-49ab-bdf8-99cbde70720e	0a501d33-8cff-4859-ab50-30e526bddfac		Zoropsidae	Zoropsidae	Araneae	Animalia	Arthropoda	Arachnida	Araneae	Zoropsidae				family	accepted		2005-10-06	ICZN	EN	http://creativecommons.org/licenses/by/4.0/legalcode	Universidade dos Açores	0909de38-df26-41ae-9d2d-60c6ed54cb85	0a80feca-b411-428a-a34e-c5c2fa07cdba	UAc	Checklist of Azorean Arthropoda v4
35afcf97-3044-4710-9f3c-c5759789707c	35afcf97-3044-4710-9f3c-c5759789707c	35afcf97-3044-4710-9f3c-c5759789707c	a05c0c12-5c54-49ab-bdf8-99cbde70720e		Zoropsis	Zoropsis	Zoropsidae	Animalia	Arthropoda	Arachnida	Araneae	Zoropsidae	Zoropsis			genus	accepted		2005-10-06	ICZN	EN	http://creativecommons.org/licenses/by/4.0/legalcode	Universidade dos Açores	0909de38-df26-41ae-9d2d-60c6ed54cb85	0a80feca-b411-428a-a34e-c5c2fa07cdba	UAc	Checklist of Azorean Arthropoda v4
b4f12f1b-8bfd-411b-bc1e-6f56ab0da2d9	b4f12f1b-8bfd-411b-bc1e-6f56ab0da2d9	b4f12f1b-8bfd-411b-bc1e-6f56ab0da2d9	35afcf97-3044-4710-9f3c-c5759789707c	Azores Bioportal Code A02411	Zoropsis spinimana (Dufour, 1820)	Zoropsis spinimana (Dufour, 1820)	Zoropsis	Animalia	Arthropoda	Arachnida	Araneae	Zoropsidae	Zoropsis	spinimana		species	accepted	(Dufour, 1820)	2005-10-06	ICZN	EN	http://creativecommons.org/licenses/by/4.0/legalcode	Universidade dos Açores	0909de38-df26-41ae-9d2d-60c6ed54cb85	0a80feca-b411-428a-a34e-c5c2fa07cdba	UAc	Checklist of Azorean Arthropoda v4
523bff38-6e0a-462b-ac8d-619ac790d99a	523bff38-6e0a-462b-ac8d-619ac790d99a	523bff38-6e0a-462b-ac8d-619ac790d99a	ae902ab4-5c42-4ccb-906a-0fa10ad18282		Ixodida	Ixodida	Arachnida	Animalia	Arthropoda	Arachnida	Ixodida					order	accepted		2022-01-06	ICZN	EN	http://creativecommons.org/licenses/by/4.0/legalcode	Universidade dos Açores	0909de38-df26-41ae-9d2d-60c6ed54cb85	0a80feca-b411-428a-a34e-c5c2fa07cdba	UAc	Checklist of Azorean Arthropoda v4
24c959e2-1b12-4ac4-a15f-eb78cc2126e4	24c959e2-1b12-4ac4-a15f-eb78cc2126e4	24c959e2-1b12-4ac4-a15f-eb78cc2126e4	523bff38-6e0a-462b-ac8d-619ac790d99a		Argasidae	Argasidae	Ixodida	Animalia	Arthropoda	Arachnida	Ixodida	Argasidae				family	accepted		2022-01-06	ICZN	EN	http://creativecommons.org/licenses/by/4.0/legalcode	Universidade dos Açores	0909de38-df26-41ae-9d2d-60c6ed54cb85	0a80feca-b411-428a-a34e-c5c2fa07cdba	UAc	Checklist of Azorean Arthropoda v4
03014f3d-cf54-43ef-a0c7-7c52ea4c3e71	03014f3d-cf54-43ef-a0c7-7c52ea4c3e71	03014f3d-cf54-43ef-a0c7-7c52ea4c3e71	24c959e2-1b12-4ac4-a15f-eb78cc2126e4		Carios	Carios	Argasidae	Animalia	Arthropoda	Arachnida	Ixodida	Argasidae	Carios			genus	accepted		2022-01-06	ICZN	EN	http://creativecommons.org/licenses/by/4.0/legalcode	Universidade dos Açores	0909de38-df26-41ae-9d2d-60c6ed54cb85	0a80feca-b411-428a-a34e-c5c2fa07cdba	UAc	Checklist of Azorean Arthropoda v4
a40c6114-49e5-4798-8bce-e9ea3361e272	a40c6114-49e5-4798-8bce-e9ea3361e272	a40c6114-49e5-4798-8bce-e9ea3361e272	03014f3d-cf54-43ef-a0c7-7c52ea4c3e71	Azores Bioportal Code A00717	Carios erraticus Lucas, 1849	Carios erraticus Lucas, 1849	Carios	Animalia	Arthropoda	Arachnida	Ixodida	Argasidae	Carios	erraticus		species	accepted	Lucas, 1849	2022-01-06	ICZN	EN	http://creativecommons.org/licenses/by/4.0/legalcode	Universidade dos Açores	0909de38-df26-41ae-9d2d-60c6ed54cb85	0a80feca-b411-428a-a34e-c5c2fa07cdba	UAc	Checklist of Azorean Arthropoda v4
d93a17d4-4fb3-48d7-97fc-ccc287da1af7	d93a17d4-4fb3-48d7-97fc-ccc287da1af7	d93a17d4-4fb3-48d7-97fc-ccc287da1af7	523bff38-6e0a-462b-ac8d-619ac790d99a		Ixodidae	Ixodidae	Ixodida	Animalia	Arthropoda	Arachnida	Ixodida	Ixodidae				family	accepted		2022-01-06	ICZN	EN	http://creativecommons.org/licenses/by/4.0/legalcode	Universidade dos Açores	0909de38-df26-41ae-9d2d-60c6ed54cb85	0a80feca-b411-428a-a34e-c5c2fa07cdba	UAc	Checklist of Azorean Arthropoda v4
b4cee9ad-937e-4c30-8928-31bb23a8e547	b4cee9ad-937e-4c30-8928-31bb23a8e547	b4cee9ad-937e-4c30-8928-31bb23a8e547	d93a17d4-4fb3-48d7-97fc-ccc287da1af7		Dermacentor	Dermacentor	Ixodidae	Animalia	Arthropoda	Arachnida	Ixodida	Ixodidae	Dermacentor			genus	accepted		2022-01-06	ICZN	EN	http://creativecommons.org/licenses/by/4.0/legalcode	Universidade dos Açores	0909de38-df26-41ae-9d2d-60c6ed54cb85	0a80feca-b411-428a-a34e-c5c2fa07cdba	UAc	Checklist of Azorean Arthropoda v4
a64d06b0-eed5-4152-b2bd-cbb955f0e9b2	a64d06b0-eed5-4152-b2bd-cbb955f0e9b2	a64d06b0-eed5-4152-b2bd-cbb955f0e9b2	b4cee9ad-937e-4c30-8928-31bb23a8e547	Azores Bioportal Code A00709	Dermacentor marginatus Sulzer, 1776	Dermacentor marginatus Sulzer, 1776	Dermacentor	Animalia	Arthropoda	Arachnida	Ixodida	Ixodidae	Dermacentor	marginatus		species	accepted	Sulzer, 1776	2022-01-06	ICZN	EN	http://creativecommons.org/licenses/by/4.0/legalcode	Universidade dos Açores	0909de38-df26-41ae-9d2d-60c6ed54cb85	0a80feca-b411-428a-a34e-c5c2fa07cdba	UAc	Checklist of Azorean Arthropoda v4
8cacb54a-38de-4e8e-a7bf-035b26040b23	8cacb54a-38de-4e8e-a7bf-035b26040b23	8cacb54a-38de-4e8e-a7bf-035b26040b23	d93a17d4-4fb3-48d7-97fc-ccc287da1af7		Haemaphysalis	Haemaphysalis	Ixodidae	Animalia	Arthropoda	Arachnida	Ixodida	Ixodidae	Haemaphysalis			genus	accepted		2022-01-06	ICZN	EN	http://creativecommons.org/licenses/by/4.0/legalcode	Universidade dos Açores	0909de38-df26-41ae-9d2d-60c6ed54cb85	0a80feca-b411-428a-a34e-c5c2fa07cdba	UAc	Checklist of Azorean Arthropoda v4
319fa991-8635-4999-b90d-ee895b2353ef	319fa991-8635-4999-b90d-ee895b2353ef	319fa991-8635-4999-b90d-ee895b2353ef	8cacb54a-38de-4e8e-a7bf-035b26040b23	Azores Bioportal Code A00710	Haemaphysalis punctata Canestrini & Fanzago, 1878	Haemaphysalis punctata Canestrini & Fanzago, 1878	Haemaphysalis	Animalia	Arthropoda	Arachnida	Ixodida	Ixodidae	Haemaphysalis	punctata		species	accepted	Canestrini & Fanzago, 1878	2022-01-06	ICZN	EN	http://creativecommons.org/licenses/by/4.0/legalcode	Universidade dos Açores	0909de38-df26-41ae-9d2d-60c6ed54cb85	0a80feca-b411-428a-a34e-c5c2fa07cdba	UAc	Checklist of Azorean Arthropoda v4
4a565db0-bd1d-40bb-9fe7-f94426f3e794	4a565db0-bd1d-40bb-9fe7-f94426f3e794	4a565db0-bd1d-40bb-9fe7-f94426f3e794	d93a17d4-4fb3-48d7-97fc-ccc287da1af7		Hyalomma	Hyalomma	Ixodidae	Animalia	Arthropoda	Arachnida	Ixodida	Ixodidae	Hyalomma			genus	accepted		2022-01-06	ICZN	EN	http://creativecommons.org/licenses/by/4.0/legalcode	Universidade dos Açores	0909de38-df26-41ae-9d2d-60c6ed54cb85	0a80feca-b411-428a-a34e-c5c2fa07cdba	UAc	Checklist of Azorean Arthropoda v4
50fed460-d00e-4ef0-95c1-4acbcc17082c	50fed460-d00e-4ef0-95c1-4acbcc17082c	50fed460-d00e-4ef0-95c1-4acbcc17082c	4a565db0-bd1d-40bb-9fe7-f94426f3e794	Azores Bioportal Code A00711	Hyalomma lusitanicum C.L. Koch, 1844	Hyalomma lusitanicum C.L. Koch, 1844	Hyalomma	Animalia	Arthropoda	Arachnida	Ixodida	Ixodidae	Hyalomma	lusitanicum		species	accepted	C.L. Koch, 1844	2022-01-06	ICZN	EN	http://creativecommons.org/licenses/by/4.0/legalcode	Universidade dos Açores	0909de38-df26-41ae-9d2d-60c6ed54cb85	0a80feca-b411-428a-a34e-c5c2fa07cdba	UAc	Checklist of Azorean Arthropoda v4
0e9a712d-a83e-4c03-8750-e8a6f9e3ebb6	0e9a712d-a83e-4c03-8750-e8a6f9e3ebb6	0e9a712d-a83e-4c03-8750-e8a6f9e3ebb6	4a565db0-bd1d-40bb-9fe7-f94426f3e794	Azores Bioportal Code A00774	Hyalomma marginatum C.L. Koch, 1844	Hyalomma marginatum C.L. Koch, 1844	Hyalomma	Animalia	Arthropoda	Arachnida	Ixodida	Ixodidae	Hyalomma	marginatum		species	accepted	C.L. Koch, 1844	2022-01-06	ICZN	EN	http://creativecommons.org/licenses/by/4.0/legalcode	Universidade dos Açores	0909de38-df26-41ae-9d2d-60c6ed54cb85	0a80feca-b411-428a-a34e-c5c2fa07cdba	UAc	Checklist of Azorean Arthropoda v4
1af26377-dc4d-49cd-adf1-de7921951d3f	1af26377-dc4d-49cd-adf1-de7921951d3f	1af26377-dc4d-49cd-adf1-de7921951d3f	0e9a712d-a83e-4c03-8750-e8a6f9e3ebb6	Azores Bioportal Code A00712	Hyalomma marginatum marginatum C.L. Koch, 1844	Hyalomma marginatum marginatum C.L. Koch, 1844	marginatum	Animalia	Arthropoda	Arachnida	Ixodida	Ixodidae	Hyalomma	marginatum	marginatum	subspecies	accepted	C.L. Koch, 1844	2022-01-06	ICZN	EN	http://creativecommons.org/licenses/by/4.0/legalcode	Universidade dos Açores	0909de38-df26-41ae-9d2d-60c6ed54cb85	0a80feca-b411-428a-a34e-c5c2fa07cdba	UAc	Checklist of Azorean Arthropoda v4
c3eaffac-f5fd-49cd-a941-22d504d5ed0f	c3eaffac-f5fd-49cd-a941-22d504d5ed0f	c3eaffac-f5fd-49cd-a941-22d504d5ed0f	d93a17d4-4fb3-48d7-97fc-ccc287da1af7		Ixodes	Ixodes	Ixodidae	Animalia	Arthropoda	Arachnida	Ixodida	Ixodidae	Ixodes			genus	accepted		2022-01-06	ICZN	EN	http://creativecommons.org/licenses/by/4.0/legalcode	Universidade dos Açores	0909de38-df26-41ae-9d2d-60c6ed54cb85	0a80feca-b411-428a-a34e-c5c2fa07cdba	UAc	Checklist of Azorean Arthropoda v4
4808fce0-e019-492f-80bf-a58840242298	4808fce0-e019-492f-80bf-a58840242298	4808fce0-e019-492f-80bf-a58840242298	c3eaffac-f5fd-49cd-a941-22d504d5ed0f	Azores Bioportal Code A00810	Ixodes hexagonus Leach, 1815	Ixodes hexagonus Leach, 1815	Ixodes	Animalia	Arthropoda	Arachnida	Ixodida	Ixodidae	Ixodes	hexagonus		species	accepted	Leach, 1815	2022-01-06	ICZN	EN	http://creativecommons.org/licenses/by/4.0/legalcode	Universidade dos Açores	0909de38-df26-41ae-9d2d-60c6ed54cb85	0a80feca-b411-428a-a34e-c5c2fa07cdba	UAc	Checklist of Azorean Arthropoda v4
35f5b9f6-b758-4f80-b5e1-1c305381f4c8	35f5b9f6-b758-4f80-b5e1-1c305381f4c8	35f5b9f6-b758-4f80-b5e1-1c305381f4c8	c3eaffac-f5fd-49cd-a941-22d504d5ed0f	Azores Bioportal Code A00809	Ixodes ricinus (Linnaeus, 1758)	Ixodes ricinus (Linnaeus, 1758)	Ixodes	Animalia	Arthropoda	Arachnida	Ixodida	Ixodidae	Ixodes	ricinus		species	accepted	(Linnaeus, 1758)	2005-10-06	ICZN	EN	http://creativecommons.org/licenses/by/4.0/legalcode	Universidade dos Açores	0909de38-df26-41ae-9d2d-60c6ed54cb85	0a80feca-b411-428a-a34e-c5c2fa07cdba	UAc	Checklist of Azorean Arthropoda v4
b1a2d9ab-f98c-4983-bf6e-2b7d668ea69b	b1a2d9ab-f98c-4983-bf6e-2b7d668ea69b	b1a2d9ab-f98c-4983-bf6e-2b7d668ea69b	d93a17d4-4fb3-48d7-97fc-ccc287da1af7		Rhipicephalus	Rhipicephalus	Ixodidae	Animalia	Arthropoda	Arachnida	Ixodida	Ixodidae	Rhipicephalus			genus	accepted		2022-01-06	ICZN	EN	http://creativecommons.org/licenses/by/4.0/legalcode	Universidade dos Açores	0909de38-df26-41ae-9d2d-60c6ed54cb85	0a80feca-b411-428a-a34e-c5c2fa07cdba	UAc	Checklist of Azorean Arthropoda v4
4a693c26-8e06-4224-8d9f-d61b3eb03fc8	4a693c26-8e06-4224-8d9f-d61b3eb03fc8	4a693c26-8e06-4224-8d9f-d61b3eb03fc8	b1a2d9ab-f98c-4983-bf6e-2b7d668ea69b	Azores Bioportal Code A00708	Rhipicephalus annulatus Say, 1821	Rhipicephalus annulatus Say, 1821	Rhipicephalus	Animalia	Arthropoda	Arachnida	Ixodida	Ixodidae	Rhipicephalus	annulatus		species	accepted	Say, 1821	2022-01-06	ICZN	EN	http://creativecommons.org/licenses/by/4.0/legalcode	Universidade dos Açores	0909de38-df26-41ae-9d2d-60c6ed54cb85	0a80feca-b411-428a-a34e-c5c2fa07cdba	UAc	Checklist of Azorean Arthropoda v4
207b246e-b1b2-4320-abf1-fbb83751297f	207b246e-b1b2-4320-abf1-fbb83751297f	207b246e-b1b2-4320-abf1-fbb83751297f	b1a2d9ab-f98c-4983-bf6e-2b7d668ea69b	Azores Bioportal Code A00714	Rhipicephalus bursa Canestrini & Fanzago, 1878	Rhipicephalus bursa Canestrini & Fanzago, 1878	Rhipicephalus	Animalia	Arthropoda	Arachnida	Ixodida	Ixodidae	Rhipicephalus	bursa		species	accepted	Canestrini & Fanzago, 1878	2022-01-06	ICZN	EN	http://creativecommons.org/licenses/by/4.0/legalcode	Universidade dos Açores	0909de38-df26-41ae-9d2d-60c6ed54cb85	0a80feca-b411-428a-a34e-c5c2fa07cdba	UAc	Checklist of Azorean Arthropoda v4
6b95b25d-9d41-4d84-9b3f-85eb80e6a95a	6b95b25d-9d41-4d84-9b3f-85eb80e6a95a	6b95b25d-9d41-4d84-9b3f-85eb80e6a95a	b1a2d9ab-f98c-4983-bf6e-2b7d668ea69b	Azores Bioportal Code A00715	Rhipicephalus sanguineus (Latreille, 1806)	Rhipicephalus sanguineus (Latreille, 1806)	Rhipicephalus	Animalia	Arthropoda	Arachnida	Ixodida	Ixodidae	Rhipicephalus	sanguineus		species	accepted	(Latreille, 1806)	2022-01-06	ICZN	EN	http://creativecommons.org/licenses/by/4.0/legalcode	Universidade dos Açores	0909de38-df26-41ae-9d2d-60c6ed54cb85	0a80feca-b411-428a-a34e-c5c2fa07cdba	UAc	Checklist of Azorean Arthropoda v4
509740b9-faf0-41b1-be41-4cdf0603c686	509740b9-faf0-41b1-be41-4cdf0603c686	509740b9-faf0-41b1-be41-4cdf0603c686	b1a2d9ab-f98c-4983-bf6e-2b7d668ea69b	Azores Bioportal Code A00716	Rhipicephalus turanicus Pomerantsev, 1936	Rhipicephalus turanicus Pomerantsev, 1936	Rhipicephalus	Animalia	Arthropoda	Arachnida	Ixodida	Ixodidae	Rhipicephalus	turanicus		species	accepted	Pomerantsev, 1936	2022-01-06	ICZN	EN	http://creativecommons.org/licenses/by/4.0/legalcode	Universidade dos Açores	0909de38-df26-41ae-9d2d-60c6ed54cb85	0a80feca-b411-428a-a34e-c5c2fa07cdba	UAc	Checklist of Azorean Arthropoda v4
5e455343-f8e8-4e13-9c25-cf059e077b0d	5e455343-f8e8-4e13-9c25-cf059e077b0d	5e455343-f8e8-4e13-9c25-cf059e077b0d	ae902ab4-5c42-4ccb-906a-0fa10ad18282		Mesostigmata	Mesostigmata	Arachnida	Animalia	Arthropoda	Arachnida	Mesostigmata					order	accepted		2022-01-06	ICZN	EN	http://creativecommons.org/licenses/by/4.0/legalcode	Universidade dos Açores	0909de38-df26-41ae-9d2d-60c6ed54cb85	0a80feca-b411-428a-a34e-c5c2fa07cdba	UAc	Checklist of Azorean Arthropoda v4
408b3053-3349-4e64-aab4-478256d9c276	408b3053-3349-4e64-aab4-478256d9c276	408b3053-3349-4e64-aab4-478256d9c276	5e455343-f8e8-4e13-9c25-cf059e077b0d		Ameroseiidae	Ameroseiidae	Mesostigmata	Animalia	Arthropoda	Arachnida	Mesostigmata	Ameroseiidae				family	accepted		2022-01-06	ICZN	EN	http://creativecommons.org/licenses/by/4.0/legalcode	Universidade dos Açores	0909de38-df26-41ae-9d2d-60c6ed54cb85	0a80feca-b411-428a-a34e-c5c2fa07cdba	UAc	Checklist of Azorean Arthropoda v4
bf4b7c4f-ac60-4483-a119-26f760904ee1	bf4b7c4f-ac60-4483-a119-26f760904ee1	bf4b7c4f-ac60-4483-a119-26f760904ee1	408b3053-3349-4e64-aab4-478256d9c276		Ameroseius	Ameroseius	Ameroseiidae	Animalia	Arthropoda	Arachnida	Mesostigmata	Ameroseiidae	Ameroseius			genus	accepted		2022-01-06	ICZN	EN	http://creativecommons.org/licenses/by/4.0/legalcode	Universidade dos Açores	0909de38-df26-41ae-9d2d-60c6ed54cb85	0a80feca-b411-428a-a34e-c5c2fa07cdba	UAc	Checklist of Azorean Arthropoda v4
5b279461-d56e-48f3-be63-9b8ae8767209	5b279461-d56e-48f3-be63-9b8ae8767209	5b279461-d56e-48f3-be63-9b8ae8767209	bf4b7c4f-ac60-4483-a119-26f760904ee1	Azores Bioportal Code A00719	Ameroseius plumea Oudemans, 1930	Ameroseius plumea Oudemans, 1930	Ameroseius	Animalia	Arthropoda	Arachnida	Mesostigmata	Ameroseiidae	Ameroseius	plumea		species	accepted	Oudemans, 1930	2022-01-06	ICZN	EN	http://creativecommons.org/licenses/by/4.0/legalcode	Universidade dos Açores	0909de38-df26-41ae-9d2d-60c6ed54cb85	0a80feca-b411-428a-a34e-c5c2fa07cdba	UAc	Checklist of Azorean Arthropoda v4
0377e60a-7cbf-40a9-873f-4ff00554caae	0377e60a-7cbf-40a9-873f-4ff00554caae	0377e60a-7cbf-40a9-873f-4ff00554caae	408b3053-3349-4e64-aab4-478256d9c276		Kleemannia	Kleemannia	Ameroseiidae	Animalia	Arthropoda	Arachnida	Mesostigmata	Ameroseiidae	Kleemannia			genus	accepted		2022-01-06	ICZN	EN	http://creativecommons.org/licenses/by/4.0/legalcode	Universidade dos Açores	0909de38-df26-41ae-9d2d-60c6ed54cb85	0a80feca-b411-428a-a34e-c5c2fa07cdba	UAc	Checklist of Azorean Arthropoda v4
d9dfe4eb-3d57-43d0-8f27-cb85ae19a428	d9dfe4eb-3d57-43d0-8f27-cb85ae19a428	d9dfe4eb-3d57-43d0-8f27-cb85ae19a428	0377e60a-7cbf-40a9-873f-4ff00554caae	Azores Bioportal Code A00720	Kleemannia plumigera Oudemans, 1930	Kleemannia plumigera Oudemans, 1930	Kleemannia	Animalia	Arthropoda	Arachnida	Mesostigmata	Ameroseiidae	Kleemannia	plumigera		species	accepted	Oudemans, 1930	2022-01-06	ICZN	EN	http://creativecommons.org/licenses/by/4.0/legalcode	Universidade dos Açores	0909de38-df26-41ae-9d2d-60c6ed54cb85	0a80feca-b411-428a-a34e-c5c2fa07cdba	UAc	Checklist of Azorean Arthropoda v4
47ce991f-0955-4f81-9e8d-7b24a9b163a1	47ce991f-0955-4f81-9e8d-7b24a9b163a1	47ce991f-0955-4f81-9e8d-7b24a9b163a1	5e455343-f8e8-4e13-9c25-cf059e077b0d		Ascidae	Ascidae	Mesostigmata	Animalia	Arthropoda	Arachnida	Mesostigmata	Ascidae				family	accepted		2005-10-06	ICZN	EN	http://creativecommons.org/licenses/by/4.0/legalcode	Universidade dos Açores	0909de38-df26-41ae-9d2d-60c6ed54cb85	0a80feca-b411-428a-a34e-c5c2fa07cdba	UAc	Checklist of Azorean Arthropoda v4
48e13c23-017f-41f0-ad3c-784a5d16ae82	48e13c23-017f-41f0-ad3c-784a5d16ae82	48e13c23-017f-41f0-ad3c-784a5d16ae82	47ce991f-0955-4f81-9e8d-7b24a9b163a1		Blattisocius	Blattisocius	Ascidae	Animalia	Arthropoda	Arachnida	Mesostigmata	Ascidae	Blattisocius			genus	accepted		2005-10-06	ICZN	EN	http://creativecommons.org/licenses/by/4.0/legalcode	Universidade dos Açores	0909de38-df26-41ae-9d2d-60c6ed54cb85	0a80feca-b411-428a-a34e-c5c2fa07cdba	UAc	Checklist of Azorean Arthropoda v4
36aa4f1d-ec75-401a-99dd-03e13eda4b0f	36aa4f1d-ec75-401a-99dd-03e13eda4b0f	36aa4f1d-ec75-401a-99dd-03e13eda4b0f	48e13c23-017f-41f0-ad3c-784a5d16ae82	Azores Bioportal Code A00722	Blattisocius dentriticus (Berlese, 1918)	Blattisocius dentriticus (Berlese, 1918)	Blattisocius	Animalia	Arthropoda	Arachnida	Mesostigmata	Ascidae	Blattisocius	dentriticus		species	accepted	(Berlese, 1918)	2005-10-06	ICZN	EN	http://creativecommons.org/licenses/by/4.0/legalcode	Universidade dos Açores	0909de38-df26-41ae-9d2d-60c6ed54cb85	0a80feca-b411-428a-a34e-c5c2fa07cdba	UAc	Checklist of Azorean Arthropoda v4
1ed66d93-cd56-4cf4-8c2a-dfe84b51aa2e	1ed66d93-cd56-4cf4-8c2a-dfe84b51aa2e	1ed66d93-cd56-4cf4-8c2a-dfe84b51aa2e	48e13c23-017f-41f0-ad3c-784a5d16ae82	Azores Bioportal Code A00723	Blattisocius tarsalis (Berlese, 1918)	Blattisocius tarsalis (Berlese, 1918)	Blattisocius	Animalia	Arthropoda	Arachnida	Mesostigmata	Ascidae	Blattisocius	tarsalis		species	accepted	(Berlese, 1918)	2005-10-06	ICZN	EN	http://creativecommons.org/licenses/by/4.0/legalcode	Universidade dos Açores	0909de38-df26-41ae-9d2d-60c6ed54cb85	0a80feca-b411-428a-a34e-c5c2fa07cdba	UAc	Checklist of Azorean Arthropoda v4
9c86a8b5-8832-4e46-9cfa-fa100f475908	9c86a8b5-8832-4e46-9cfa-fa100f475908	9c86a8b5-8832-4e46-9cfa-fa100f475908	5e455343-f8e8-4e13-9c25-cf059e077b0d		Laelapidae	Laelapidae	Mesostigmata	Animalia	Arthropoda	Arachnida	Mesostigmata	Laelapidae				family	accepted		2022-01-06	ICZN	EN	http://creativecommons.org/licenses/by/4.0/legalcode	Universidade dos Açores	0909de38-df26-41ae-9d2d-60c6ed54cb85	0a80feca-b411-428a-a34e-c5c2fa07cdba	UAc	Checklist of Azorean Arthropoda v4
2b48fc7a-0569-4261-a6a2-0dd6ee02d7ae	2b48fc7a-0569-4261-a6a2-0dd6ee02d7ae	2b48fc7a-0569-4261-a6a2-0dd6ee02d7ae	9c86a8b5-8832-4e46-9cfa-fa100f475908		Androlaelaps	Androlaelaps	Laelapidae	Animalia	Arthropoda	Arachnida	Mesostigmata	Laelapidae	Androlaelaps			genus	accepted		2005-10-06	ICZN	EN	http://creativecommons.org/licenses/by/4.0/legalcode	Universidade dos Açores	0909de38-df26-41ae-9d2d-60c6ed54cb85	0a80feca-b411-428a-a34e-c5c2fa07cdba	UAc	Checklist of Azorean Arthropoda v4
bb13fab7-09b8-4718-bb9b-1781fbde7a22	bb13fab7-09b8-4718-bb9b-1781fbde7a22	bb13fab7-09b8-4718-bb9b-1781fbde7a22	2b48fc7a-0569-4261-a6a2-0dd6ee02d7ae	Azores Bioportal Code A00796	Androlaelaps casalis (Berlese, 1887)	Androlaelaps casalis (Berlese, 1887)	Androlaelaps	Animalia	Arthropoda	Arachnida	Mesostigmata	Laelapidae	Androlaelaps	casalis		species	accepted	(Berlese, 1887)	2005-10-06	ICZN	EN	http://creativecommons.org/licenses/by/4.0/legalcode	Universidade dos Açores	0909de38-df26-41ae-9d2d-60c6ed54cb85	0a80feca-b411-428a-a34e-c5c2fa07cdba	UAc	Checklist of Azorean Arthropoda v4
30e9134d-fe94-4fe5-bf08-6784c54f1d18	30e9134d-fe94-4fe5-bf08-6784c54f1d18	30e9134d-fe94-4fe5-bf08-6784c54f1d18	9c86a8b5-8832-4e46-9cfa-fa100f475908		Dicrocheles	Dicrocheles	Laelapidae	Animalia	Arthropoda	Arachnida	Mesostigmata	Laelapidae	Dicrocheles			genus	accepted		2022-01-06	ICZN	EN	http://creativecommons.org/licenses/by/4.0/legalcode	Universidade dos Açores	0909de38-df26-41ae-9d2d-60c6ed54cb85	0a80feca-b411-428a-a34e-c5c2fa07cdba	UAc	Checklist of Azorean Arthropoda v4
da78f97a-c6f8-471a-9e79-004eaef623c2	da78f97a-c6f8-471a-9e79-004eaef623c2	da78f97a-c6f8-471a-9e79-004eaef623c2	30e9134d-fe94-4fe5-bf08-6784c54f1d18	Azores Bioportal Code A00846	Dicrocheles phalaenodectes (Treat, 1954)	Dicrocheles phalaenodectes (Treat, 1954)	Dicrocheles	Animalia	Arthropoda	Arachnida	Mesostigmata	Laelapidae	Dicrocheles	phalaenodectes		species	accepted	(Treat, 1954)	2022-01-06	ICZN	EN	http://creativecommons.org/licenses/by/4.0/legalcode	Universidade dos Açores	0909de38-df26-41ae-9d2d-60c6ed54cb85	0a80feca-b411-428a-a34e-c5c2fa07cdba	UAc	Checklist of Azorean Arthropoda v4
60155383-40f4-4851-bcd2-f3c4b9902db3	60155383-40f4-4851-bcd2-f3c4b9902db3	60155383-40f4-4851-bcd2-f3c4b9902db3	9c86a8b5-8832-4e46-9cfa-fa100f475908		Gaeolaelaps	Gaeolaelaps	Laelapidae	Animalia	Arthropoda	Arachnida	Mesostigmata	Laelapidae	Gaeolaelaps			genus	accepted		2022-01-06	ICZN	EN	http://creativecommons.org/licenses/by/4.0/legalcode	Universidade dos Açores	0909de38-df26-41ae-9d2d-60c6ed54cb85	0a80feca-b411-428a-a34e-c5c2fa07cdba	UAc	Checklist of Azorean Arthropoda v4
b2c55e11-d7e6-4752-86a4-3d0254829807	b2c55e11-d7e6-4752-86a4-3d0254829807	b2c55e11-d7e6-4752-86a4-3d0254829807	60155383-40f4-4851-bcd2-f3c4b9902db3	Azores Bioportal Code A00799	Gaeolaelaps aculeifer (Canestrini, 1883)	Gaeolaelaps aculeifer (Canestrini, 1883)	Gaeolaelaps	Animalia	Arthropoda	Arachnida	Mesostigmata	Laelapidae	Gaeolaelaps	aculeifer		species	accepted	(Canestrini, 1883)	2022-01-06	ICZN	EN	http://creativecommons.org/licenses/by/4.0/legalcode	Universidade dos Açores	0909de38-df26-41ae-9d2d-60c6ed54cb85	0a80feca-b411-428a-a34e-c5c2fa07cdba	UAc	Checklist of Azorean Arthropoda v4
75eb7a3a-fcda-41b4-bff9-ca8489a217ca	75eb7a3a-fcda-41b4-bff9-ca8489a217ca	75eb7a3a-fcda-41b4-bff9-ca8489a217ca	5e455343-f8e8-4e13-9c25-cf059e077b0d		Macrochelidae	Macrochelidae	Mesostigmata	Animalia	Arthropoda	Arachnida	Mesostigmata	Macrochelidae				family	accepted		2005-10-06	ICZN	EN	http://creativecommons.org/licenses/by/4.0/legalcode	Universidade dos Açores	0909de38-df26-41ae-9d2d-60c6ed54cb85	0a80feca-b411-428a-a34e-c5c2fa07cdba	UAc	Checklist of Azorean Arthropoda v4
df98f049-a410-49dc-af84-1d51d0e8df0d	df98f049-a410-49dc-af84-1d51d0e8df0d	df98f049-a410-49dc-af84-1d51d0e8df0d	75eb7a3a-fcda-41b4-bff9-ca8489a217ca		Macrocheles	Macrocheles	Macrochelidae	Animalia	Arthropoda	Arachnida	Mesostigmata	Macrochelidae	Macrocheles			genus	accepted		2005-10-06	ICZN	EN	http://creativecommons.org/licenses/by/4.0/legalcode	Universidade dos Açores	0909de38-df26-41ae-9d2d-60c6ed54cb85	0a80feca-b411-428a-a34e-c5c2fa07cdba	UAc	Checklist of Azorean Arthropoda v4
e19f22ee-038c-4b0e-a49f-23541d1b73bd	e19f22ee-038c-4b0e-a49f-23541d1b73bd	e19f22ee-038c-4b0e-a49f-23541d1b73bd	df98f049-a410-49dc-af84-1d51d0e8df0d	Azores Bioportal Code A00808	Macrocheles muscaedomesticae (Scopoli, 1772)	Macrocheles muscaedomesticae (Scopoli, 1772)	Macrocheles	Animalia	Arthropoda	Arachnida	Mesostigmata	Macrochelidae	Macrocheles	muscaedomesticae		species	accepted	(Scopoli, 1772)	2005-10-06	ICZN	EN	http://creativecommons.org/licenses/by/4.0/legalcode	Universidade dos Açores	0909de38-df26-41ae-9d2d-60c6ed54cb85	0a80feca-b411-428a-a34e-c5c2fa07cdba	UAc	Checklist of Azorean Arthropoda v4
0ee5ed58-71c9-4461-99ec-dab7c004a74d	0ee5ed58-71c9-4461-99ec-dab7c004a74d	0ee5ed58-71c9-4461-99ec-dab7c004a74d	df98f049-a410-49dc-af84-1d51d0e8df0d	Azores Bioportal Code A00812	Macrocheles subbadius (Berlese, 1904)	Macrocheles subbadius (Berlese, 1904)	Macrocheles	Animalia	Arthropoda	Arachnida	Mesostigmata	Macrochelidae	Macrocheles	subbadius		species	accepted	(Berlese, 1904)	2005-10-06	ICZN	EN	http://creativecommons.org/licenses/by/4.0/legalcode	Universidade dos Açores	0909de38-df26-41ae-9d2d-60c6ed54cb85	0a80feca-b411-428a-a34e-c5c2fa07cdba	UAc	Checklist of Azorean Arthropoda v4
2da2d412-fc01-4aee-8d0c-5fa074a9fd87	2da2d412-fc01-4aee-8d0c-5fa074a9fd87	2da2d412-fc01-4aee-8d0c-5fa074a9fd87	5e455343-f8e8-4e13-9c25-cf059e077b0d		Melicharidae	Melicharidae	Mesostigmata	Animalia	Arthropoda	Arachnida	Mesostigmata	Melicharidae				family	accepted		2022-01-06	ICZN	EN	http://creativecommons.org/licenses/by/4.0/legalcode	Universidade dos Açores	0909de38-df26-41ae-9d2d-60c6ed54cb85	0a80feca-b411-428a-a34e-c5c2fa07cdba	UAc	Checklist of Azorean Arthropoda v4
4f62712f-21da-4ce9-a5e6-a2fa13217117	4f62712f-21da-4ce9-a5e6-a2fa13217117	4f62712f-21da-4ce9-a5e6-a2fa13217117	2da2d412-fc01-4aee-8d0c-5fa074a9fd87		Melichares	Melichares	Melicharidae	Animalia	Arthropoda	Arachnida	Mesostigmata	Melicharidae	Melichares			genus	accepted		2022-01-06	ICZN	EN	http://creativecommons.org/licenses/by/4.0/legalcode	Universidade dos Açores	0909de38-df26-41ae-9d2d-60c6ed54cb85	0a80feca-b411-428a-a34e-c5c2fa07cdba	UAc	Checklist of Azorean Arthropoda v4
064d61c5-f786-4eb3-8f65-0e79dffc45fc	064d61c5-f786-4eb3-8f65-0e79dffc45fc	064d61c5-f786-4eb3-8f65-0e79dffc45fc	4f62712f-21da-4ce9-a5e6-a2fa13217117	Azores Bioportal Code A00724	Melichares agilis Hering, 1838	Melichares agilis Hering, 1838	Melichares	Animalia	Arthropoda	Arachnida	Mesostigmata	Melicharidae	Melichares	agilis		species	accepted	Hering, 1838	2022-01-06	ICZN	EN	http://creativecommons.org/licenses/by/4.0/legalcode	Universidade dos Açores	0909de38-df26-41ae-9d2d-60c6ed54cb85	0a80feca-b411-428a-a34e-c5c2fa07cdba	UAc	Checklist of Azorean Arthropoda v4
3d533ae1-3695-49a5-86cc-5f9327aa83f9	3d533ae1-3695-49a5-86cc-5f9327aa83f9	3d533ae1-3695-49a5-86cc-5f9327aa83f9	5e455343-f8e8-4e13-9c25-cf059e077b0d		Phytoseiidae	Phytoseiidae	Mesostigmata	Animalia	Arthropoda	Arachnida	Mesostigmata	Phytoseiidae				family	accepted		2022-01-06	ICZN	EN	http://creativecommons.org/licenses/by/4.0/legalcode	Universidade dos Açores	0909de38-df26-41ae-9d2d-60c6ed54cb85	0a80feca-b411-428a-a34e-c5c2fa07cdba	UAc	Checklist of Azorean Arthropoda v4
a9ba416a-176b-44c5-a037-810de22485ea	a9ba416a-176b-44c5-a037-810de22485ea	a9ba416a-176b-44c5-a037-810de22485ea	3d533ae1-3695-49a5-86cc-5f9327aa83f9		Amblyseius	Amblyseius	Phytoseiidae	Animalia	Arthropoda	Arachnida	Mesostigmata	Phytoseiidae	Amblyseius			genus	accepted		2022-01-06	ICZN	EN	http://creativecommons.org/licenses/by/4.0/legalcode	Universidade dos Açores	0909de38-df26-41ae-9d2d-60c6ed54cb85	0a80feca-b411-428a-a34e-c5c2fa07cdba	UAc	Checklist of Azorean Arthropoda v4
24551f7c-7ad7-46a8-bd9c-8b907281ade9	24551f7c-7ad7-46a8-bd9c-8b907281ade9	24551f7c-7ad7-46a8-bd9c-8b907281ade9	a9ba416a-176b-44c5-a037-810de22485ea	Azores Bioportal Code A00865	Amblyseius andersoni (Chant, 1957)	Amblyseius andersoni (Chant, 1957)	Amblyseius	Animalia	Arthropoda	Arachnida	Mesostigmata	Phytoseiidae	Amblyseius	andersoni		species	accepted	(Chant, 1957)	2005-10-06	ICZN	EN	http://creativecommons.org/licenses/by/4.0/legalcode	Universidade dos Açores	0909de38-df26-41ae-9d2d-60c6ed54cb85	0a80feca-b411-428a-a34e-c5c2fa07cdba	UAc	Checklist of Azorean Arthropoda v4
f35be27e-d181-4276-886d-d82e759b0698	f35be27e-d181-4276-886d-d82e759b0698	f35be27e-d181-4276-886d-d82e759b0698	a9ba416a-176b-44c5-a037-810de22485ea	Azores Bioportal Code A00869	Amblyseius eudentatus (Karg, 1989)	Amblyseius eudentatus (Karg, 1989)	Amblyseius	Animalia	Arthropoda	Arachnida	Mesostigmata	Phytoseiidae	Amblyseius	eudentatus		species	accepted	(Karg, 1989)	2022-01-06	ICZN	EN	http://creativecommons.org/licenses/by/4.0/legalcode	Universidade dos Açores	0909de38-df26-41ae-9d2d-60c6ed54cb85	0a80feca-b411-428a-a34e-c5c2fa07cdba	UAc	Checklist of Azorean Arthropoda v4
8b62a450-7b45-4236-87f6-b62ca452ffb4	8b62a450-7b45-4236-87f6-b62ca452ffb4	8b62a450-7b45-4236-87f6-b62ca452ffb4	a9ba416a-176b-44c5-a037-810de22485ea	Azores Bioportal Code A00862	Amblyseius herbicolus (Chant, 1959)	Amblyseius herbicolus (Chant, 1959)	Amblyseius	Animalia	Arthropoda	Arachnida	Mesostigmata	Phytoseiidae	Amblyseius	herbicolus		species	accepted	(Chant, 1959)	2005-10-06	ICZN	EN	http://creativecommons.org/licenses/by/4.0/legalcode	Universidade dos Açores	0909de38-df26-41ae-9d2d-60c6ed54cb85	0a80feca-b411-428a-a34e-c5c2fa07cdba	UAc	Checklist of Azorean Arthropoda v4
835e4380-9bd6-42b1-8296-0ad1a73c4df4	835e4380-9bd6-42b1-8296-0ad1a73c4df4	835e4380-9bd6-42b1-8296-0ad1a73c4df4	3d533ae1-3695-49a5-86cc-5f9327aa83f9		Euseius	Euseius	Phytoseiidae	Animalia	Arthropoda	Arachnida	Mesostigmata	Phytoseiidae	Euseius			genus	accepted		2022-01-06	ICZN	EN	http://creativecommons.org/licenses/by/4.0/legalcode	Universidade dos Açores	0909de38-df26-41ae-9d2d-60c6ed54cb85	0a80feca-b411-428a-a34e-c5c2fa07cdba	UAc	Checklist of Azorean Arthropoda v4
9b73f80f-fd40-4507-9e61-4cc404c195fc	9b73f80f-fd40-4507-9e61-4cc404c195fc	9b73f80f-fd40-4507-9e61-4cc404c195fc	835e4380-9bd6-42b1-8296-0ad1a73c4df4	Azores Bioportal Code A00863	Euseius stipulatus (Athias-Henriot, 1960)	Euseius stipulatus (Athias-Henriot, 1960)	Euseius	Animalia	Arthropoda	Arachnida	Mesostigmata	Phytoseiidae	Euseius	stipulatus		species	accepted	(Athias-Henriot, 1960)	2022-01-06	ICZN	EN	http://creativecommons.org/licenses/by/4.0/legalcode	Universidade dos Açores	0909de38-df26-41ae-9d2d-60c6ed54cb85	0a80feca-b411-428a-a34e-c5c2fa07cdba	UAc	Checklist of Azorean Arthropoda v4
3ded73cd-267f-474b-888a-375dda89d900	3ded73cd-267f-474b-888a-375dda89d900	3ded73cd-267f-474b-888a-375dda89d900	3d533ae1-3695-49a5-86cc-5f9327aa83f9		Graminaseius	Graminaseius	Phytoseiidae	Animalia	Arthropoda	Arachnida	Mesostigmata	Phytoseiidae	Graminaseius			genus	accepted		2022-01-06	ICZN	EN	http://creativecommons.org/licenses/by/4.0/legalcode	Universidade dos Açores	0909de38-df26-41ae-9d2d-60c6ed54cb85	0a80feca-b411-428a-a34e-c5c2fa07cdba	UAc	Checklist of Azorean Arthropoda v4
c3de4a6b-3238-4f46-b58b-75f965bd53e9	c3de4a6b-3238-4f46-b58b-75f965bd53e9	c3de4a6b-3238-4f46-b58b-75f965bd53e9	3ded73cd-267f-474b-888a-375dda89d900	Azores Bioportal Code A00861	Graminaseius graminis (Chant, 1956)	Graminaseius graminis (Chant, 1956)	Graminaseius	Animalia	Arthropoda	Arachnida	Mesostigmata	Phytoseiidae	Graminaseius	graminis		species	accepted	(Chant, 1956)	2022-01-06	ICZN	EN	http://creativecommons.org/licenses/by/4.0/legalcode	Universidade dos Açores	0909de38-df26-41ae-9d2d-60c6ed54cb85	0a80feca-b411-428a-a34e-c5c2fa07cdba	UAc	Checklist of Azorean Arthropoda v4
f4f924ab-3aa8-4207-ac88-bc88365010b6	f4f924ab-3aa8-4207-ac88-bc88365010b6	f4f924ab-3aa8-4207-ac88-bc88365010b6	3d533ae1-3695-49a5-86cc-5f9327aa83f9		Iphiseius	Iphiseius	Phytoseiidae	Animalia	Arthropoda	Arachnida	Mesostigmata	Phytoseiidae	Iphiseius			genus	accepted		2022-01-06	ICZN	EN	http://creativecommons.org/licenses/by/4.0/legalcode	Universidade dos Açores	0909de38-df26-41ae-9d2d-60c6ed54cb85	0a80feca-b411-428a-a34e-c5c2fa07cdba	UAc	Checklist of Azorean Arthropoda v4
b6aadece-fcaf-4288-8395-05608086aab6	b6aadece-fcaf-4288-8395-05608086aab6	b6aadece-fcaf-4288-8395-05608086aab6	f4f924ab-3aa8-4207-ac88-bc88365010b6	Azores Bioportal Code A00860	Iphiseius degenerans (Berlese, 1889)	Iphiseius degenerans (Berlese, 1889)	Iphiseius	Animalia	Arthropoda	Arachnida	Mesostigmata	Phytoseiidae	Iphiseius	degenerans		species	accepted	(Berlese, 1889)	2022-01-06	ICZN	EN	http://creativecommons.org/licenses/by/4.0/legalcode	Universidade dos Açores	0909de38-df26-41ae-9d2d-60c6ed54cb85	0a80feca-b411-428a-a34e-c5c2fa07cdba	UAc	Checklist of Azorean Arthropoda v4
ff51cc18-a7c0-42b5-a037-02708069b79d	ff51cc18-a7c0-42b5-a037-02708069b79d	ff51cc18-a7c0-42b5-a037-02708069b79d	3d533ae1-3695-49a5-86cc-5f9327aa83f9		Neoseiulus	Neoseiulus	Phytoseiidae	Animalia	Arthropoda	Arachnida	Mesostigmata	Phytoseiidae	Neoseiulus			genus	accepted		2022-01-06	ICZN	EN	http://creativecommons.org/licenses/by/4.0/legalcode	Universidade dos Açores	0909de38-df26-41ae-9d2d-60c6ed54cb85	0a80feca-b411-428a-a34e-c5c2fa07cdba	UAc	Checklist of Azorean Arthropoda v4
24190c0d-0750-498c-9d06-8b9e49d5b246	24190c0d-0750-498c-9d06-8b9e49d5b246	24190c0d-0750-498c-9d06-8b9e49d5b246	ff51cc18-a7c0-42b5-a037-02708069b79d	Azores Bioportal Code A00859	Neoseiulus californicus (McGregor, 1954)	Neoseiulus californicus (McGregor, 1954)	Neoseiulus	Animalia	Arthropoda	Arachnida	Mesostigmata	Phytoseiidae	Neoseiulus	californicus		species	accepted	(McGregor, 1954)	2022-01-06	ICZN	EN	http://creativecommons.org/licenses/by/4.0/legalcode	Universidade dos Açores	0909de38-df26-41ae-9d2d-60c6ed54cb85	0a80feca-b411-428a-a34e-c5c2fa07cdba	UAc	Checklist of Azorean Arthropoda v4
b8c47fb7-fd70-4d8d-8157-3cbf326cf522	b8c47fb7-fd70-4d8d-8157-3cbf326cf522	b8c47fb7-fd70-4d8d-8157-3cbf326cf522	ff51cc18-a7c0-42b5-a037-02708069b79d	Azores Bioportal Code A00864	Neoseiulus umbraticus (Chant, 1956)	Neoseiulus umbraticus (Chant, 1956)	Neoseiulus	Animalia	Arthropoda	Arachnida	Mesostigmata	Phytoseiidae	Neoseiulus	umbraticus		species	accepted	(Chant, 1956)	2022-01-06	ICZN	EN	http://creativecommons.org/licenses/by/4.0/legalcode	Universidade dos Açores	0909de38-df26-41ae-9d2d-60c6ed54cb85	0a80feca-b411-428a-a34e-c5c2fa07cdba	UAc	Checklist of Azorean Arthropoda v4
6cb289cc-df83-4f35-96b5-a479f70c79dc	6cb289cc-df83-4f35-96b5-a479f70c79dc	6cb289cc-df83-4f35-96b5-a479f70c79dc	3d533ae1-3695-49a5-86cc-5f9327aa83f9		Phytoseiulus	Phytoseiulus	Phytoseiidae	Animalia	Arthropoda	Arachnida	Mesostigmata	Phytoseiidae	Phytoseiulus			genus	accepted		2005-10-06	ICZN	EN	http://creativecommons.org/licenses/by/4.0/legalcode	Universidade dos Açores	0909de38-df26-41ae-9d2d-60c6ed54cb85	0a80feca-b411-428a-a34e-c5c2fa07cdba	UAc	Checklist of Azorean Arthropoda v4
bf649220-76a0-4781-a5c5-4f606192a6cd	bf649220-76a0-4781-a5c5-4f606192a6cd	bf649220-76a0-4781-a5c5-4f606192a6cd	6cb289cc-df83-4f35-96b5-a479f70c79dc	Azores Bioportal Code A00867	Phytoseiulus persimilis Athias-Henriot, 1957	Phytoseiulus persimilis Athias-Henriot, 1957	Phytoseiulus	Animalia	Arthropoda	Arachnida	Mesostigmata	Phytoseiidae	Phytoseiulus	persimilis		species	accepted	Athias-Henriot, 1957	2005-10-06	ICZN	EN	http://creativecommons.org/licenses/by/4.0/legalcode	Universidade dos Açores	0909de38-df26-41ae-9d2d-60c6ed54cb85	0a80feca-b411-428a-a34e-c5c2fa07cdba	UAc	Checklist of Azorean Arthropoda v4
947a428f-ead5-4d7e-8145-6464e0d815cd	947a428f-ead5-4d7e-8145-6464e0d815cd	947a428f-ead5-4d7e-8145-6464e0d815cd	3d533ae1-3695-49a5-86cc-5f9327aa83f9		Phytoseius	Phytoseius	Phytoseiidae	Animalia	Arthropoda	Arachnida	Mesostigmata	Phytoseiidae	Phytoseius			genus	accepted		2022-01-06	ICZN	EN	http://creativecommons.org/licenses/by/4.0/legalcode	Universidade dos Açores	0909de38-df26-41ae-9d2d-60c6ed54cb85	0a80feca-b411-428a-a34e-c5c2fa07cdba	UAc	Checklist of Azorean Arthropoda v4
0e7b3692-afd7-4660-8e81-269efddba592	0e7b3692-afd7-4660-8e81-269efddba592	0e7b3692-afd7-4660-8e81-269efddba592	947a428f-ead5-4d7e-8145-6464e0d815cd	Azores Bioportal Code A00868	Phytoseius macropilis (Banks, 1909)	Phytoseius macropilis (Banks, 1909)	Phytoseius	Animalia	Arthropoda	Arachnida	Mesostigmata	Phytoseiidae	Phytoseius	macropilis		species	accepted	(Banks, 1909)	2022-01-06	ICZN	EN	http://creativecommons.org/licenses/by/4.0/legalcode	Universidade dos Açores	0909de38-df26-41ae-9d2d-60c6ed54cb85	0a80feca-b411-428a-a34e-c5c2fa07cdba	UAc	Checklist of Azorean Arthropoda v4
b85cfac8-4f85-4e70-b259-fb7f4ec47fa3	b85cfac8-4f85-4e70-b259-fb7f4ec47fa3	b85cfac8-4f85-4e70-b259-fb7f4ec47fa3	3d533ae1-3695-49a5-86cc-5f9327aa83f9		Typhlodromus	Typhlodromus	Phytoseiidae	Animalia	Arthropoda	Arachnida	Mesostigmata	Phytoseiidae	Typhlodromus			genus	accepted		2022-01-06	ICZN	EN	http://creativecommons.org/licenses/by/4.0/legalcode	Universidade dos Açores	0909de38-df26-41ae-9d2d-60c6ed54cb85	0a80feca-b411-428a-a34e-c5c2fa07cdba	UAc	Checklist of Azorean Arthropoda v4
624ced21-accb-4e2d-9928-eda8001aab13	624ced21-accb-4e2d-9928-eda8001aab13	624ced21-accb-4e2d-9928-eda8001aab13	b85cfac8-4f85-4e70-b259-fb7f4ec47fa3	Azores Bioportal Code A00870	Typhlodromus phialatus Athias-Henriot, 1960	Typhlodromus phialatus Athias-Henriot, 1960	Typhlodromus	Animalia	Arthropoda	Arachnida	Mesostigmata	Phytoseiidae	Typhlodromus	phialatus		species	accepted	Athias-Henriot, 1960	2005-10-06	ICZN	EN	http://creativecommons.org/licenses/by/4.0/legalcode	Universidade dos Açores	0909de38-df26-41ae-9d2d-60c6ed54cb85	0a80feca-b411-428a-a34e-c5c2fa07cdba	UAc	Checklist of Azorean Arthropoda v4
f9a56e12-ae76-4d4e-9c3f-31edf8c65d35	f9a56e12-ae76-4d4e-9c3f-31edf8c65d35	f9a56e12-ae76-4d4e-9c3f-31edf8c65d35	b85cfac8-4f85-4e70-b259-fb7f4ec47fa3	Azores Bioportal Code A00866	Typhlodromus rhenanus (Oudemans, 1905)	Typhlodromus rhenanus (Oudemans, 1905)	Typhlodromus	Animalia	Arthropoda	Arachnida	Mesostigmata	Phytoseiidae	Typhlodromus	rhenanus		species	accepted	(Oudemans, 1905)	2022-01-06	ICZN	EN	http://creativecommons.org/licenses/by/4.0/legalcode	Universidade dos Açores	0909de38-df26-41ae-9d2d-60c6ed54cb85	0a80feca-b411-428a-a34e-c5c2fa07cdba	UAc	Checklist of Azorean Arthropoda v4
5696f324-6e8b-4eb7-bce2-c952675e719d	5696f324-6e8b-4eb7-bce2-c952675e719d	5696f324-6e8b-4eb7-bce2-c952675e719d	5e455343-f8e8-4e13-9c25-cf059e077b0d		Trematuridae	Trematuridae	Mesostigmata	Animalia	Arthropoda	Arachnida	Mesostigmata	Trematuridae				family	accepted		2005-10-06	ICZN	EN	http://creativecommons.org/licenses/by/4.0/legalcode	Universidade dos Açores	0909de38-df26-41ae-9d2d-60c6ed54cb85	0a80feca-b411-428a-a34e-c5c2fa07cdba	UAc	Checklist of Azorean Arthropoda v4
5264f206-edce-4b41-8c48-08ca92b5aa80	5264f206-edce-4b41-8c48-08ca92b5aa80	5264f206-edce-4b41-8c48-08ca92b5aa80	5696f324-6e8b-4eb7-bce2-c952675e719d		Trichouropoda	Trichouropoda	Trematuridae	Animalia	Arthropoda	Arachnida	Mesostigmata	Trematuridae	Trichouropoda			genus	accepted		2005-10-06	ICZN	EN	http://creativecommons.org/licenses/by/4.0/legalcode	Universidade dos Açores	0909de38-df26-41ae-9d2d-60c6ed54cb85	0a80feca-b411-428a-a34e-c5c2fa07cdba	UAc	Checklist of Azorean Arthropoda v4
3ab6f9fd-309a-44b1-97e6-5e9783c6d47a	3ab6f9fd-309a-44b1-97e6-5e9783c6d47a	3ab6f9fd-309a-44b1-97e6-5e9783c6d47a	5264f206-edce-4b41-8c48-08ca92b5aa80	Azores Bioportal Code A00894	Trichouropoda simpla (Fox, 1948)	Trichouropoda simpla (Fox, 1948)	Trichouropoda	Animalia	Arthropoda	Arachnida	Mesostigmata	Trematuridae	Trichouropoda	simpla		species	accepted	(Fox, 1948)	2005-10-06	ICZN	EN	http://creativecommons.org/licenses/by/4.0/legalcode	Universidade dos Açores	0909de38-df26-41ae-9d2d-60c6ed54cb85	0a80feca-b411-428a-a34e-c5c2fa07cdba	UAc	Checklist of Azorean Arthropoda v4
0018741d-3f71-46cc-a12a-c54d70fe03fb	0018741d-3f71-46cc-a12a-c54d70fe03fb	0018741d-3f71-46cc-a12a-c54d70fe03fb	5e455343-f8e8-4e13-9c25-cf059e077b0d		Varroidae	Varroidae	Mesostigmata	Animalia	Arthropoda	Arachnida	Mesostigmata	Varroidae				family	accepted		2005-10-06	ICZN	EN	http://creativecommons.org/licenses/by/4.0/legalcode	Universidade dos Açores	0909de38-df26-41ae-9d2d-60c6ed54cb85	0a80feca-b411-428a-a34e-c5c2fa07cdba	UAc	Checklist of Azorean Arthropoda v4
d11f2af4-a69a-4f5b-9f34-1ff3c45d1bc4	d11f2af4-a69a-4f5b-9f34-1ff3c45d1bc4	d11f2af4-a69a-4f5b-9f34-1ff3c45d1bc4	0018741d-3f71-46cc-a12a-c54d70fe03fb		Varroa	Varroa	Varroidae	Animalia	Arthropoda	Arachnida	Mesostigmata	Varroidae	Varroa			genus	accepted		2005-10-06	ICZN	EN	http://creativecommons.org/licenses/by/4.0/legalcode	Universidade dos Açores	0909de38-df26-41ae-9d2d-60c6ed54cb85	0a80feca-b411-428a-a34e-c5c2fa07cdba	UAc	Checklist of Azorean Arthropoda v4
62c282b9-7f9e-4360-9b12-f4d176ef2a9b	62c282b9-7f9e-4360-9b12-f4d176ef2a9b	62c282b9-7f9e-4360-9b12-f4d176ef2a9b	d11f2af4-a69a-4f5b-9f34-1ff3c45d1bc4	Azores Bioportal Code A00898	Varroa destructor Anderson & Trueman, 2000	Varroa destructor Anderson & Trueman, 2000	Varroa	Animalia	Arthropoda	Arachnida	Mesostigmata	Varroidae	Varroa	destructor		species	accepted	Anderson & Trueman, 2000	2005-10-06	ICZN	EN	http://creativecommons.org/licenses/by/4.0/legalcode	Universidade dos Açores	0909de38-df26-41ae-9d2d-60c6ed54cb85	0a80feca-b411-428a-a34e-c5c2fa07cdba	UAc	Checklist of Azorean Arthropoda v4
e83893ab-b06e-470c-ae6f-636ad6b03181	e83893ab-b06e-470c-ae6f-636ad6b03181	e83893ab-b06e-470c-ae6f-636ad6b03181	ae902ab4-5c42-4ccb-906a-0fa10ad18282		Opiliones	Opiliones	Arachnida	Animalia	Arthropoda	Arachnida	Opiliones					order	accepted		2021-03-08	ICZN	EN	http://creativecommons.org/licenses/by/4.0/legalcode	Universidade dos Açores	0909de38-df26-41ae-9d2d-60c6ed54cb85	0a80feca-b411-428a-a34e-c5c2fa07cdba	UAc	Checklist of Azorean Arthropoda v4
553bf1ab-5615-4140-97a7-49cfd386eac7	553bf1ab-5615-4140-97a7-49cfd386eac7	553bf1ab-5615-4140-97a7-49cfd386eac7	e83893ab-b06e-470c-ae6f-636ad6b03181		Leiobunidae	Leiobunidae	Opiliones	Animalia	Arthropoda	Arachnida	Opiliones	Leiobunidae				family	accepted		2021-03-08	ICZN	EN	http://creativecommons.org/licenses/by/4.0/legalcode	Universidade dos Açores	0909de38-df26-41ae-9d2d-60c6ed54cb85	0a80feca-b411-428a-a34e-c5c2fa07cdba	UAc	Checklist of Azorean Arthropoda v4
a27a9d60-c10d-4b04-91b2-57dbf10edf86	a27a9d60-c10d-4b04-91b2-57dbf10edf86	a27a9d60-c10d-4b04-91b2-57dbf10edf86	553bf1ab-5615-4140-97a7-49cfd386eac7		Leiobunum	Leiobunum	Leiobunidae	Animalia	Arthropoda	Arachnida	Opiliones	Leiobunidae	Leiobunum			genus	accepted		2021-03-08	ICZN	EN	http://creativecommons.org/licenses/by/4.0/legalcode	Universidade dos Açores	0909de38-df26-41ae-9d2d-60c6ed54cb85	0a80feca-b411-428a-a34e-c5c2fa07cdba	UAc	Checklist of Azorean Arthropoda v4
62440a6d-a4d3-425b-89de-2f41a54eac59	62440a6d-a4d3-425b-89de-2f41a54eac59	62440a6d-a4d3-425b-89de-2f41a54eac59	a27a9d60-c10d-4b04-91b2-57dbf10edf86	Azores Bioportal Code A00912	Leiobunum blackwalli Meade, 1861	Leiobunum blackwalli Meade, 1861	Leiobunum	Animalia	Arthropoda	Arachnida	Opiliones	Leiobunidae	Leiobunum	blackwalli		species	accepted	Meade, 1861	2021-03-08	ICZN	EN	http://creativecommons.org/licenses/by/4.0/legalcode	Universidade dos Açores	0909de38-df26-41ae-9d2d-60c6ed54cb85	0a80feca-b411-428a-a34e-c5c2fa07cdba	UAc	Checklist of Azorean Arthropoda v4
166e516e-d069-42be-a22d-176d6f63ccf9	166e516e-d069-42be-a22d-176d6f63ccf9	166e516e-d069-42be-a22d-176d6f63ccf9	e83893ab-b06e-470c-ae6f-636ad6b03181		Phalangiidae	Phalangiidae	Opiliones	Animalia	Arthropoda	Arachnida	Opiliones	Phalangiidae				family	accepted		2005-10-06	ICZN	EN	http://creativecommons.org/licenses/by/4.0/legalcode	Universidade dos Açores	0909de38-df26-41ae-9d2d-60c6ed54cb85	0a80feca-b411-428a-a34e-c5c2fa07cdba	UAc	Checklist of Azorean Arthropoda v4
eb0c19ad-8d0e-429e-ab18-65faaaaf1313	eb0c19ad-8d0e-429e-ab18-65faaaaf1313	eb0c19ad-8d0e-429e-ab18-65faaaaf1313	166e516e-d069-42be-a22d-176d6f63ccf9		Phalangium	Phalangium	Phalangiidae	Animalia	Arthropoda	Arachnida	Opiliones	Phalangiidae	Phalangium			genus	accepted		2005-10-06	ICZN	EN	http://creativecommons.org/licenses/by/4.0/legalcode	Universidade dos Açores	0909de38-df26-41ae-9d2d-60c6ed54cb85	0a80feca-b411-428a-a34e-c5c2fa07cdba	UAc	Checklist of Azorean Arthropoda v4
2a521ca6-7b2d-4004-86e0-86e851517472	2a521ca6-7b2d-4004-86e0-86e851517472	2a521ca6-7b2d-4004-86e0-86e851517472	eb0c19ad-8d0e-429e-ab18-65faaaaf1313	Azores Bioportal Code A02417	Phalangium opilio Linnaeus, 1758	Phalangium opilio Linnaeus, 1758	Phalangium	Animalia	Arthropoda	Arachnida	Opiliones	Phalangiidae	Phalangium	opilio		species	accepted	Linnaeus, 1758	2005-10-06	ICZN	EN	http://creativecommons.org/licenses/by/4.0/legalcode	Universidade dos Açores	0909de38-df26-41ae-9d2d-60c6ed54cb85	0a80feca-b411-428a-a34e-c5c2fa07cdba	UAc	Checklist of Azorean Arthropoda v4
ed9d2713-19f7-434a-80f7-25abd7b5425a	ed9d2713-19f7-434a-80f7-25abd7b5425a	ed9d2713-19f7-434a-80f7-25abd7b5425a	e83893ab-b06e-470c-ae6f-636ad6b03181		Sclerosomatidae	Sclerosomatidae	Opiliones	Animalia	Arthropoda	Arachnida	Opiliones	Sclerosomatidae				family	accepted		2021-03-08	ICZN	EN	http://creativecommons.org/licenses/by/4.0/legalcode	Universidade dos Açores	0909de38-df26-41ae-9d2d-60c6ed54cb85	0a80feca-b411-428a-a34e-c5c2fa07cdba	UAc	Checklist of Azorean Arthropoda v4
dc191855-7399-4272-a604-dbabbc73c57e	dc191855-7399-4272-a604-dbabbc73c57e	dc191855-7399-4272-a604-dbabbc73c57e	ed9d2713-19f7-434a-80f7-25abd7b5425a		Homalenotus	Homalenotus	Sclerosomatidae	Animalia	Arthropoda	Arachnida	Opiliones	Sclerosomatidae	Homalenotus			genus	accepted		2021-03-08	ICZN	EN	http://creativecommons.org/licenses/by/4.0/legalcode	Universidade dos Açores	0909de38-df26-41ae-9d2d-60c6ed54cb85	0a80feca-b411-428a-a34e-c5c2fa07cdba	UAc	Checklist of Azorean Arthropoda v4
a6fc9e0c-28db-459c-85f3-86d77adcd332	a6fc9e0c-28db-459c-85f3-86d77adcd332	a6fc9e0c-28db-459c-85f3-86d77adcd332	dc191855-7399-4272-a604-dbabbc73c57e	Azores Bioportal Code A00904	Homalenotus coriaceus (Simon, 1879)	Homalenotus coriaceus (Simon, 1879)	Homalenotus	Animalia	Arthropoda	Arachnida	Opiliones	Sclerosomatidae	Homalenotus	coriaceus		species	accepted	(Simon, 1879)	2021-03-08	ICZN	EN	http://creativecommons.org/licenses/by/4.0/legalcode	Universidade dos Açores	0909de38-df26-41ae-9d2d-60c6ed54cb85	0a80feca-b411-428a-a34e-c5c2fa07cdba	UAc	Checklist of Azorean Arthropoda v4
ff6b092c-21f5-4289-bff1-a9de8e46f979	ff6b092c-21f5-4289-bff1-a9de8e46f979	ff6b092c-21f5-4289-bff1-a9de8e46f979	ae902ab4-5c42-4ccb-906a-0fa10ad18282		Pseudoscorpiones	Pseudoscorpiones	Arachnida	Animalia	Arthropoda	Arachnida	Pseudoscorpiones					order	accepted		2022-03-24	ICZN	EN	http://creativecommons.org/licenses/by/4.0/legalcode	Universidade dos Açores	0909de38-df26-41ae-9d2d-60c6ed54cb85	0a80feca-b411-428a-a34e-c5c2fa07cdba	UAc	Checklist of Azorean Arthropoda v4
474be0d6-b624-4f8c-acf2-442125b652bd	474be0d6-b624-4f8c-acf2-442125b652bd	474be0d6-b624-4f8c-acf2-442125b652bd	ff6b092c-21f5-4289-bff1-a9de8e46f979		Chernetidae	Chernetidae	Pseudoscorpiones	Animalia	Arthropoda	Arachnida	Pseudoscorpiones	Chernetidae				family	accepted		2005-10-06	ICZN	EN	http://creativecommons.org/licenses/by/4.0/legalcode	Universidade dos Açores	0909de38-df26-41ae-9d2d-60c6ed54cb85	0a80feca-b411-428a-a34e-c5c2fa07cdba	UAc	Checklist of Azorean Arthropoda v4
30b5a0ca-8176-430a-a880-3e1cc3907dda	30b5a0ca-8176-430a-a880-3e1cc3907dda	30b5a0ca-8176-430a-a880-3e1cc3907dda	474be0d6-b624-4f8c-acf2-442125b652bd		Lamprochernes	Lamprochernes	Chernetidae	Animalia	Arthropoda	Arachnida	Pseudoscorpiones	Chernetidae	Lamprochernes			genus	accepted		2005-10-06	ICZN	EN	http://creativecommons.org/licenses/by/4.0/legalcode	Universidade dos Açores	0909de38-df26-41ae-9d2d-60c6ed54cb85	0a80feca-b411-428a-a34e-c5c2fa07cdba	UAc	Checklist of Azorean Arthropoda v4
1f29f5ba-9aa4-44e8-89e4-ce1a92394933	1f29f5ba-9aa4-44e8-89e4-ce1a92394933	1f29f5ba-9aa4-44e8-89e4-ce1a92394933	30b5a0ca-8176-430a-a880-3e1cc3907dda	Azores Bioportal Code A02415	Lamprochernes nodosus (Schrank, 1803)	Lamprochernes nodosus (Schrank, 1803)	Lamprochernes	Animalia	Arthropoda	Arachnida	Pseudoscorpiones	Chernetidae	Lamprochernes	nodosus		species	accepted	(Schrank, 1803)	2005-10-06	ICZN	EN	http://creativecommons.org/licenses/by/4.0/legalcode	Universidade dos Açores	0909de38-df26-41ae-9d2d-60c6ed54cb85	0a80feca-b411-428a-a34e-c5c2fa07cdba	UAc	Checklist of Azorean Arthropoda v4
81b71639-c56b-432a-bb61-a92f578928b9	81b71639-c56b-432a-bb61-a92f578928b9	81b71639-c56b-432a-bb61-a92f578928b9	474be0d6-b624-4f8c-acf2-442125b652bd		Pselaphochernes	Pselaphochernes	Chernetidae	Animalia	Arthropoda	Arachnida	Pseudoscorpiones	Chernetidae	Pselaphochernes			genus	accepted		2005-10-06	ICZN	EN	http://creativecommons.org/licenses/by/4.0/legalcode	Universidade dos Açores	0909de38-df26-41ae-9d2d-60c6ed54cb85	0a80feca-b411-428a-a34e-c5c2fa07cdba	UAc	Checklist of Azorean Arthropoda v4
b695c331-9b9c-4601-95c1-8124320f2de5	b695c331-9b9c-4601-95c1-8124320f2de5	b695c331-9b9c-4601-95c1-8124320f2de5	81b71639-c56b-432a-bb61-a92f578928b9	Azores Bioportal Code A00902	Pselaphochernes scorpioides (Hermann, 1804)	Pselaphochernes scorpioides (Hermann, 1804)	Pselaphochernes	Animalia	Arthropoda	Arachnida	Pseudoscorpiones	Chernetidae	Pselaphochernes	scorpioides		species	accepted	(Hermann, 1804)	2005-10-06	ICZN	EN	http://creativecommons.org/licenses/by/4.0/legalcode	Universidade dos Açores	0909de38-df26-41ae-9d2d-60c6ed54cb85	0a80feca-b411-428a-a34e-c5c2fa07cdba	UAc	Checklist of Azorean Arthropoda v4
c755aee0-f8f1-4cef-971b-7bafa59f5c0b	c755aee0-f8f1-4cef-971b-7bafa59f5c0b	c755aee0-f8f1-4cef-971b-7bafa59f5c0b	ff6b092c-21f5-4289-bff1-a9de8e46f979		Chthoniidae	Chthoniidae	Pseudoscorpiones	Animalia	Arthropoda	Arachnida	Pseudoscorpiones	Chthoniidae				family	accepted		2021-03-08	ICZN	EN	http://creativecommons.org/licenses/by/4.0/legalcode	Universidade dos Açores	0909de38-df26-41ae-9d2d-60c6ed54cb85	0a80feca-b411-428a-a34e-c5c2fa07cdba	UAc	Checklist of Azorean Arthropoda v4
e5ace2c5-f413-4c0c-b020-7f02a15d6eee	e5ace2c5-f413-4c0c-b020-7f02a15d6eee	e5ace2c5-f413-4c0c-b020-7f02a15d6eee	c755aee0-f8f1-4cef-971b-7bafa59f5c0b		Chthonius	Chthonius	Chthoniidae	Animalia	Arthropoda	Arachnida	Pseudoscorpiones	Chthoniidae	Chthonius			genus	accepted		2005-10-06	ICZN	EN	http://creativecommons.org/licenses/by/4.0/legalcode	Universidade dos Açores	0909de38-df26-41ae-9d2d-60c6ed54cb85	0a80feca-b411-428a-a34e-c5c2fa07cdba	UAc	Checklist of Azorean Arthropoda v4
ddfb010e-e77b-4e36-a92c-94e2b7d9571d	ddfb010e-e77b-4e36-a92c-94e2b7d9571d	ddfb010e-e77b-4e36-a92c-94e2b7d9571d	e5ace2c5-f413-4c0c-b020-7f02a15d6eee	Azores Bioportal Code A00903	Chthonius ischnocheles (Hermann, 1804)	Chthonius ischnocheles (Hermann, 1804)	Chthonius	Animalia	Arthropoda	Arachnida	Pseudoscorpiones	Chthoniidae	Chthonius	ischnocheles		species	accepted	(Hermann, 1804)	2005-10-06	ICZN	EN	http://creativecommons.org/licenses/by/4.0/legalcode	Universidade dos Açores	0909de38-df26-41ae-9d2d-60c6ed54cb85	0a80feca-b411-428a-a34e-c5c2fa07cdba	UAc	Checklist of Azorean Arthropoda v4
c8f15d92-c38a-43a4-ac9a-80d9d7d55110	c8f15d92-c38a-43a4-ac9a-80d9d7d55110	c8f15d92-c38a-43a4-ac9a-80d9d7d55110	c755aee0-f8f1-4cef-971b-7bafa59f5c0b		Ephippiochthonius	Ephippiochthonius	Chthoniidae	Animalia	Arthropoda	Arachnida	Pseudoscorpiones	Chthoniidae	Ephippiochthonius			genus	accepted		2021-03-08	ICZN	EN	http://creativecommons.org/licenses/by/4.0/legalcode	Universidade dos Açores	0909de38-df26-41ae-9d2d-60c6ed54cb85	0a80feca-b411-428a-a34e-c5c2fa07cdba	UAc	Checklist of Azorean Arthropoda v4
43470554-f401-4d26-bbec-9ed81accc35b	43470554-f401-4d26-bbec-9ed81accc35b	43470554-f401-4d26-bbec-9ed81accc35b	c8f15d92-c38a-43a4-ac9a-80d9d7d55110	Azores Bioportal Code A00906	Ephippiochthonius tetrachelatus (Preyssler, 1790)	Ephippiochthonius tetrachelatus (Preyssler, 1790)	Ephippiochthonius	Animalia	Arthropoda	Arachnida	Pseudoscorpiones	Chthoniidae	Ephippiochthonius	tetrachelatus		species	accepted	(Preyssler, 1790)	2021-03-08	ICZN	EN	http://creativecommons.org/licenses/by/4.0/legalcode	Universidade dos Açores	0909de38-df26-41ae-9d2d-60c6ed54cb85	0a80feca-b411-428a-a34e-c5c2fa07cdba	UAc	Checklist of Azorean Arthropoda v4
03f4ca61-1b0d-4f94-8b0d-d3bbf32c6c85	03f4ca61-1b0d-4f94-8b0d-d3bbf32c6c85	03f4ca61-1b0d-4f94-8b0d-d3bbf32c6c85	c755aee0-f8f1-4cef-971b-7bafa59f5c0b		Occidenchthonius	Occidenchthonius	Chthoniidae	Animalia	Arthropoda	Arachnida	Pseudoscorpiones	Chthoniidae	Occidenchthonius			genus	accepted		2021-03-08	ICZN	EN	http://creativecommons.org/licenses/by/4.0/legalcode	Universidade dos Açores	0909de38-df26-41ae-9d2d-60c6ed54cb85	0a80feca-b411-428a-a34e-c5c2fa07cdba	UAc	Checklist of Azorean Arthropoda v4
a2605140-4962-4638-bdc5-34a8713c5d16	a2605140-4962-4638-bdc5-34a8713c5d16	a2605140-4962-4638-bdc5-34a8713c5d16	03f4ca61-1b0d-4f94-8b0d-d3bbf32c6c85	Azores Bioportal Code A00905	Occidenchthonius machadoi (Vachon, 1940)	Occidenchthonius machadoi (Vachon, 1940)	Occidenchthonius	Animalia	Arthropoda	Arachnida	Pseudoscorpiones	Chthoniidae	Occidenchthonius	machadoi		species	accepted	(Vachon, 1940)	2021-03-08	ICZN	EN	http://creativecommons.org/licenses/by/4.0/legalcode	Universidade dos Açores	0909de38-df26-41ae-9d2d-60c6ed54cb85	0a80feca-b411-428a-a34e-c5c2fa07cdba	UAc	Checklist of Azorean Arthropoda v4
6b893740-0da8-4e9d-a054-8a4a330598c0	6b893740-0da8-4e9d-a054-8a4a330598c0	6b893740-0da8-4e9d-a054-8a4a330598c0	ff6b092c-21f5-4289-bff1-a9de8e46f979		Garypinidae	Garypinidae	Pseudoscorpiones	Animalia	Arthropoda	Arachnida	Pseudoscorpiones	Garypinidae				family	accepted		2005-10-06	ICZN	EN	http://creativecommons.org/licenses/by/4.0/legalcode	Universidade dos Açores	0909de38-df26-41ae-9d2d-60c6ed54cb85	0a80feca-b411-428a-a34e-c5c2fa07cdba	UAc	Checklist of Azorean Arthropoda v4
230191eb-4eaf-4459-ae7e-2772e2ad2fa5	230191eb-4eaf-4459-ae7e-2772e2ad2fa5	230191eb-4eaf-4459-ae7e-2772e2ad2fa5	6b893740-0da8-4e9d-a054-8a4a330598c0		Amblyolpium	Amblyolpium	Garypinidae	Animalia	Arthropoda	Arachnida	Pseudoscorpiones	Garypinidae	Amblyolpium			genus	accepted		2005-10-06	ICZN	EN	http://creativecommons.org/licenses/by/4.0/legalcode	Universidade dos Açores	0909de38-df26-41ae-9d2d-60c6ed54cb85	0a80feca-b411-428a-a34e-c5c2fa07cdba	UAc	Checklist of Azorean Arthropoda v4
b1ccdd25-3679-41ae-b360-b52d14034e49	b1ccdd25-3679-41ae-b360-b52d14034e49	b1ccdd25-3679-41ae-b360-b52d14034e49	230191eb-4eaf-4459-ae7e-2772e2ad2fa5	Azores Bioportal Code A02416	Amblyolpium franzi Beier, 1970	Amblyolpium franzi Beier, 1970	Amblyolpium	Animalia	Arthropoda	Arachnida	Pseudoscorpiones	Garypinidae	Amblyolpium	franzi		species	accepted	Beier, 1970	2005-10-06	ICZN	EN	http://creativecommons.org/licenses/by/4.0/legalcode	Universidade dos Açores	0909de38-df26-41ae-9d2d-60c6ed54cb85	0a80feca-b411-428a-a34e-c5c2fa07cdba	UAc	Checklist of Azorean Arthropoda v4
f499e20f-b1f5-4609-950c-18bdfbb79de4	f499e20f-b1f5-4609-950c-18bdfbb79de4	f499e20f-b1f5-4609-950c-18bdfbb79de4	ff6b092c-21f5-4289-bff1-a9de8e46f979		Neobisiidae	Neobisiidae	Pseudoscorpiones	Animalia	Arthropoda	Arachnida	Pseudoscorpiones	Neobisiidae				family	accepted		2022-03-24	ICZN	EN	http://creativecommons.org/licenses/by/4.0/legalcode	Universidade dos Açores	0909de38-df26-41ae-9d2d-60c6ed54cb85	0a80feca-b411-428a-a34e-c5c2fa07cdba	UAc	Checklist of Azorean Arthropoda v4
f02a1c4f-345d-4214-87ea-2c3aa40d2203	f02a1c4f-345d-4214-87ea-2c3aa40d2203	f02a1c4f-345d-4214-87ea-2c3aa40d2203	f499e20f-b1f5-4609-950c-18bdfbb79de4		Neobisium	Neobisium	Neobisiidae	Animalia	Arthropoda	Arachnida	Pseudoscorpiones	Neobisiidae	Neobisium			genus	accepted		2022-03-24	ICZN	EN	http://creativecommons.org/licenses/by/4.0/legalcode	Universidade dos Açores	0909de38-df26-41ae-9d2d-60c6ed54cb85	0a80feca-b411-428a-a34e-c5c2fa07cdba	UAc	Checklist of Azorean Arthropoda v4
b3d8d629-7b5e-4a98-ab93-bf49ee357a04	b3d8d629-7b5e-4a98-ab93-bf49ee357a04	b3d8d629-7b5e-4a98-ab93-bf49ee357a04	f02a1c4f-345d-4214-87ea-2c3aa40d2203	Azores Bioportal Code A00910	Neobisium maroccanum Beier, 1930	Neobisium maroccanum Beier, 1930	Neobisium	Animalia	Arthropoda	Arachnida	Pseudoscorpiones	Neobisiidae	Neobisium	maroccanum		species	accepted	Beier, 1930	2005-10-06	ICZN	EN	http://creativecommons.org/licenses/by/4.0/legalcode	Universidade dos Açores	0909de38-df26-41ae-9d2d-60c6ed54cb85	0a80feca-b411-428a-a34e-c5c2fa07cdba	UAc	Checklist of Azorean Arthropoda v4
6e1482ad-0d60-4af4-a62e-f24a6353764c	6e1482ad-0d60-4af4-a62e-f24a6353764c	6e1482ad-0d60-4af4-a62e-f24a6353764c	ff6b092c-21f5-4289-bff1-a9de8e46f979		Syarinidae	Syarinidae	Pseudoscorpiones	Animalia	Arthropoda	Arachnida	Pseudoscorpiones	Syarinidae				family	accepted		2005-10-06	ICZN	EN	http://creativecommons.org/licenses/by/4.0/legalcode	Universidade dos Açores	0909de38-df26-41ae-9d2d-60c6ed54cb85	0a80feca-b411-428a-a34e-c5c2fa07cdba	UAc	Checklist of Azorean Arthropoda v4
5ebd3c1e-950e-43b6-9651-c20f66c0c42b	5ebd3c1e-950e-43b6-9651-c20f66c0c42b	5ebd3c1e-950e-43b6-9651-c20f66c0c42b	6e1482ad-0d60-4af4-a62e-f24a6353764c		Microcreagrella	Microcreagrella	Syarinidae	Animalia	Arthropoda	Arachnida	Pseudoscorpiones	Syarinidae	Microcreagrella			genus	accepted		2005-10-06	ICZN	EN	http://creativecommons.org/licenses/by/4.0/legalcode	Universidade dos Açores	0909de38-df26-41ae-9d2d-60c6ed54cb85	0a80feca-b411-428a-a34e-c5c2fa07cdba	UAc	Checklist of Azorean Arthropoda v4
3c17a80d-0ed1-4e99-afa2-21529ffc6445	3c17a80d-0ed1-4e99-afa2-21529ffc6445	3c17a80d-0ed1-4e99-afa2-21529ffc6445	5ebd3c1e-950e-43b6-9651-c20f66c0c42b	Azores Bioportal Code A00908	Microcreagrella caeca (Simon, 1883)	Microcreagrella caeca (Simon, 1883)	Microcreagrella	Animalia	Arthropoda	Arachnida	Pseudoscorpiones	Syarinidae	Microcreagrella	caeca		species	accepted	(Simon, 1883)	2005-10-06	ICZN	EN	http://creativecommons.org/licenses/by/4.0/legalcode	Universidade dos Açores	0909de38-df26-41ae-9d2d-60c6ed54cb85	0a80feca-b411-428a-a34e-c5c2fa07cdba	UAc	Checklist of Azorean Arthropoda v4
cf9e969b-d468-412a-8bd1-ae4c4a5f6e2c	cf9e969b-d468-412a-8bd1-ae4c4a5f6e2c	cf9e969b-d468-412a-8bd1-ae4c4a5f6e2c	3c17a80d-0ed1-4e99-afa2-21529ffc6445	Azores Bioportal Code A00907	Microcreagrella caeca caeca (Simon, 1883)	Microcreagrella caeca caeca (Simon, 1883)	caeca	Animalia	Arthropoda	Arachnida	Pseudoscorpiones	Syarinidae	Microcreagrella	caeca	caeca	subspecies	accepted	(Simon, 1883)	2005-10-06	ICZN	EN	http://creativecommons.org/licenses/by/4.0/legalcode	Universidade dos Açores	0909de38-df26-41ae-9d2d-60c6ed54cb85	0a80feca-b411-428a-a34e-c5c2fa07cdba	UAc	Checklist of Azorean Arthropoda v4
9485fb27-6145-4637-a17a-0c1320df0ff8	9485fb27-6145-4637-a17a-0c1320df0ff8	9485fb27-6145-4637-a17a-0c1320df0ff8	6e1482ad-0d60-4af4-a62e-f24a6353764c		Pseudoblothrus	Pseudoblothrus	Syarinidae	Animalia	Arthropoda	Arachnida	Pseudoscorpiones	Syarinidae	Pseudoblothrus			genus	accepted		2005-10-06	ICZN	EN	http://creativecommons.org/licenses/by/4.0/legalcode	Universidade dos Açores	0909de38-df26-41ae-9d2d-60c6ed54cb85	0a80feca-b411-428a-a34e-c5c2fa07cdba	UAc	Checklist of Azorean Arthropoda v4
d4889e7a-4573-42d9-a699-2251e9a5ec98	d4889e7a-4573-42d9-a699-2251e9a5ec98	d4889e7a-4573-42d9-a699-2251e9a5ec98	9485fb27-6145-4637-a17a-0c1320df0ff8	Azores Bioportal Code A00909	Pseudoblothrus oromii Mahnert, 1990	Pseudoblothrus oromii Mahnert, 1990	Pseudoblothrus	Animalia	Arthropoda	Arachnida	Pseudoscorpiones	Syarinidae	Pseudoblothrus	oromii		species	accepted	Mahnert, 1990	2005-10-06	ICZN	EN	http://creativecommons.org/licenses/by/4.0/legalcode	Universidade dos Açores	0909de38-df26-41ae-9d2d-60c6ed54cb85	0a80feca-b411-428a-a34e-c5c2fa07cdba	UAc	Checklist of Azorean Arthropoda v4
ab229211-e38c-4392-b1b3-e9d2450e349f	ab229211-e38c-4392-b1b3-e9d2450e349f	ab229211-e38c-4392-b1b3-e9d2450e349f	9485fb27-6145-4637-a17a-0c1320df0ff8	Azores Bioportal Code A00911	Pseudoblothrus vulcanus Mahnert, 1990	Pseudoblothrus vulcanus Mahnert, 1990	Pseudoblothrus	Animalia	Arthropoda	Arachnida	Pseudoscorpiones	Syarinidae	Pseudoblothrus	vulcanus		species	accepted	Mahnert, 1990	2005-10-06	ICZN	EN	http://creativecommons.org/licenses/by/4.0/legalcode	Universidade dos Açores	0909de38-df26-41ae-9d2d-60c6ed54cb85	0a80feca-b411-428a-a34e-c5c2fa07cdba	UAc	Checklist of Azorean Arthropoda v4
3028980f-564d-48c3-901c-b57ff4a605ba	3028980f-564d-48c3-901c-b57ff4a605ba	3028980f-564d-48c3-901c-b57ff4a605ba	ae902ab4-5c42-4ccb-906a-0fa10ad18282		Sarcoptiformes	Sarcoptiformes	Arachnida	Animalia	Arthropoda	Arachnida	Sarcoptiformes					order	accepted		2021-03-08	ICZN	EN	http://creativecommons.org/licenses/by/4.0/legalcode	Universidade dos Açores	0909de38-df26-41ae-9d2d-60c6ed54cb85	0a80feca-b411-428a-a34e-c5c2fa07cdba	UAc	Checklist of Azorean Arthropoda v4
1fc624f5-a5bf-4824-8d51-9977a32c6be6	1fc624f5-a5bf-4824-8d51-9977a32c6be6	1fc624f5-a5bf-4824-8d51-9977a32c6be6	3028980f-564d-48c3-901c-b57ff4a605ba		Acaridae	Acaridae	Sarcoptiformes	Animalia	Arthropoda	Arachnida	Sarcoptiformes	Acaridae				family	accepted		2021-03-08	ICZN	EN	http://creativecommons.org/licenses/by/4.0/legalcode	Universidade dos Açores	0909de38-df26-41ae-9d2d-60c6ed54cb85	0a80feca-b411-428a-a34e-c5c2fa07cdba	UAc	Checklist of Azorean Arthropoda v4
b1676a9f-c53a-4f51-8922-12949c3547e1	b1676a9f-c53a-4f51-8922-12949c3547e1	b1676a9f-c53a-4f51-8922-12949c3547e1	1fc624f5-a5bf-4824-8d51-9977a32c6be6		Acarus	Acarus	Acaridae	Animalia	Arthropoda	Arachnida	Sarcoptiformes	Acaridae	Acarus			genus	accepted		2021-03-08	ICZN	EN	http://creativecommons.org/licenses/by/4.0/legalcode	Universidade dos Açores	0909de38-df26-41ae-9d2d-60c6ed54cb85	0a80feca-b411-428a-a34e-c5c2fa07cdba	UAc	Checklist of Azorean Arthropoda v4
295b3393-674c-4dc6-85da-77da93d7c90e	295b3393-674c-4dc6-85da-77da93d7c90e	295b3393-674c-4dc6-85da-77da93d7c90e	b1676a9f-c53a-4f51-8922-12949c3547e1	Azores Bioportal Code A00156	Acarus farris (Oudemans, 1905)	Acarus farris (Oudemans, 1905)	Acarus	Animalia	Arthropoda	Arachnida	Sarcoptiformes	Acaridae	Acarus	farris		species	accepted	(Oudemans, 1905)	2021-03-08	ICZN	EN	http://creativecommons.org/licenses/by/4.0/legalcode	Universidade dos Açores	0909de38-df26-41ae-9d2d-60c6ed54cb85	0a80feca-b411-428a-a34e-c5c2fa07cdba	UAc	Checklist of Azorean Arthropoda v4
b90fc3e7-b23d-443f-9608-377bf2b0b681	b90fc3e7-b23d-443f-9608-377bf2b0b681	b90fc3e7-b23d-443f-9608-377bf2b0b681	b1676a9f-c53a-4f51-8922-12949c3547e1	Azores Bioportal Code A00537	Acarus siro Linnaeus, 1758	Acarus siro Linnaeus, 1758	Acarus	Animalia	Arthropoda	Arachnida	Sarcoptiformes	Acaridae	Acarus	siro		species	accepted	Linnaeus, 1758	2021-03-08	ICZN	EN	http://creativecommons.org/licenses/by/4.0/legalcode	Universidade dos Açores	0909de38-df26-41ae-9d2d-60c6ed54cb85	0a80feca-b411-428a-a34e-c5c2fa07cdba	UAc	Checklist of Azorean Arthropoda v4
25125d6f-fb8e-40a4-96fd-f0f41b5ac926	25125d6f-fb8e-40a4-96fd-f0f41b5ac926	25125d6f-fb8e-40a4-96fd-f0f41b5ac926	1fc624f5-a5bf-4824-8d51-9977a32c6be6		Rhizoglyphus	Rhizoglyphus	Acaridae	Animalia	Arthropoda	Arachnida	Sarcoptiformes	Acaridae	Rhizoglyphus			genus	accepted		2021-03-08	ICZN	EN	http://creativecommons.org/licenses/by/4.0/legalcode	Universidade dos Açores	0909de38-df26-41ae-9d2d-60c6ed54cb85	0a80feca-b411-428a-a34e-c5c2fa07cdba	UAc	Checklist of Azorean Arthropoda v4
1d7a7cdf-8df1-4c85-9933-e18b0edf15da	1d7a7cdf-8df1-4c85-9933-e18b0edf15da	1d7a7cdf-8df1-4c85-9933-e18b0edf15da	25125d6f-fb8e-40a4-96fd-f0f41b5ac926	Azores Bioportal Code A00897	Rhizoglyphus callae Oudemans, 1924	Rhizoglyphus callae Oudemans, 1924	Rhizoglyphus	Animalia	Arthropoda	Arachnida	Sarcoptiformes	Acaridae	Rhizoglyphus	callae		species	accepted	Oudemans, 1924	2021-03-08	ICZN	EN	http://creativecommons.org/licenses/by/4.0/legalcode	Universidade dos Açores	0909de38-df26-41ae-9d2d-60c6ed54cb85	0a80feca-b411-428a-a34e-c5c2fa07cdba	UAc	Checklist of Azorean Arthropoda v4
6541dcb1-c5b7-43d3-b479-0f0f9a317dfc	6541dcb1-c5b7-43d3-b479-0f0f9a317dfc	6541dcb1-c5b7-43d3-b479-0f0f9a317dfc	1fc624f5-a5bf-4824-8d51-9977a32c6be6		Tyroborus	Tyroborus	Acaridae	Animalia	Arthropoda	Arachnida	Sarcoptiformes	Acaridae	Tyroborus			genus	accepted		2021-03-08	ICZN	EN	http://creativecommons.org/licenses/by/4.0/legalcode	Universidade dos Açores	0909de38-df26-41ae-9d2d-60c6ed54cb85	0a80feca-b411-428a-a34e-c5c2fa07cdba	UAc	Checklist of Azorean Arthropoda v4
c75d5d30-1ecc-4d65-a220-3eec206c7e4e	c75d5d30-1ecc-4d65-a220-3eec206c7e4e	c75d5d30-1ecc-4d65-a220-3eec206c7e4e	6541dcb1-c5b7-43d3-b479-0f0f9a317dfc	Azores Bioportal Code A00445	Tyroborus lini Oudemans, 1924	Tyroborus lini Oudemans, 1924	Tyroborus	Animalia	Arthropoda	Arachnida	Sarcoptiformes	Acaridae	Tyroborus	lini		species	accepted	Oudemans, 1924	2021-03-08	ICZN	EN	http://creativecommons.org/licenses/by/4.0/legalcode	Universidade dos Açores	0909de38-df26-41ae-9d2d-60c6ed54cb85	0a80feca-b411-428a-a34e-c5c2fa07cdba	UAc	Checklist of Azorean Arthropoda v4
7bca5d88-6641-4a7a-9787-7e8b72fa9c80	7bca5d88-6641-4a7a-9787-7e8b72fa9c80	7bca5d88-6641-4a7a-9787-7e8b72fa9c80	1fc624f5-a5bf-4824-8d51-9977a32c6be6		Tyrophagus	Tyrophagus	Acaridae	Animalia	Arthropoda	Arachnida	Sarcoptiformes	Acaridae	Tyrophagus			genus	accepted		2021-03-08	ICZN	EN	http://creativecommons.org/licenses/by/4.0/legalcode	Universidade dos Açores	0909de38-df26-41ae-9d2d-60c6ed54cb85	0a80feca-b411-428a-a34e-c5c2fa07cdba	UAc	Checklist of Azorean Arthropoda v4
2af9e0c3-f29c-4c33-95f2-6d4693669322	2af9e0c3-f29c-4c33-95f2-6d4693669322	2af9e0c3-f29c-4c33-95f2-6d4693669322	7bca5d88-6641-4a7a-9787-7e8b72fa9c80	Azores Bioportal Code A00481	Tyrophagus palmarum Oudemans, 1924	Tyrophagus palmarum Oudemans, 1924	Tyrophagus	Animalia	Arthropoda	Arachnida	Sarcoptiformes	Acaridae	Tyrophagus	palmarum		species	accepted	Oudemans, 1924	2021-03-08	ICZN	EN	http://creativecommons.org/licenses/by/4.0/legalcode	Universidade dos Açores	0909de38-df26-41ae-9d2d-60c6ed54cb85	0a80feca-b411-428a-a34e-c5c2fa07cdba	UAc	Checklist of Azorean Arthropoda v4
1a8fc725-368c-41fe-a4d1-46b3c6527626	1a8fc725-368c-41fe-a4d1-46b3c6527626	1a8fc725-368c-41fe-a4d1-46b3c6527626	7bca5d88-6641-4a7a-9787-7e8b72fa9c80	Azores Bioportal Code A00694	Tyrophagus putrescentiae (Schrank, 1781)	Tyrophagus putrescentiae (Schrank, 1781)	Tyrophagus	Animalia	Arthropoda	Arachnida	Sarcoptiformes	Acaridae	Tyrophagus	putrescentiae		species	accepted	(Schrank, 1781)	2021-03-08	ICZN	EN	http://creativecommons.org/licenses/by/4.0/legalcode	Universidade dos Açores	0909de38-df26-41ae-9d2d-60c6ed54cb85	0a80feca-b411-428a-a34e-c5c2fa07cdba	UAc	Checklist of Azorean Arthropoda v4
6bd8b26e-c259-4ce2-a7cd-f41dd3e25c70	6bd8b26e-c259-4ce2-a7cd-f41dd3e25c70	6bd8b26e-c259-4ce2-a7cd-f41dd3e25c70	3028980f-564d-48c3-901c-b57ff4a605ba		Achipteriidae	Achipteriidae	Sarcoptiformes	Animalia	Arthropoda	Arachnida	Sarcoptiformes	Achipteriidae				family	accepted		2021-03-08	ICZN	EN	http://creativecommons.org/licenses/by/4.0/legalcode	Universidade dos Açores	0909de38-df26-41ae-9d2d-60c6ed54cb85	0a80feca-b411-428a-a34e-c5c2fa07cdba	UAc	Checklist of Azorean Arthropoda v4
6865dc1a-ab9f-4d79-82fc-15f98e56f77f	6865dc1a-ab9f-4d79-82fc-15f98e56f77f	6865dc1a-ab9f-4d79-82fc-15f98e56f77f	6bd8b26e-c259-4ce2-a7cd-f41dd3e25c70		Achipteria	Achipteria	Achipteriidae	Animalia	Arthropoda	Arachnida	Sarcoptiformes	Achipteriidae	Achipteria			genus	accepted		2021-03-08	ICZN	EN	http://creativecommons.org/licenses/by/4.0/legalcode	Universidade dos Açores	0909de38-df26-41ae-9d2d-60c6ed54cb85	0a80feca-b411-428a-a34e-c5c2fa07cdba	UAc	Checklist of Azorean Arthropoda v4
ced69805-27b8-4907-9fa0-8b1322270dec	ced69805-27b8-4907-9fa0-8b1322270dec	ced69805-27b8-4907-9fa0-8b1322270dec	6865dc1a-ab9f-4d79-82fc-15f98e56f77f	Azores Bioportal Code A00731	Achipteria acuta Berlese, 1908	Achipteria acuta Berlese, 1908	Achipteria	Animalia	Arthropoda	Arachnida	Sarcoptiformes	Achipteriidae	Achipteria	acuta		species	accepted	Berlese, 1908	2021-03-08	ICZN	EN	http://creativecommons.org/licenses/by/4.0/legalcode	Universidade dos Açores	0909de38-df26-41ae-9d2d-60c6ed54cb85	0a80feca-b411-428a-a34e-c5c2fa07cdba	UAc	Checklist of Azorean Arthropoda v4
8965fa02-1fb0-4dce-a886-577292b386db	8965fa02-1fb0-4dce-a886-577292b386db	8965fa02-1fb0-4dce-a886-577292b386db	6865dc1a-ab9f-4d79-82fc-15f98e56f77f	Azores Bioportal Code A00773	Achipteria coleoptrata (Linnaeus, 1758)	Achipteria coleoptrata (Linnaeus, 1758)	Achipteria	Animalia	Arthropoda	Arachnida	Sarcoptiformes	Achipteriidae	Achipteria	coleoptrata		species	accepted	(Linnaeus, 1758)	2021-03-08	ICZN	EN	http://creativecommons.org/licenses/by/4.0/legalcode	Universidade dos Açores	0909de38-df26-41ae-9d2d-60c6ed54cb85	0a80feca-b411-428a-a34e-c5c2fa07cdba	UAc	Checklist of Azorean Arthropoda v4
d3b5b047-8621-4e10-990e-10858c9fbe1f	d3b5b047-8621-4e10-990e-10858c9fbe1f	d3b5b047-8621-4e10-990e-10858c9fbe1f	8965fa02-1fb0-4dce-a886-577292b386db	Azores Bioportal Code A00733	Achipteria coleoptrata coleoptrata (Linnaeus, 1758)	Achipteria coleoptrata coleoptrata (Linnaeus, 1758)	coleoptrata	Animalia	Arthropoda	Arachnida	Sarcoptiformes	Achipteriidae	Achipteria	coleoptrata	coleoptrata	subspecies	accepted	(Linnaeus, 1758)	2021-03-08	ICZN	EN	http://creativecommons.org/licenses/by/4.0/legalcode	Universidade dos Açores	0909de38-df26-41ae-9d2d-60c6ed54cb85	0a80feca-b411-428a-a34e-c5c2fa07cdba	UAc	Checklist of Azorean Arthropoda v4
2724c305-dc43-463e-ac08-04e30538534d	2724c305-dc43-463e-ac08-04e30538534d	2724c305-dc43-463e-ac08-04e30538534d	6bd8b26e-c259-4ce2-a7cd-f41dd3e25c70		Campachipteria	Campachipteria	Achipteriidae	Animalia	Arthropoda	Arachnida	Sarcoptiformes	Achipteriidae	Campachipteria			genus	accepted		2021-03-08	ICZN	EN	http://creativecommons.org/licenses/by/4.0/legalcode	Universidade dos Açores	0909de38-df26-41ae-9d2d-60c6ed54cb85	0a80feca-b411-428a-a34e-c5c2fa07cdba	UAc	Checklist of Azorean Arthropoda v4
5cff7ce8-6c33-4d0d-9492-1a522e9456b4	5cff7ce8-6c33-4d0d-9492-1a522e9456b4	5cff7ce8-6c33-4d0d-9492-1a522e9456b4	2724c305-dc43-463e-ac08-04e30538534d	Azores Bioportal Code A00704	Campachipteria fanzagoi (Jacot, 1929)	Campachipteria fanzagoi (Jacot, 1929)	Campachipteria	Animalia	Arthropoda	Arachnida	Sarcoptiformes	Achipteriidae	Campachipteria	fanzagoi		species	accepted	(Jacot, 1929)	2021-03-08	ICZN	EN	http://creativecommons.org/licenses/by/4.0/legalcode	Universidade dos Açores	0909de38-df26-41ae-9d2d-60c6ed54cb85	0a80feca-b411-428a-a34e-c5c2fa07cdba	UAc	Checklist of Azorean Arthropoda v4
b32c880a-cc7e-4020-9a41-18c88fed8651	b32c880a-cc7e-4020-9a41-18c88fed8651	b32c880a-cc7e-4020-9a41-18c88fed8651	2724c305-dc43-463e-ac08-04e30538534d	Azores Bioportal Code A00703	Campachipteria petiti (Travé, 1960)	Campachipteria petiti (Travé, 1960)	Campachipteria	Animalia	Arthropoda	Arachnida	Sarcoptiformes	Achipteriidae	Campachipteria	petiti		species	accepted	(Travé, 1960)	2021-03-08	ICZN	EN	http://creativecommons.org/licenses/by/4.0/legalcode	Universidade dos Açores	0909de38-df26-41ae-9d2d-60c6ed54cb85	0a80feca-b411-428a-a34e-c5c2fa07cdba	UAc	Checklist of Azorean Arthropoda v4
07099a83-7a6d-4a77-a11c-353fe072086f	07099a83-7a6d-4a77-a11c-353fe072086f	07099a83-7a6d-4a77-a11c-353fe072086f	2724c305-dc43-463e-ac08-04e30538534d	Azores Bioportal Code A00705	Campachipteria weigmanni (Pérez-Íñigo, 1987)	Campachipteria weigmanni (Pérez-Íñigo, 1987)	Campachipteria	Animalia	Arthropoda	Arachnida	Sarcoptiformes	Achipteriidae	Campachipteria	weigmanni		species	accepted	(Pérez-Íñigo, 1987)	2021-03-08	ICZN	EN	http://creativecommons.org/licenses/by/4.0/legalcode	Universidade dos Açores	0909de38-df26-41ae-9d2d-60c6ed54cb85	0a80feca-b411-428a-a34e-c5c2fa07cdba	UAc	Checklist of Azorean Arthropoda v4
b6923fc9-1080-454d-b195-a3d7d2a778eb	b6923fc9-1080-454d-b195-a3d7d2a778eb	b6923fc9-1080-454d-b195-a3d7d2a778eb	6bd8b26e-c259-4ce2-a7cd-f41dd3e25c70		Parachipteria	Parachipteria	Achipteriidae	Animalia	Arthropoda	Arachnida	Sarcoptiformes	Achipteriidae	Parachipteria			genus	accepted		2021-03-08	ICZN	EN	http://creativecommons.org/licenses/by/4.0/legalcode	Universidade dos Açores	0909de38-df26-41ae-9d2d-60c6ed54cb85	0a80feca-b411-428a-a34e-c5c2fa07cdba	UAc	Checklist of Azorean Arthropoda v4
ab53409d-c6e9-4088-a557-84b155d744e7	ab53409d-c6e9-4088-a557-84b155d744e7	ab53409d-c6e9-4088-a557-84b155d744e7	b6923fc9-1080-454d-b195-a3d7d2a778eb	Azores Bioportal Code A00707	Parachipteria floresiana (Pérez-Íñigo, 1992)	Parachipteria floresiana (Pérez-Íñigo, 1992)	Parachipteria	Animalia	Arthropoda	Arachnida	Sarcoptiformes	Achipteriidae	Parachipteria	floresiana		species	accepted	(Pérez-Íñigo, 1992)	2021-03-08	ICZN	EN	http://creativecommons.org/licenses/by/4.0/legalcode	Universidade dos Açores	0909de38-df26-41ae-9d2d-60c6ed54cb85	0a80feca-b411-428a-a34e-c5c2fa07cdba	UAc	Checklist of Azorean Arthropoda v4
c63e9489-5256-406a-9c9c-23d9a2d54e8c	c63e9489-5256-406a-9c9c-23d9a2d54e8c	c63e9489-5256-406a-9c9c-23d9a2d54e8c	b6923fc9-1080-454d-b195-a3d7d2a778eb	Azores Bioportal Code A00706	Parachipteria insularis (Pérez-Iñigo, 1992)	Parachipteria insularis (Pérez-Iñigo, 1992)	Parachipteria	Animalia	Arthropoda	Arachnida	Sarcoptiformes	Achipteriidae	Parachipteria	insularis		species	accepted	(Pérez-Íñigo, 1992)	2021-03-08	ICZN	EN	http://creativecommons.org/licenses/by/4.0/legalcode	Universidade dos Açores	0909de38-df26-41ae-9d2d-60c6ed54cb85	0a80feca-b411-428a-a34e-c5c2fa07cdba	UAc	Checklist of Azorean Arthropoda v4
6d008240-836f-49f3-a131-4964ec10549c	6d008240-836f-49f3-a131-4964ec10549c	6d008240-836f-49f3-a131-4964ec10549c	3028980f-564d-48c3-901c-b57ff4a605ba		Amerobelbidae	Amerobelbidae	Sarcoptiformes	Animalia	Arthropoda	Arachnida	Sarcoptiformes	Amerobelbidae				family	accepted		2021-03-08	ICZN	EN	http://creativecommons.org/licenses/by/4.0/legalcode	Universidade dos Açores	0909de38-df26-41ae-9d2d-60c6ed54cb85	0a80feca-b411-428a-a34e-c5c2fa07cdba	UAc	Checklist of Azorean Arthropoda v4
2f43a1eb-7f11-474b-9f4a-093eca08239f	2f43a1eb-7f11-474b-9f4a-093eca08239f	2f43a1eb-7f11-474b-9f4a-093eca08239f	6d008240-836f-49f3-a131-4964ec10549c		Amerobelba	Amerobelba	Amerobelbidae	Animalia	Arthropoda	Arachnida	Sarcoptiformes	Amerobelbidae	Amerobelba			genus	accepted		2021-03-08	ICZN	EN	http://creativecommons.org/licenses/by/4.0/legalcode	Universidade dos Açores	0909de38-df26-41ae-9d2d-60c6ed54cb85	0a80feca-b411-428a-a34e-c5c2fa07cdba	UAc	Checklist of Azorean Arthropoda v4
d8081b8f-96f3-4776-b6c4-6745e580f6ae	d8081b8f-96f3-4776-b6c4-6745e580f6ae	d8081b8f-96f3-4776-b6c4-6745e580f6ae	2f43a1eb-7f11-474b-9f4a-093eca08239f	Azores Bioportal Code A00718	Amerobelba decedens Berlese, 1908	Amerobelba decedens Berlese, 1908	Amerobelba	Animalia	Arthropoda	Arachnida	Sarcoptiformes	Amerobelbidae	Amerobelba	decedens		species	accepted	Berlese, 1908	2021-03-08	ICZN	EN	http://creativecommons.org/licenses/by/4.0/legalcode	Universidade dos Açores	0909de38-df26-41ae-9d2d-60c6ed54cb85	0a80feca-b411-428a-a34e-c5c2fa07cdba	UAc	Checklist of Azorean Arthropoda v4
1b09adf6-5e9a-4286-9f13-d55759c38a01	1b09adf6-5e9a-4286-9f13-d55759c38a01	1b09adf6-5e9a-4286-9f13-d55759c38a01	3028980f-564d-48c3-901c-b57ff4a605ba		Autognetidae	Autognetidae	Sarcoptiformes	Animalia	Arthropoda	Arachnida	Sarcoptiformes	Autognetidae				family	accepted		2021-03-08	ICZN	EN	http://creativecommons.org/licenses/by/4.0/legalcode	Universidade dos Açores	0909de38-df26-41ae-9d2d-60c6ed54cb85	0a80feca-b411-428a-a34e-c5c2fa07cdba	UAc	Checklist of Azorean Arthropoda v4
62c255e7-2622-4adc-9802-e58f63d8fc63	62c255e7-2622-4adc-9802-e58f63d8fc63	62c255e7-2622-4adc-9802-e58f63d8fc63	1b09adf6-5e9a-4286-9f13-d55759c38a01		Autogneta	Autogneta	Autognetidae	Animalia	Arthropoda	Arachnida	Sarcoptiformes	Autognetidae	Autogneta			genus	accepted		2021-03-08	ICZN	EN	http://creativecommons.org/licenses/by/4.0/legalcode	Universidade dos Açores	0909de38-df26-41ae-9d2d-60c6ed54cb85	0a80feca-b411-428a-a34e-c5c2fa07cdba	UAc	Checklist of Azorean Arthropoda v4
5d4aff04-9357-4b53-8bbf-d467206115c7	5d4aff04-9357-4b53-8bbf-d467206115c7	5d4aff04-9357-4b53-8bbf-d467206115c7	62c255e7-2622-4adc-9802-e58f63d8fc63	Azores Bioportal Code A00775	Autogneta longilamellata (Michael, 1885)	Autogneta longilamellata (Michael, 1885)	Autogneta	Animalia	Arthropoda	Arachnida	Sarcoptiformes	Autognetidae	Autogneta	longilamellata		species	accepted	(Michael, 1885)	2021-03-08	ICZN	EN	http://creativecommons.org/licenses/by/4.0/legalcode	Universidade dos Açores	0909de38-df26-41ae-9d2d-60c6ed54cb85	0a80feca-b411-428a-a34e-c5c2fa07cdba	UAc	Checklist of Azorean Arthropoda v4
4d5e86ce-f2e0-4783-9035-eb98cf5336eb	4d5e86ce-f2e0-4783-9035-eb98cf5336eb	4d5e86ce-f2e0-4783-9035-eb98cf5336eb	5d4aff04-9357-4b53-8bbf-d467206115c7	Azores Bioportal Code A00725	Autogneta longilamellata longilamellata (Michael, 1885)	Autogneta longilamellata longilamellata (Michael, 1885)	longilamellata	Animalia	Arthropoda	Arachnida	Sarcoptiformes	Autognetidae	Autogneta	longilamellata	longilamellata	subspecies	accepted	(Michael, 1885)	2021-03-08	ICZN	EN	http://creativecommons.org/licenses/by/4.0/legalcode	Universidade dos Açores	0909de38-df26-41ae-9d2d-60c6ed54cb85	0a80feca-b411-428a-a34e-c5c2fa07cdba	UAc	Checklist of Azorean Arthropoda v4
729f47ed-8ab1-4e8b-9830-7c81932cee50	729f47ed-8ab1-4e8b-9830-7c81932cee50	729f47ed-8ab1-4e8b-9830-7c81932cee50	3028980f-564d-48c3-901c-b57ff4a605ba		Caleremaeidae	Caleremaeidae	Sarcoptiformes	Animalia	Arthropoda	Arachnida	Sarcoptiformes	Caleremaeidae				family	accepted		2021-03-08	ICZN	EN	http://creativecommons.org/licenses/by/4.0/legalcode	Universidade dos Açores	0909de38-df26-41ae-9d2d-60c6ed54cb85	0a80feca-b411-428a-a34e-c5c2fa07cdba	UAc	Checklist of Azorean Arthropoda v4
5fe1e136-6bb7-40fc-85cf-100aeb8fd416	5fe1e136-6bb7-40fc-85cf-100aeb8fd416	5fe1e136-6bb7-40fc-85cf-100aeb8fd416	729f47ed-8ab1-4e8b-9830-7c81932cee50		Caleremaeus	Caleremaeus	Caleremaeidae	Animalia	Arthropoda	Arachnida	Sarcoptiformes	Caleremaeidae	Caleremaeus			genus	accepted		2021-03-08	ICZN	EN	http://creativecommons.org/licenses/by/4.0/legalcode	Universidade dos Açores	0909de38-df26-41ae-9d2d-60c6ed54cb85	0a80feca-b411-428a-a34e-c5c2fa07cdba	UAc	Checklist of Azorean Arthropoda v4
3709ac50-e046-4a42-8a5e-a52299561dd5	3709ac50-e046-4a42-8a5e-a52299561dd5	3709ac50-e046-4a42-8a5e-a52299561dd5	5fe1e136-6bb7-40fc-85cf-100aeb8fd416	Azores Bioportal Code A00729	Caleremaeus monilipes (Michael, 1882)	Caleremaeus monilipes (Michael, 1882)	Caleremaeus	Animalia	Arthropoda	Arachnida	Sarcoptiformes	Caleremaeidae	Caleremaeus	monilipes		species	accepted	(Michael, 1882)	2021-03-08	ICZN	EN	http://creativecommons.org/licenses/by/4.0/legalcode	Universidade dos Açores	0909de38-df26-41ae-9d2d-60c6ed54cb85	0a80feca-b411-428a-a34e-c5c2fa07cdba	UAc	Checklist of Azorean Arthropoda v4
b4221bb7-dcb3-4e72-ab4a-1f67cd55d843	b4221bb7-dcb3-4e72-ab4a-1f67cd55d843	b4221bb7-dcb3-4e72-ab4a-1f67cd55d843	3028980f-564d-48c3-901c-b57ff4a605ba		Camisiidae	Camisiidae	Sarcoptiformes	Animalia	Arthropoda	Arachnida	Sarcoptiformes	Camisiidae				family	accepted		2021-03-08	ICZN	EN	http://creativecommons.org/licenses/by/4.0/legalcode	Universidade dos Açores	0909de38-df26-41ae-9d2d-60c6ed54cb85	0a80feca-b411-428a-a34e-c5c2fa07cdba	UAc	Checklist of Azorean Arthropoda v4
aa26f5fd-47ed-4873-8227-6ba8919b324a	aa26f5fd-47ed-4873-8227-6ba8919b324a	aa26f5fd-47ed-4873-8227-6ba8919b324a	b4221bb7-dcb3-4e72-ab4a-1f67cd55d843		Camisia	Camisia	Camisiidae	Animalia	Arthropoda	Arachnida	Sarcoptiformes	Camisiidae	Camisia			genus	accepted		2021-03-08	ICZN	EN	http://creativecommons.org/licenses/by/4.0/legalcode	Universidade dos Açores	0909de38-df26-41ae-9d2d-60c6ed54cb85	0a80feca-b411-428a-a34e-c5c2fa07cdba	UAc	Checklist of Azorean Arthropoda v4
648c4566-38a3-4247-9a0d-967dbbb82f36	648c4566-38a3-4247-9a0d-967dbbb82f36	648c4566-38a3-4247-9a0d-967dbbb82f36	aa26f5fd-47ed-4873-8227-6ba8919b324a	Azores Bioportal Code A00730	Camisia horrida (Hermann, 1804)	Camisia horrida (Hermann, 1804)	Camisia	Animalia	Arthropoda	Arachnida	Sarcoptiformes	Camisiidae	Camisia	horrida		species	accepted	(Hermann, 1804)	2021-03-08	ICZN	EN	http://creativecommons.org/licenses/by/4.0/legalcode	Universidade dos Açores	0909de38-df26-41ae-9d2d-60c6ed54cb85	0a80feca-b411-428a-a34e-c5c2fa07cdba	UAc	Checklist of Azorean Arthropoda v4
3226b9c2-c55a-486f-9b44-fdca8967e133	3226b9c2-c55a-486f-9b44-fdca8967e133	3226b9c2-c55a-486f-9b44-fdca8967e133	aa26f5fd-47ed-4873-8227-6ba8919b324a	Azores Bioportal Code A00702	Camisia segnis (Hermann, 1804)	Camisia segnis (Hermann, 1804)	Camisia	Animalia	Arthropoda	Arachnida	Sarcoptiformes	Camisiidae	Camisia	segnis		species	accepted	(Hermann, 1804)	2021-03-08	ICZN	EN	http://creativecommons.org/licenses/by/4.0/legalcode	Universidade dos Açores	0909de38-df26-41ae-9d2d-60c6ed54cb85	0a80feca-b411-428a-a34e-c5c2fa07cdba	UAc	Checklist of Azorean Arthropoda v4
d7fa18c5-4d1e-49b6-9169-d029fa9d5cd1	d7fa18c5-4d1e-49b6-9169-d029fa9d5cd1	d7fa18c5-4d1e-49b6-9169-d029fa9d5cd1	b4221bb7-dcb3-4e72-ab4a-1f67cd55d843		Heminothrus	Heminothrus	Camisiidae	Animalia	Arthropoda	Arachnida	Sarcoptiformes	Camisiidae	Heminothrus			genus	accepted		2021-03-08	ICZN	EN	http://creativecommons.org/licenses/by/4.0/legalcode	Universidade dos Açores	0909de38-df26-41ae-9d2d-60c6ed54cb85	0a80feca-b411-428a-a34e-c5c2fa07cdba	UAc	Checklist of Azorean Arthropoda v4
334e05e0-6562-48ac-b68d-97b2fd2431d6	334e05e0-6562-48ac-b68d-97b2fd2431d6	334e05e0-6562-48ac-b68d-97b2fd2431d6	d7fa18c5-4d1e-49b6-9169-d029fa9d5cd1	Azores Bioportal Code A00732	Heminothrus oromii Morell & Subías, 1991	Heminothrus oromii Morell & Subías, 1991	Heminothrus	Animalia	Arthropoda	Arachnida	Sarcoptiformes	Camisiidae	Heminothrus	oromii		species	accepted	Morell & Subías, 1991	2021-03-08	ICZN	EN	http://creativecommons.org/licenses/by/4.0/legalcode	Universidade dos Açores	0909de38-df26-41ae-9d2d-60c6ed54cb85	0a80feca-b411-428a-a34e-c5c2fa07cdba	UAc	Checklist of Azorean Arthropoda v4
7a7ee978-a579-4377-9e92-0eccf0440a30	7a7ee978-a579-4377-9e92-0eccf0440a30	7a7ee978-a579-4377-9e92-0eccf0440a30	d7fa18c5-4d1e-49b6-9169-d029fa9d5cd1	Azores Bioportal Code A00820	Heminothrus peltifer (C.L. Koch, 1839)	Heminothrus peltifer (C.L. Koch, 1839)	Heminothrus	Animalia	Arthropoda	Arachnida	Sarcoptiformes	Camisiidae	Heminothrus	peltifer		species	accepted	(C.L. Koch, 1839)	2021-03-08	ICZN	EN	http://creativecommons.org/licenses/by/4.0/legalcode	Universidade dos Açores	0909de38-df26-41ae-9d2d-60c6ed54cb85	0a80feca-b411-428a-a34e-c5c2fa07cdba	UAc	Checklist of Azorean Arthropoda v4
23e2fffa-a08f-4d04-9121-d87f825b0b46	23e2fffa-a08f-4d04-9121-d87f825b0b46	23e2fffa-a08f-4d04-9121-d87f825b0b46	7a7ee978-a579-4377-9e92-0eccf0440a30	Azores Bioportal Code A00819	Heminothrus peltifer peltifer (C.L. Koch, 1839)	Heminothrus peltifer peltifer (C.L. Koch, 1839)	peltifer	Animalia	Arthropoda	Arachnida	Sarcoptiformes	Camisiidae	Heminothrus	peltifer	peltifer	subspecies	accepted	(C.L. Koch, 1839)	2021-03-08	ICZN	EN	http://creativecommons.org/licenses/by/4.0/legalcode	Universidade dos Açores	0909de38-df26-41ae-9d2d-60c6ed54cb85	0a80feca-b411-428a-a34e-c5c2fa07cdba	UAc	Checklist of Azorean Arthropoda v4
c3e5c66f-163b-4632-8b09-e94d32fb7fdf	c3e5c66f-163b-4632-8b09-e94d32fb7fdf	c3e5c66f-163b-4632-8b09-e94d32fb7fdf	3028980f-564d-48c3-901c-b57ff4a605ba		Carabodidae	Carabodidae	Sarcoptiformes	Animalia	Arthropoda	Arachnida	Sarcoptiformes	Carabodidae				family	accepted		2021-03-08	ICZN	EN	http://creativecommons.org/licenses/by/4.0/legalcode	Universidade dos Açores	0909de38-df26-41ae-9d2d-60c6ed54cb85	0a80feca-b411-428a-a34e-c5c2fa07cdba	UAc	Checklist of Azorean Arthropoda v4
25414c75-57da-4a37-b403-f15ece68fb3d	25414c75-57da-4a37-b403-f15ece68fb3d	25414c75-57da-4a37-b403-f15ece68fb3d	c3e5c66f-163b-4632-8b09-e94d32fb7fdf		Carabodes	Carabodes	Carabodidae	Animalia	Arthropoda	Arachnida	Sarcoptiformes	Carabodidae	Carabodes			genus	accepted		2021-03-08	ICZN	EN	http://creativecommons.org/licenses/by/4.0/legalcode	Universidade dos Açores	0909de38-df26-41ae-9d2d-60c6ed54cb85	0a80feca-b411-428a-a34e-c5c2fa07cdba	UAc	Checklist of Azorean Arthropoda v4
ff51ab59-a5a4-4f84-8437-2396f745472e	ff51ab59-a5a4-4f84-8437-2396f745472e	ff51ab59-a5a4-4f84-8437-2396f745472e	25414c75-57da-4a37-b403-f15ece68fb3d	Azores Bioportal Code A00736	Carabodes azoricus Pérez-Íñigo & Pérez-Íñigo Jr., 1996	Carabodes azoricus Pérez-Íñigo & Pérez-Íñigo Jr., 1996	Carabodes	Animalia	Arthropoda	Arachnida	Sarcoptiformes	Carabodidae	Carabodes	azoricus		species	accepted	Pérez-Íñigo & Pérez-Íñigo Jr., 1996	2021-03-08	ICZN	EN	http://creativecommons.org/licenses/by/4.0/legalcode	Universidade dos Açores	0909de38-df26-41ae-9d2d-60c6ed54cb85	0a80feca-b411-428a-a34e-c5c2fa07cdba	UAc	Checklist of Azorean Arthropoda v4
60fabfde-9aed-44da-afae-9145df0ec74a	60fabfde-9aed-44da-afae-9145df0ec74a	60fabfde-9aed-44da-afae-9145df0ec74a	25414c75-57da-4a37-b403-f15ece68fb3d	Azores Bioportal Code A00734	Carabodes labyrinthicus (Michael, 1879)	Carabodes labyrinthicus (Michael, 1879)	Carabodes	Animalia	Arthropoda	Arachnida	Sarcoptiformes	Carabodidae	Carabodes	labyrinthicus		species	accepted	(Michael, 1879)	2021-03-08	ICZN	EN	http://creativecommons.org/licenses/by/4.0/legalcode	Universidade dos Açores	0909de38-df26-41ae-9d2d-60c6ed54cb85	0a80feca-b411-428a-a34e-c5c2fa07cdba	UAc	Checklist of Azorean Arthropoda v4
4add6265-bddf-40e3-b265-d0c7992410c9	4add6265-bddf-40e3-b265-d0c7992410c9	4add6265-bddf-40e3-b265-d0c7992410c9	25414c75-57da-4a37-b403-f15ece68fb3d	Azores Bioportal Code A00735	Carabodes minusculus Berlese, 1923	Carabodes minusculus Berlese, 1923	Carabodes	Animalia	Arthropoda	Arachnida	Sarcoptiformes	Carabodidae	Carabodes	minusculus		species	accepted	Berlese, 1923	2021-03-08	ICZN	EN	http://creativecommons.org/licenses/by/4.0/legalcode	Universidade dos Açores	0909de38-df26-41ae-9d2d-60c6ed54cb85	0a80feca-b411-428a-a34e-c5c2fa07cdba	UAc	Checklist of Azorean Arthropoda v4
29aec5fd-4a00-47db-a384-f481131a4ba9	29aec5fd-4a00-47db-a384-f481131a4ba9	29aec5fd-4a00-47db-a384-f481131a4ba9	25414c75-57da-4a37-b403-f15ece68fb3d	Azores Bioportal Code A00738	Carabodes willmanni Bernini, 1975	Carabodes willmanni Bernini, 1975	Carabodes	Animalia	Arthropoda	Arachnida	Sarcoptiformes	Carabodidae	Carabodes	willmanni		species	accepted	Bernini, 1975	2021-03-08	ICZN	EN	http://creativecommons.org/licenses/by/4.0/legalcode	Universidade dos Açores	0909de38-df26-41ae-9d2d-60c6ed54cb85	0a80feca-b411-428a-a34e-c5c2fa07cdba	UAc	Checklist of Azorean Arthropoda v4
7e34e3da-0d0b-4a68-a8ae-92a75206d4af	7e34e3da-0d0b-4a68-a8ae-92a75206d4af	7e34e3da-0d0b-4a68-a8ae-92a75206d4af	c3e5c66f-163b-4632-8b09-e94d32fb7fdf		Odontocepheus	Odontocepheus	Carabodidae	Animalia	Arthropoda	Arachnida	Sarcoptiformes	Carabodidae	Odontocepheus			genus	accepted		2021-03-08	ICZN	EN	http://creativecommons.org/licenses/by/4.0/legalcode	Universidade dos Açores	0909de38-df26-41ae-9d2d-60c6ed54cb85	0a80feca-b411-428a-a34e-c5c2fa07cdba	UAc	Checklist of Azorean Arthropoda v4
c5e6d943-3320-448f-972c-5031ada193ac	c5e6d943-3320-448f-972c-5031ada193ac	c5e6d943-3320-448f-972c-5031ada193ac	7e34e3da-0d0b-4a68-a8ae-92a75206d4af	Azores Bioportal Code A00739	Odontocepheus elongatus (Michael, 1879)	Odontocepheus elongatus (Michael, 1879)	Odontocepheus	Animalia	Arthropoda	Arachnida	Sarcoptiformes	Carabodidae	Odontocepheus	elongatus		species	accepted	(Michael, 1879)	2021-03-08	ICZN	EN	http://creativecommons.org/licenses/by/4.0/legalcode	Universidade dos Açores	0909de38-df26-41ae-9d2d-60c6ed54cb85	0a80feca-b411-428a-a34e-c5c2fa07cdba	UAc	Checklist of Azorean Arthropoda v4
a2fbcd61-bb34-4df5-990e-0d091f65103f	a2fbcd61-bb34-4df5-990e-0d091f65103f	a2fbcd61-bb34-4df5-990e-0d091f65103f	3028980f-564d-48c3-901c-b57ff4a605ba		Carpoglyphidae	Carpoglyphidae	Sarcoptiformes	Animalia	Arthropoda	Arachnida	Sarcoptiformes	Carpoglyphidae				family	accepted		2021-03-08	ICZN	EN	http://creativecommons.org/licenses/by/4.0/legalcode	Universidade dos Açores	0909de38-df26-41ae-9d2d-60c6ed54cb85	0a80feca-b411-428a-a34e-c5c2fa07cdba	UAc	Checklist of Azorean Arthropoda v4
1a4d9afe-457a-49a7-a1dd-db5054005a1f	1a4d9afe-457a-49a7-a1dd-db5054005a1f	1a4d9afe-457a-49a7-a1dd-db5054005a1f	a2fbcd61-bb34-4df5-990e-0d091f65103f		Carpoglyphus	Carpoglyphus	Carpoglyphidae	Animalia	Arthropoda	Arachnida	Sarcoptiformes	Carpoglyphidae	Carpoglyphus			genus	accepted		2021-03-08	ICZN	EN	http://creativecommons.org/licenses/by/4.0/legalcode	Universidade dos Açores	0909de38-df26-41ae-9d2d-60c6ed54cb85	0a80feca-b411-428a-a34e-c5c2fa07cdba	UAc	Checklist of Azorean Arthropoda v4
c594b636-b982-491f-abb4-44dbe8782ba9	c594b636-b982-491f-abb4-44dbe8782ba9	c594b636-b982-491f-abb4-44dbe8782ba9	1a4d9afe-457a-49a7-a1dd-db5054005a1f	Azores Bioportal Code A00768	Carpoglyphus lactis (Linnaeus, 1767)	Carpoglyphus lactis (Linnaeus, 1767)	Carpoglyphus	Animalia	Arthropoda	Arachnida	Sarcoptiformes	Carpoglyphidae	Carpoglyphus	lactis		species	accepted	(Linnaeus, 1767)	2021-03-08	ICZN	EN	http://creativecommons.org/licenses/by/4.0/legalcode	Universidade dos Açores	0909de38-df26-41ae-9d2d-60c6ed54cb85	0a80feca-b411-428a-a34e-c5c2fa07cdba	UAc	Checklist of Azorean Arthropoda v4
9ca80c57-52f8-4398-a88f-0b42171cb2d5	9ca80c57-52f8-4398-a88f-0b42171cb2d5	9ca80c57-52f8-4398-a88f-0b42171cb2d5	3028980f-564d-48c3-901c-b57ff4a605ba		Cepheidae	Cepheidae	Sarcoptiformes	Animalia	Arthropoda	Arachnida	Sarcoptiformes	Cepheidae				family	accepted		2021-03-08	ICZN	EN	http://creativecommons.org/licenses/by/4.0/legalcode	Universidade dos Açores	0909de38-df26-41ae-9d2d-60c6ed54cb85	0a80feca-b411-428a-a34e-c5c2fa07cdba	UAc	Checklist of Azorean Arthropoda v4
6361b667-498d-4f52-b274-3af6d36951ec	6361b667-498d-4f52-b274-3af6d36951ec	6361b667-498d-4f52-b274-3af6d36951ec	9ca80c57-52f8-4398-a88f-0b42171cb2d5		Conoppia	Conoppia	Cepheidae	Animalia	Arthropoda	Arachnida	Sarcoptiformes	Cepheidae	Conoppia			genus	accepted		2021-03-08	ICZN	EN	http://creativecommons.org/licenses/by/4.0/legalcode	Universidade dos Açores	0909de38-df26-41ae-9d2d-60c6ed54cb85	0a80feca-b411-428a-a34e-c5c2fa07cdba	UAc	Checklist of Azorean Arthropoda v4
45f80130-ee25-477c-b80c-a5bafb4870a8	45f80130-ee25-477c-b80c-a5bafb4870a8	45f80130-ee25-477c-b80c-a5bafb4870a8	6361b667-498d-4f52-b274-3af6d36951ec	Azores Bioportal Code A00740	Conoppia palmicincta (Michael, 1884)	Conoppia palmicincta (Michael, 1884)	Conoppia	Animalia	Arthropoda	Arachnida	Sarcoptiformes	Cepheidae	Conoppia	palmicincta		species	accepted	(Michael, 1884)	2021-03-08	ICZN	EN	http://creativecommons.org/licenses/by/4.0/legalcode	Universidade dos Açores	0909de38-df26-41ae-9d2d-60c6ed54cb85	0a80feca-b411-428a-a34e-c5c2fa07cdba	UAc	Checklist of Azorean Arthropoda v4
d81e3265-0a58-421a-9a45-7311eb74e224	d81e3265-0a58-421a-9a45-7311eb74e224	d81e3265-0a58-421a-9a45-7311eb74e224	9ca80c57-52f8-4398-a88f-0b42171cb2d5		Ommatocepheus	Ommatocepheus	Cepheidae	Animalia	Arthropoda	Arachnida	Sarcoptiformes	Cepheidae	Ommatocepheus			genus	accepted		2021-03-08	ICZN	EN	http://creativecommons.org/licenses/by/4.0/legalcode	Universidade dos Açores	0909de38-df26-41ae-9d2d-60c6ed54cb85	0a80feca-b411-428a-a34e-c5c2fa07cdba	UAc	Checklist of Azorean Arthropoda v4
a3fffb10-f5c2-4f2e-a066-9f4fda0e8a7c	a3fffb10-f5c2-4f2e-a066-9f4fda0e8a7c	a3fffb10-f5c2-4f2e-a066-9f4fda0e8a7c	d81e3265-0a58-421a-9a45-7311eb74e224	Azores Bioportal Code A00741	Ommatocepheus parvilamellatus Pérez-Íñigo & Pérez-Íñigo Jr., 1996	Ommatocepheus parvilamellatus Pérez-Íñigo & Pérez-Íñigo Jr., 1996	Ommatocepheus	Animalia	Arthropoda	Arachnida	Sarcoptiformes	Cepheidae	Ommatocepheus	parvilamellatus		species	accepted	Pérez-Íñigo & Pérez-Íñigo Jr., 1996	2021-03-08	ICZN	EN	http://creativecommons.org/licenses/by/4.0/legalcode	Universidade dos Açores	0909de38-df26-41ae-9d2d-60c6ed54cb85	0a80feca-b411-428a-a34e-c5c2fa07cdba	UAc	Checklist of Azorean Arthropoda v4
63ffdf4f-e84b-42b2-bb6d-f39ac0c4f45f	63ffdf4f-e84b-42b2-bb6d-f39ac0c4f45f	63ffdf4f-e84b-42b2-bb6d-f39ac0c4f45f	9ca80c57-52f8-4398-a88f-0b42171cb2d5		Pilocepheus	Pilocepheus	Cepheidae	Animalia	Arthropoda	Arachnida	Sarcoptiformes	Cepheidae	Pilocepheus			genus	accepted		2021-03-08	ICZN	EN	http://creativecommons.org/licenses/by/4.0/legalcode	Universidade dos Açores	0909de38-df26-41ae-9d2d-60c6ed54cb85	0a80feca-b411-428a-a34e-c5c2fa07cdba	UAc	Checklist of Azorean Arthropoda v4
8a947a16-8acd-440a-b724-c5a0e1ee4e4e	8a947a16-8acd-440a-b724-c5a0e1ee4e4e	8a947a16-8acd-440a-b724-c5a0e1ee4e4e	63ffdf4f-e84b-42b2-bb6d-f39ac0c4f45f	Azores Bioportal Code A00743	Pilocepheus azoricus Pérez-Íñigo, 1992	Pilocepheus azoricus Pérez-Íñigo, 1992	Pilocepheus	Animalia	Arthropoda	Arachnida	Sarcoptiformes	Cepheidae	Pilocepheus	azoricus		species	accepted	Pérez-Íñigo, 1992	2021-03-08	ICZN	EN	http://creativecommons.org/licenses/by/4.0/legalcode	Universidade dos Açores	0909de38-df26-41ae-9d2d-60c6ed54cb85	0a80feca-b411-428a-a34e-c5c2fa07cdba	UAc	Checklist of Azorean Arthropoda v4
08b422f5-a53c-47fd-a94a-21e54e8182c5	08b422f5-a53c-47fd-a94a-21e54e8182c5	08b422f5-a53c-47fd-a94a-21e54e8182c5	9ca80c57-52f8-4398-a88f-0b42171cb2d5		Tritegeus	Tritegeus	Cepheidae	Animalia	Arthropoda	Arachnida	Sarcoptiformes	Cepheidae	Tritegeus			genus	accepted		2021-03-08	ICZN	EN	http://creativecommons.org/licenses/by/4.0/legalcode	Universidade dos Açores	0909de38-df26-41ae-9d2d-60c6ed54cb85	0a80feca-b411-428a-a34e-c5c2fa07cdba	UAc	Checklist of Azorean Arthropoda v4
0516c179-8844-4a13-a724-ef5dff43c7dc	0516c179-8844-4a13-a724-ef5dff43c7dc	0516c179-8844-4a13-a724-ef5dff43c7dc	08b422f5-a53c-47fd-a94a-21e54e8182c5	Azores Bioportal Code A00742	Tritegeus bisulcatus Grandjean, 1953	Tritegeus bisulcatus Grandjean, 1953	Tritegeus	Animalia	Arthropoda	Arachnida	Sarcoptiformes	Cepheidae	Tritegeus	bisulcatus		species	accepted	Grandjean, 1953	2021-03-08	ICZN	EN	http://creativecommons.org/licenses/by/4.0/legalcode	Universidade dos Açores	0909de38-df26-41ae-9d2d-60c6ed54cb85	0a80feca-b411-428a-a34e-c5c2fa07cdba	UAc	Checklist of Azorean Arthropoda v4
68710848-ba2b-4090-9bd2-55cc0d76be00	68710848-ba2b-4090-9bd2-55cc0d76be00	68710848-ba2b-4090-9bd2-55cc0d76be00	3028980f-564d-48c3-901c-b57ff4a605ba		Ceratopiidae	Ceratopiidae	Sarcoptiformes	Animalia	Arthropoda	Arachnida	Sarcoptiformes	Ceratopiidae				family	accepted		2021-03-08	ICZN	EN	http://creativecommons.org/licenses/by/4.0/legalcode	Universidade dos Açores	0909de38-df26-41ae-9d2d-60c6ed54cb85	0a80feca-b411-428a-a34e-c5c2fa07cdba	UAc	Checklist of Azorean Arthropoda v4
3c68ce1b-0c2c-4035-a4b7-0c6e79f91689	3c68ce1b-0c2c-4035-a4b7-0c6e79f91689	3c68ce1b-0c2c-4035-a4b7-0c6e79f91689	68710848-ba2b-4090-9bd2-55cc0d76be00		Ceratoppia	Ceratoppia	Ceratopiidae	Animalia	Arthropoda	Arachnida	Sarcoptiformes	Ceratopiidae	Ceratoppia			genus	accepted		2021-03-08	ICZN	EN	http://creativecommons.org/licenses/by/4.0/legalcode	Universidade dos Açores	0909de38-df26-41ae-9d2d-60c6ed54cb85	0a80feca-b411-428a-a34e-c5c2fa07cdba	UAc	Checklist of Azorean Arthropoda v4
ed1ad381-28d4-4b91-8b69-f72f28009b8b	ed1ad381-28d4-4b91-8b69-f72f28009b8b	ed1ad381-28d4-4b91-8b69-f72f28009b8b	3c68ce1b-0c2c-4035-a4b7-0c6e79f91689	Azores Bioportal Code A00811	Ceratoppia quadridentata (Haller, 1882)	Ceratoppia quadridentata (Haller, 1882)	Ceratoppia	Animalia	Arthropoda	Arachnida	Sarcoptiformes	Ceratopiidae	Ceratoppia	quadridentata		species	accepted	(Haller, 1882)	2021-03-08	ICZN	EN	http://creativecommons.org/licenses/by/4.0/legalcode	Universidade dos Açores	0909de38-df26-41ae-9d2d-60c6ed54cb85	0a80feca-b411-428a-a34e-c5c2fa07cdba	UAc	Checklist of Azorean Arthropoda v4
5f844df3-63d2-47fb-9f7b-c932faa29f5b	5f844df3-63d2-47fb-9f7b-c932faa29f5b	5f844df3-63d2-47fb-9f7b-c932faa29f5b	3028980f-564d-48c3-901c-b57ff4a605ba		Ceratozetidae	Ceratozetidae	Sarcoptiformes	Animalia	Arthropoda	Arachnida	Sarcoptiformes	Ceratozetidae				family	accepted		2021-03-08	ICZN	EN	http://creativecommons.org/licenses/by/4.0/legalcode	Universidade dos Açores	0909de38-df26-41ae-9d2d-60c6ed54cb85	0a80feca-b411-428a-a34e-c5c2fa07cdba	UAc	Checklist of Azorean Arthropoda v4
3e879ebd-16cf-400d-820b-0a54480872a9	3e879ebd-16cf-400d-820b-0a54480872a9	3e879ebd-16cf-400d-820b-0a54480872a9	5f844df3-63d2-47fb-9f7b-c932faa29f5b		Ceratozetes	Ceratozetes	Ceratozetidae	Animalia	Arthropoda	Arachnida	Sarcoptiformes	Ceratozetidae	Ceratozetes			genus	accepted		2021-03-08	ICZN	EN	http://creativecommons.org/licenses/by/4.0/legalcode	Universidade dos Açores	0909de38-df26-41ae-9d2d-60c6ed54cb85	0a80feca-b411-428a-a34e-c5c2fa07cdba	UAc	Checklist of Azorean Arthropoda v4
65d62611-86ee-433f-97d4-ec8d08c4d356	65d62611-86ee-433f-97d4-ec8d08c4d356	65d62611-86ee-433f-97d4-ec8d08c4d356	3e879ebd-16cf-400d-820b-0a54480872a9	Azores Bioportal Code A00744	Ceratozetes simulator Pérez-Íñigo, 1970	Ceratozetes simulator Pérez-Íñigo, 1970	Ceratozetes	Animalia	Arthropoda	Arachnida	Sarcoptiformes	Ceratozetidae	Ceratozetes	simulator		species	accepted	Pérez-Íñigo, 1970	2021-03-08	ICZN	EN	http://creativecommons.org/licenses/by/4.0/legalcode	Universidade dos Açores	0909de38-df26-41ae-9d2d-60c6ed54cb85	0a80feca-b411-428a-a34e-c5c2fa07cdba	UAc	Checklist of Azorean Arthropoda v4
41fb81e2-180e-4700-9017-1f483ff913ea	41fb81e2-180e-4700-9017-1f483ff913ea	41fb81e2-180e-4700-9017-1f483ff913ea	5f844df3-63d2-47fb-9f7b-c932faa29f5b		Euzetes	Euzetes	Ceratozetidae	Animalia	Arthropoda	Arachnida	Sarcoptiformes	Ceratozetidae	Euzetes			genus	accepted		2021-03-08	ICZN	EN	http://creativecommons.org/licenses/by/4.0/legalcode	Universidade dos Açores	0909de38-df26-41ae-9d2d-60c6ed54cb85	0a80feca-b411-428a-a34e-c5c2fa07cdba	UAc	Checklist of Azorean Arthropoda v4
e773b26f-c268-4407-9005-c8deb9f175aa	e773b26f-c268-4407-9005-c8deb9f175aa	e773b26f-c268-4407-9005-c8deb9f175aa	41fb81e2-180e-4700-9017-1f483ff913ea	Azores Bioportal Code A00766	Euzetes globulus (Nicolet, 1855)	Euzetes globulus (Nicolet, 1855)	Euzetes	Animalia	Arthropoda	Arachnida	Sarcoptiformes	Ceratozetidae	Euzetes	globulus		species	accepted	(Nicolet, 1855)	2021-03-08	ICZN	EN	http://creativecommons.org/licenses/by/4.0/legalcode	Universidade dos Açores	0909de38-df26-41ae-9d2d-60c6ed54cb85	0a80feca-b411-428a-a34e-c5c2fa07cdba	UAc	Checklist of Azorean Arthropoda v4
1623c027-cde4-40f1-849c-14c6ffe34661	1623c027-cde4-40f1-849c-14c6ffe34661	1623c027-cde4-40f1-849c-14c6ffe34661	5f844df3-63d2-47fb-9f7b-c932faa29f5b		Melanozetes	Melanozetes	Ceratozetidae	Animalia	Arthropoda	Arachnida	Sarcoptiformes	Ceratozetidae	Melanozetes			genus	accepted		2021-03-08	ICZN	EN	http://creativecommons.org/licenses/by/4.0/legalcode	Universidade dos Açores	0909de38-df26-41ae-9d2d-60c6ed54cb85	0a80feca-b411-428a-a34e-c5c2fa07cdba	UAc	Checklist of Azorean Arthropoda v4
42016510-97f1-45e9-989d-c658057f228e	42016510-97f1-45e9-989d-c658057f228e	42016510-97f1-45e9-989d-c658057f228e	1623c027-cde4-40f1-849c-14c6ffe34661	Azores Bioportal Code A00776	Melanozetes azoricus Weigmann, 1976	Melanozetes azoricus Weigmann, 1976	Melanozetes	Animalia	Arthropoda	Arachnida	Sarcoptiformes	Ceratozetidae	Melanozetes	azoricus		species	accepted	Weigmann, 1976	2021-03-08	ICZN	EN	http://creativecommons.org/licenses/by/4.0/legalcode	Universidade dos Açores	0909de38-df26-41ae-9d2d-60c6ed54cb85	0a80feca-b411-428a-a34e-c5c2fa07cdba	UAc	Checklist of Azorean Arthropoda v4
e981f4b3-fe57-47a5-841a-954d853a809c	e981f4b3-fe57-47a5-841a-954d853a809c	e981f4b3-fe57-47a5-841a-954d853a809c	42016510-97f1-45e9-989d-c658057f228e	Azores Bioportal Code A00747	Melanozetes azoricus azoricus Weigmann, 1976	Melanozetes azoricus azoricus Weigmann, 1976	azoricus	Animalia	Arthropoda	Arachnida	Sarcoptiformes	Ceratozetidae	Melanozetes	azoricus	azoricus	subspecies	accepted	Weigmann, 1976	2021-03-08	ICZN	EN	http://creativecommons.org/licenses/by/4.0/legalcode	Universidade dos Açores	0909de38-df26-41ae-9d2d-60c6ed54cb85	0a80feca-b411-428a-a34e-c5c2fa07cdba	UAc	Checklist of Azorean Arthropoda v4
7bb72a80-5453-403c-9628-4d0aeeeea257	7bb72a80-5453-403c-9628-4d0aeeeea257	7bb72a80-5453-403c-9628-4d0aeeeea257	42016510-97f1-45e9-989d-c658057f228e	Azores Bioportal Code A00749	Melanozetes azoricus floresianus Pérez-Íñigo, 1992	Melanozetes azoricus floresianus Pérez-Íñigo, 1992	azoricus	Animalia	Arthropoda	Arachnida	Sarcoptiformes	Ceratozetidae	Melanozetes	azoricus	floresianus	subspecies	accepted	Pérez-Íñigo, 1992	2021-03-08	ICZN	EN	http://creativecommons.org/licenses/by/4.0/legalcode	Universidade dos Açores	0909de38-df26-41ae-9d2d-60c6ed54cb85	0a80feca-b411-428a-a34e-c5c2fa07cdba	UAc	Checklist of Azorean Arthropoda v4
05f21829-89ae-493c-8b95-9a4373929942	05f21829-89ae-493c-8b95-9a4373929942	05f21829-89ae-493c-8b95-9a4373929942	42016510-97f1-45e9-989d-c658057f228e	Azores Bioportal Code A00750	Melanozetes azoricus sanctaemariae Pérez-Íñigo, 1992	Melanozetes azoricus sanctaemariae Pérez-Íñigo, 1992	azoricus	Animalia	Arthropoda	Arachnida	Sarcoptiformes	Ceratozetidae	Melanozetes	azoricus	sanctaemariae	subspecies	accepted	Pérez-Íñigo, 1992	2021-03-08	ICZN	EN	http://creativecommons.org/licenses/by/4.0/legalcode	Universidade dos Açores	0909de38-df26-41ae-9d2d-60c6ed54cb85	0a80feca-b411-428a-a34e-c5c2fa07cdba	UAc	Checklist of Azorean Arthropoda v4
5c8f3010-538e-472e-86f7-25c0181708a1	5c8f3010-538e-472e-86f7-25c0181708a1	5c8f3010-538e-472e-86f7-25c0181708a1	5f844df3-63d2-47fb-9f7b-c932faa29f5b		Trichoribates	Trichoribates	Ceratozetidae	Animalia	Arthropoda	Arachnida	Sarcoptiformes	Ceratozetidae	Trichoribates			genus	accepted		2021-03-08	ICZN	EN	http://creativecommons.org/licenses/by/4.0/legalcode	Universidade dos Açores	0909de38-df26-41ae-9d2d-60c6ed54cb85	0a80feca-b411-428a-a34e-c5c2fa07cdba	UAc	Checklist of Azorean Arthropoda v4
539cc4fc-8bbf-46ea-b232-f00792f7e529	539cc4fc-8bbf-46ea-b232-f00792f7e529	539cc4fc-8bbf-46ea-b232-f00792f7e529	5c8f3010-538e-472e-86f7-25c0181708a1	Azores Bioportal Code A00534	Trichoribates incisellus (Kramer, 1897)	Trichoribates incisellus (Kramer, 1897)	Trichoribates	Animalia	Arthropoda	Arachnida	Sarcoptiformes	Ceratozetidae	Trichoribates	incisellus		species	accepted	(Kramer, 1897)	2021-03-08	ICZN	EN	http://creativecommons.org/licenses/by/4.0/legalcode	Universidade dos Açores	0909de38-df26-41ae-9d2d-60c6ed54cb85	0a80feca-b411-428a-a34e-c5c2fa07cdba	UAc	Checklist of Azorean Arthropoda v4
80601c30-336c-4139-b58c-81e3bb810959	80601c30-336c-4139-b58c-81e3bb810959	80601c30-336c-4139-b58c-81e3bb810959	3028980f-564d-48c3-901c-b57ff4a605ba		Chamobatidae	Chamobatidae	Sarcoptiformes	Animalia	Arthropoda	Arachnida	Sarcoptiformes	Chamobatidae				family	accepted		2021-03-08	ICZN	EN	http://creativecommons.org/licenses/by/4.0/legalcode	Universidade dos Açores	0909de38-df26-41ae-9d2d-60c6ed54cb85	0a80feca-b411-428a-a34e-c5c2fa07cdba	UAc	Checklist of Azorean Arthropoda v4
da8b7315-4207-43e2-8e79-ef05bf812d9c	da8b7315-4207-43e2-8e79-ef05bf812d9c	da8b7315-4207-43e2-8e79-ef05bf812d9c	80601c30-336c-4139-b58c-81e3bb810959		Chamobates	Chamobates	Chamobatidae	Animalia	Arthropoda	Arachnida	Sarcoptiformes	Chamobatidae	Chamobates			genus	accepted		2021-03-08	ICZN	EN	http://creativecommons.org/licenses/by/4.0/legalcode	Universidade dos Açores	0909de38-df26-41ae-9d2d-60c6ed54cb85	0a80feca-b411-428a-a34e-c5c2fa07cdba	UAc	Checklist of Azorean Arthropoda v4
d4d34639-a4ff-461e-85aa-b04b7eba358c	d4d34639-a4ff-461e-85aa-b04b7eba358c	d4d34639-a4ff-461e-85aa-b04b7eba358c	da8b7315-4207-43e2-8e79-ef05bf812d9c	Azores Bioportal Code A00751	Chamobates schuetzi (Oudemans, 1902)	Chamobates schuetzi (Oudemans, 1902)	Chamobates	Animalia	Arthropoda	Arachnida	Sarcoptiformes	Chamobatidae	Chamobates	schuetzi		species	accepted	(Oudemans, 1902)	2021-03-08	ICZN	EN	http://creativecommons.org/licenses/by/4.0/legalcode	Universidade dos Açores	0909de38-df26-41ae-9d2d-60c6ed54cb85	0a80feca-b411-428a-a34e-c5c2fa07cdba	UAc	Checklist of Azorean Arthropoda v4
365cd198-ce4c-4d21-8269-c9412b44054b	365cd198-ce4c-4d21-8269-c9412b44054b	365cd198-ce4c-4d21-8269-c9412b44054b	3028980f-564d-48c3-901c-b57ff4a605ba		Chortoglyphidae	Chortoglyphidae	Sarcoptiformes	Animalia	Arthropoda	Arachnida	Sarcoptiformes	Chortoglyphidae				family	accepted		2021-03-08	ICZN	EN	http://creativecommons.org/licenses/by/4.0/legalcode	Universidade dos Açores	0909de38-df26-41ae-9d2d-60c6ed54cb85	0a80feca-b411-428a-a34e-c5c2fa07cdba	UAc	Checklist of Azorean Arthropoda v4
699db97a-0b76-46af-a957-6970f74ca0c6	699db97a-0b76-46af-a957-6970f74ca0c6	699db97a-0b76-46af-a957-6970f74ca0c6	365cd198-ce4c-4d21-8269-c9412b44054b		Chortoglyphus	Chortoglyphus	Chortoglyphidae	Animalia	Arthropoda	Arachnida	Sarcoptiformes	Chortoglyphidae	Chortoglyphus			genus	accepted		2021-03-08	ICZN	EN	http://creativecommons.org/licenses/by/4.0/legalcode	Universidade dos Açores	0909de38-df26-41ae-9d2d-60c6ed54cb85	0a80feca-b411-428a-a34e-c5c2fa07cdba	UAc	Checklist of Azorean Arthropoda v4
c60553b1-9a86-4a3e-b4d6-b36fa93df71e	c60553b1-9a86-4a3e-b4d6-b36fa93df71e	c60553b1-9a86-4a3e-b4d6-b36fa93df71e	699db97a-0b76-46af-a957-6970f74ca0c6	Azores Bioportal Code A00757	Chortoglyphus arcuatus (Troupeau, 1879)	Chortoglyphus arcuatus (Troupeau, 1879)	Chortoglyphus	Animalia	Arthropoda	Arachnida	Sarcoptiformes	Chortoglyphidae	Chortoglyphus	arcuatus		species	accepted	(Troupeau, 1879)	2021-03-08	ICZN	EN	http://creativecommons.org/licenses/by/4.0/legalcode	Universidade dos Açores	0909de38-df26-41ae-9d2d-60c6ed54cb85	0a80feca-b411-428a-a34e-c5c2fa07cdba	UAc	Checklist of Azorean Arthropoda v4
281b5a25-6371-4330-9cc1-a72224bca924	281b5a25-6371-4330-9cc1-a72224bca924	281b5a25-6371-4330-9cc1-a72224bca924	3028980f-564d-48c3-901c-b57ff4a605ba		Damaeidae	Damaeidae	Sarcoptiformes	Animalia	Arthropoda	Arachnida	Sarcoptiformes	Damaeidae				family	accepted		2021-03-08	ICZN	EN	http://creativecommons.org/licenses/by/4.0/legalcode	Universidade dos Açores	0909de38-df26-41ae-9d2d-60c6ed54cb85	0a80feca-b411-428a-a34e-c5c2fa07cdba	UAc	Checklist of Azorean Arthropoda v4
b1cf6515-6629-47db-97f6-63bce820641b	b1cf6515-6629-47db-97f6-63bce820641b	b1cf6515-6629-47db-97f6-63bce820641b	281b5a25-6371-4330-9cc1-a72224bca924		Damaeus	Damaeus	Damaeidae	Animalia	Arthropoda	Arachnida	Sarcoptiformes	Damaeidae	Damaeus			genus	accepted		2021-03-08	ICZN	EN	http://creativecommons.org/licenses/by/4.0/legalcode	Universidade dos Açores	0909de38-df26-41ae-9d2d-60c6ed54cb85	0a80feca-b411-428a-a34e-c5c2fa07cdba	UAc	Checklist of Azorean Arthropoda v4
22f0072a-3587-465f-a8e0-cc63fee08d70	22f0072a-3587-465f-a8e0-cc63fee08d70	22f0072a-3587-465f-a8e0-cc63fee08d70	b1cf6515-6629-47db-97f6-63bce820641b	Azores Bioportal Code A00760	Damaeus clavipes (Hermann, 1804)	Damaeus clavipes (Hermann, 1804)	Damaeus	Animalia	Arthropoda	Arachnida	Sarcoptiformes	Damaeidae	Damaeus	clavipes		species	accepted	(Hermann, 1804)	2021-03-08	ICZN	EN	http://creativecommons.org/licenses/by/4.0/legalcode	Universidade dos Açores	0909de38-df26-41ae-9d2d-60c6ed54cb85	0a80feca-b411-428a-a34e-c5c2fa07cdba	UAc	Checklist of Azorean Arthropoda v4
bf1a25e3-9a43-40ed-9a4b-06c93bc981a6	bf1a25e3-9a43-40ed-9a4b-06c93bc981a6	bf1a25e3-9a43-40ed-9a4b-06c93bc981a6	b1cf6515-6629-47db-97f6-63bce820641b	Azores Bioportal Code A00758	Damaeus onustus C.L. Koch, 1841	Damaeus onustus C.L. Koch, 1841	Damaeus	Animalia	Arthropoda	Arachnida	Sarcoptiformes	Damaeidae	Damaeus	onustus		species	accepted	C.L. Koch, 1841	2021-03-08	ICZN	EN	http://creativecommons.org/licenses/by/4.0/legalcode	Universidade dos Açores	0909de38-df26-41ae-9d2d-60c6ed54cb85	0a80feca-b411-428a-a34e-c5c2fa07cdba	UAc	Checklist of Azorean Arthropoda v4
b1f978d9-55da-4766-b509-8660dc84e255	b1f978d9-55da-4766-b509-8660dc84e255	b1f978d9-55da-4766-b509-8660dc84e255	b1cf6515-6629-47db-97f6-63bce820641b	Azores Bioportal Code A00759	Damaeus pomboi Pérez-Íñigo, 1987	Damaeus pomboi Pérez-Íñigo, 1987	Damaeus	Animalia	Arthropoda	Arachnida	Sarcoptiformes	Damaeidae	Damaeus	pomboi		species	accepted	Pérez-Íñigo, 1987	2021-03-08	ICZN	EN	http://creativecommons.org/licenses/by/4.0/legalcode	Universidade dos Açores	0909de38-df26-41ae-9d2d-60c6ed54cb85	0a80feca-b411-428a-a34e-c5c2fa07cdba	UAc	Checklist of Azorean Arthropoda v4
d02a0d53-6c96-47da-b162-712a524bdb51	d02a0d53-6c96-47da-b162-712a524bdb51	d02a0d53-6c96-47da-b162-712a524bdb51	281b5a25-6371-4330-9cc1-a72224bca924		Metabelbella	Metabelbella	Damaeidae	Animalia	Arthropoda	Arachnida	Sarcoptiformes	Damaeidae	Metabelbella			genus	accepted		2021-03-08	ICZN	EN	http://creativecommons.org/licenses/by/4.0/legalcode	Universidade dos Açores	0909de38-df26-41ae-9d2d-60c6ed54cb85	0a80feca-b411-428a-a34e-c5c2fa07cdba	UAc	Checklist of Azorean Arthropoda v4
9578b0c0-12bd-4f06-b8b6-2676318facc3	9578b0c0-12bd-4f06-b8b6-2676318facc3	9578b0c0-12bd-4f06-b8b6-2676318facc3	d02a0d53-6c96-47da-b162-712a524bdb51	Azores Bioportal Code A00728	Metabelbella interlamellaris Pérez-Íñigo, 1987	Metabelbella interlamellaris Pérez-Íñigo, 1987	Metabelbella	Animalia	Arthropoda	Arachnida	Sarcoptiformes	Damaeidae	Metabelbella	interlamellaris		species	accepted	Pérez-Íñigo, 1987	2021-03-08	ICZN	EN	http://creativecommons.org/licenses/by/4.0/legalcode	Universidade dos Açores	0909de38-df26-41ae-9d2d-60c6ed54cb85	0a80feca-b411-428a-a34e-c5c2fa07cdba	UAc	Checklist of Azorean Arthropoda v4
c996eb77-7194-4ed3-ab1c-183abb0620e8	c996eb77-7194-4ed3-ab1c-183abb0620e8	c996eb77-7194-4ed3-ab1c-183abb0620e8	3028980f-564d-48c3-901c-b57ff4a605ba		Euphthiracaridae	Euphthiracaridae	Sarcoptiformes	Animalia	Arthropoda	Arachnida	Sarcoptiformes	Euphthiracaridae				family	accepted		2021-03-08	ICZN	EN	http://creativecommons.org/licenses/by/4.0/legalcode	Universidade dos Açores	0909de38-df26-41ae-9d2d-60c6ed54cb85	0a80feca-b411-428a-a34e-c5c2fa07cdba	UAc	Checklist of Azorean Arthropoda v4
4514c99e-2bfe-4bd0-b3c3-08ea07e7a416	4514c99e-2bfe-4bd0-b3c3-08ea07e7a416	4514c99e-2bfe-4bd0-b3c3-08ea07e7a416	c996eb77-7194-4ed3-ab1c-183abb0620e8		Euphthiracarus	Euphthiracarus	Euphthiracaridae	Animalia	Arthropoda	Arachnida	Sarcoptiformes	Euphthiracaridae	Euphthiracarus			genus	accepted		2021-03-08	ICZN	EN	http://creativecommons.org/licenses/by/4.0/legalcode	Universidade dos Açores	0909de38-df26-41ae-9d2d-60c6ed54cb85	0a80feca-b411-428a-a34e-c5c2fa07cdba	UAc	Checklist of Azorean Arthropoda v4
eb9be745-2ee9-4a1c-85cf-84d0059d1adf	eb9be745-2ee9-4a1c-85cf-84d0059d1adf	eb9be745-2ee9-4a1c-85cf-84d0059d1adf	4514c99e-2bfe-4bd0-b3c3-08ea07e7a416	Azores Bioportal Code A00764	Euphthiracarus cribrarius (Berlese, 1904)	Euphthiracarus cribrarius (Berlese, 1904)	Euphthiracarus	Animalia	Arthropoda	Arachnida	Sarcoptiformes	Euphthiracaridae	Euphthiracarus	cribrarius		species	accepted	(Berlese, 1904)	2021-03-08	ICZN	EN	http://creativecommons.org/licenses/by/4.0/legalcode	Universidade dos Açores	0909de38-df26-41ae-9d2d-60c6ed54cb85	0a80feca-b411-428a-a34e-c5c2fa07cdba	UAc	Checklist of Azorean Arthropoda v4
0e93c7a5-5116-4910-9446-13d7d47814c2	0e93c7a5-5116-4910-9446-13d7d47814c2	0e93c7a5-5116-4910-9446-13d7d47814c2	4514c99e-2bfe-4bd0-b3c3-08ea07e7a416	Azores Bioportal Code A00765	Euphthiracarus excultus Pérez-Íñigo, 1987	Euphthiracarus excultus Pérez-Íñigo, 1987	Euphthiracarus	Animalia	Arthropoda	Arachnida	Sarcoptiformes	Euphthiracaridae	Euphthiracarus	excultus		species	accepted	Pérez-Íñigo, 1987	2021-03-08	ICZN	EN	http://creativecommons.org/licenses/by/4.0/legalcode	Universidade dos Açores	0909de38-df26-41ae-9d2d-60c6ed54cb85	0a80feca-b411-428a-a34e-c5c2fa07cdba	UAc	Checklist of Azorean Arthropoda v4
07396332-2c11-45b3-bbd6-95caba6d0045	07396332-2c11-45b3-bbd6-95caba6d0045	07396332-2c11-45b3-bbd6-95caba6d0045	3028980f-564d-48c3-901c-b57ff4a605ba		Galumnidae	Galumnidae	Sarcoptiformes	Animalia	Arthropoda	Arachnida	Sarcoptiformes	Galumnidae				family	accepted		2021-03-08	ICZN	EN	http://creativecommons.org/licenses/by/4.0/legalcode	Universidade dos Açores	0909de38-df26-41ae-9d2d-60c6ed54cb85	0a80feca-b411-428a-a34e-c5c2fa07cdba	UAc	Checklist of Azorean Arthropoda v4
74b3bcb2-7958-4deb-b294-370d82fb81f1	74b3bcb2-7958-4deb-b294-370d82fb81f1	74b3bcb2-7958-4deb-b294-370d82fb81f1	07396332-2c11-45b3-bbd6-95caba6d0045		Acrogalumna	Acrogalumna	Galumnidae	Animalia	Arthropoda	Arachnida	Sarcoptiformes	Galumnidae	Acrogalumna			genus	accepted		2021-03-08	ICZN	EN	http://creativecommons.org/licenses/by/4.0/legalcode	Universidade dos Açores	0909de38-df26-41ae-9d2d-60c6ed54cb85	0a80feca-b411-428a-a34e-c5c2fa07cdba	UAc	Checklist of Azorean Arthropoda v4
4ef4e9ea-f9ec-4da7-9eca-2f32b3169b53	4ef4e9ea-f9ec-4da7-9eca-2f32b3169b53	4ef4e9ea-f9ec-4da7-9eca-2f32b3169b53	74b3bcb2-7958-4deb-b294-370d82fb81f1	Azores Bioportal Code A00777	Acrogalumna longipluma (Berlese, 1904)	Acrogalumna longipluma (Berlese, 1904)	Acrogalumna	Animalia	Arthropoda	Arachnida	Sarcoptiformes	Galumnidae	Acrogalumna	longipluma		species	accepted	(Berlese, 1904)	2021-03-08	ICZN	EN	http://creativecommons.org/licenses/by/4.0/legalcode	Universidade dos Açores	0909de38-df26-41ae-9d2d-60c6ed54cb85	0a80feca-b411-428a-a34e-c5c2fa07cdba	UAc	Checklist of Azorean Arthropoda v4
639e2bfa-2e62-4322-8ca3-321873109587	639e2bfa-2e62-4322-8ca3-321873109587	639e2bfa-2e62-4322-8ca3-321873109587	4ef4e9ea-f9ec-4da7-9eca-2f32b3169b53	Azores Bioportal Code A00767	Acrogalumna longipluma longipluma (Berlese, 1904)	Acrogalumna longipluma longipluma (Berlese, 1904)	longipluma	Animalia	Arthropoda	Arachnida	Sarcoptiformes	Galumnidae	Acrogalumna	longipluma	longipluma	subspecies	accepted	(Berlese, 1904)	2021-03-08	ICZN	EN	http://creativecommons.org/licenses/by/4.0/legalcode	Universidade dos Açores	0909de38-df26-41ae-9d2d-60c6ed54cb85	0a80feca-b411-428a-a34e-c5c2fa07cdba	UAc	Checklist of Azorean Arthropoda v4
b4ccdf6b-33e1-4248-bdda-f139d7ed8fb8	b4ccdf6b-33e1-4248-bdda-f139d7ed8fb8	b4ccdf6b-33e1-4248-bdda-f139d7ed8fb8	07396332-2c11-45b3-bbd6-95caba6d0045		Galumna	Galumna	Galumnidae	Animalia	Arthropoda	Arachnida	Sarcoptiformes	Galumnidae	Galumna			genus	accepted		2021-03-08	ICZN	EN	http://creativecommons.org/licenses/by/4.0/legalcode	Universidade dos Açores	0909de38-df26-41ae-9d2d-60c6ed54cb85	0a80feca-b411-428a-a34e-c5c2fa07cdba	UAc	Checklist of Azorean Arthropoda v4
6807af43-7592-47b8-8d63-02a42ddec081	6807af43-7592-47b8-8d63-02a42ddec081	6807af43-7592-47b8-8d63-02a42ddec081	b4ccdf6b-33e1-4248-bdda-f139d7ed8fb8	Azores Bioportal Code A00769	Galumna azoreana Pérez-Íñigo, 1992	Galumna azoreana Pérez-Íñigo, 1992	Galumna	Animalia	Arthropoda	Arachnida	Sarcoptiformes	Galumnidae	Galumna	azoreana		species	accepted	Pérez-Íñigo, 1992	2021-03-08	ICZN	EN	http://creativecommons.org/licenses/by/4.0/legalcode	Universidade dos Açores	0909de38-df26-41ae-9d2d-60c6ed54cb85	0a80feca-b411-428a-a34e-c5c2fa07cdba	UAc	Checklist of Azorean Arthropoda v4
ee50b6eb-f4d8-4e50-8a2a-aa70c8811d69	ee50b6eb-f4d8-4e50-8a2a-aa70c8811d69	ee50b6eb-f4d8-4e50-8a2a-aa70c8811d69	b4ccdf6b-33e1-4248-bdda-f139d7ed8fb8	Azores Bioportal Code A00778	Galumna elimata (C.L. Koch, 1841)	Galumna elimata (C.L. Koch, 1841)	Galumna	Animalia	Arthropoda	Arachnida	Sarcoptiformes	Galumnidae	Galumna	elimata		species	accepted	(C.L. Koch, 1841)	2021-03-08	ICZN	EN	http://creativecommons.org/licenses/by/4.0/legalcode	Universidade dos Açores	0909de38-df26-41ae-9d2d-60c6ed54cb85	0a80feca-b411-428a-a34e-c5c2fa07cdba	UAc	Checklist of Azorean Arthropoda v4
cb779ecb-f64b-410e-8008-e7ff755d1e51	cb779ecb-f64b-410e-8008-e7ff755d1e51	cb779ecb-f64b-410e-8008-e7ff755d1e51	ee50b6eb-f4d8-4e50-8a2a-aa70c8811d69	Azores Bioportal Code A00737	Galumna elimata elimata (C.L. Koch, 1841)	Galumna elimata elimata (C.L. Koch, 1841)	elimata	Animalia	Arthropoda	Arachnida	Sarcoptiformes	Galumnidae	Galumna	elimata	elimata	subspecies	accepted	(C.L. Koch, 1841)	2021-03-08	ICZN	EN	http://creativecommons.org/licenses/by/4.0/legalcode	Universidade dos Açores	0909de38-df26-41ae-9d2d-60c6ed54cb85	0a80feca-b411-428a-a34e-c5c2fa07cdba	UAc	Checklist of Azorean Arthropoda v4
4e47d2d2-12d6-4a2d-ac1a-b79ffc877e2e	4e47d2d2-12d6-4a2d-ac1a-b79ffc877e2e	4e47d2d2-12d6-4a2d-ac1a-b79ffc877e2e	b4ccdf6b-33e1-4248-bdda-f139d7ed8fb8	Azores Bioportal Code A00748	Galumna gibbula Grandjean, 1956	Galumna gibbula Grandjean, 1956	Galumna	Animalia	Arthropoda	Arachnida	Sarcoptiformes	Galumnidae	Galumna	gibbula		species	accepted	Grandjean, 1956	2021-03-08	ICZN	EN	http://creativecommons.org/licenses/by/4.0/legalcode	Universidade dos Açores	0909de38-df26-41ae-9d2d-60c6ed54cb85	0a80feca-b411-428a-a34e-c5c2fa07cdba	UAc	Checklist of Azorean Arthropoda v4
b5c2642b-ac77-4bc2-8c26-a16af799fd52	b5c2642b-ac77-4bc2-8c26-a16af799fd52	b5c2642b-ac77-4bc2-8c26-a16af799fd52	b4ccdf6b-33e1-4248-bdda-f139d7ed8fb8	Azores Bioportal Code A00713	Galumna rasilis Pérez-Íñigo, 1987	Galumna rasilis Pérez-Íñigo, 1987	Galumna	Animalia	Arthropoda	Arachnida	Sarcoptiformes	Galumnidae	Galumna	rasilis		species	accepted	Pérez-Íñigo, 1987	2021-03-08	ICZN	EN	http://creativecommons.org/licenses/by/4.0/legalcode	Universidade dos Açores	0909de38-df26-41ae-9d2d-60c6ed54cb85	0a80feca-b411-428a-a34e-c5c2fa07cdba	UAc	Checklist of Azorean Arthropoda v4
f0f589c4-ed19-4960-9d74-e869b2ac215b	f0f589c4-ed19-4960-9d74-e869b2ac215b	f0f589c4-ed19-4960-9d74-e869b2ac215b	b4ccdf6b-33e1-4248-bdda-f139d7ed8fb8	Azores Bioportal Code A00701	Galumna tarsipennata Oudemans, 1914	Galumna tarsipennata Oudemans, 1914	Galumna	Animalia	Arthropoda	Arachnida	Sarcoptiformes	Galumnidae	Galumna	tarsipennata		species	accepted	Oudemans, 1914	2021-03-08	ICZN	EN	http://creativecommons.org/licenses/by/4.0/legalcode	Universidade dos Açores	0909de38-df26-41ae-9d2d-60c6ed54cb85	0a80feca-b411-428a-a34e-c5c2fa07cdba	UAc	Checklist of Azorean Arthropoda v4
53e18b2b-45f6-428c-aa31-32649be7e747	53e18b2b-45f6-428c-aa31-32649be7e747	53e18b2b-45f6-428c-aa31-32649be7e747	07396332-2c11-45b3-bbd6-95caba6d0045		Pergalumna	Pergalumna	Galumnidae	Animalia	Arthropoda	Arachnida	Sarcoptiformes	Galumnidae	Pergalumna			genus	accepted		2021-03-08	ICZN	EN	http://creativecommons.org/licenses/by/4.0/legalcode	Universidade dos Açores	0909de38-df26-41ae-9d2d-60c6ed54cb85	0a80feca-b411-428a-a34e-c5c2fa07cdba	UAc	Checklist of Azorean Arthropoda v4
6c33634b-5ee6-426c-9616-52404d7a3b05	6c33634b-5ee6-426c-9616-52404d7a3b05	6c33634b-5ee6-426c-9616-52404d7a3b05	53e18b2b-45f6-428c-aa31-32649be7e747	Azores Bioportal Code A00770	Pergalumna myrmophila (Berlese, 1914)	Pergalumna myrmophila (Berlese, 1914)	Pergalumna	Animalia	Arthropoda	Arachnida	Sarcoptiformes	Galumnidae	Pergalumna	myrmophila		species	accepted	(Berlese, 1914)	2021-03-08	ICZN	EN	http://creativecommons.org/licenses/by/4.0/legalcode	Universidade dos Açores	0909de38-df26-41ae-9d2d-60c6ed54cb85	0a80feca-b411-428a-a34e-c5c2fa07cdba	UAc	Checklist of Azorean Arthropoda v4
358cf828-9c7e-4962-8632-06d74ff93190	358cf828-9c7e-4962-8632-06d74ff93190	358cf828-9c7e-4962-8632-06d74ff93190	53e18b2b-45f6-428c-aa31-32649be7e747	Azores Bioportal Code A00771	Pergalumna nervosa (Berlese, 1914)	Pergalumna nervosa (Berlese, 1914)	Pergalumna	Animalia	Arthropoda	Arachnida	Sarcoptiformes	Galumnidae	Pergalumna	nervosa		species	accepted	(Berlese, 1914)	2021-03-08	ICZN	EN	http://creativecommons.org/licenses/by/4.0/legalcode	Universidade dos Açores	0909de38-df26-41ae-9d2d-60c6ed54cb85	0a80feca-b411-428a-a34e-c5c2fa07cdba	UAc	Checklist of Azorean Arthropoda v4
11b27549-f4c2-4341-a6db-6728632d0b28	11b27549-f4c2-4341-a6db-6728632d0b28	11b27549-f4c2-4341-a6db-6728632d0b28	358cf828-9c7e-4962-8632-06d74ff93190	Azores Bioportal Code A00542	Pergalumna nervosa punctata (Mihelcic, 1957)	Pergalumna nervosa punctata (Mihelcic, 1957)	nervosa	Animalia	Arthropoda	Arachnida	Sarcoptiformes	Galumnidae	Pergalumna	nervosa	punctata	subspecies	accepted	(Mihelcic, 1957)	2021-03-08	ICZN	EN	http://creativecommons.org/licenses/by/4.0/legalcode	Universidade dos Açores	0909de38-df26-41ae-9d2d-60c6ed54cb85	0a80feca-b411-428a-a34e-c5c2fa07cdba	UAc	Checklist of Azorean Arthropoda v4
472be3d7-5bac-4b9d-a7ad-65252aa59d58	472be3d7-5bac-4b9d-a7ad-65252aa59d58	472be3d7-5bac-4b9d-a7ad-65252aa59d58	07396332-2c11-45b3-bbd6-95caba6d0045		Vaghia	Vaghia	Galumnidae	Animalia	Arthropoda	Arachnida	Sarcoptiformes	Galumnidae	Vaghia			genus	accepted		2021-03-08	ICZN	EN	http://creativecommons.org/licenses/by/4.0/legalcode	Universidade dos Açores	0909de38-df26-41ae-9d2d-60c6ed54cb85	0a80feca-b411-428a-a34e-c5c2fa07cdba	UAc	Checklist of Azorean Arthropoda v4
9858d576-e049-4022-8bd3-bcaa5f3e73e5	9858d576-e049-4022-8bd3-bcaa5f3e73e5	9858d576-e049-4022-8bd3-bcaa5f3e73e5	472be3d7-5bac-4b9d-a7ad-65252aa59d58	Azores Bioportal Code A00772	Vaghia simplex Travé, 1957	Vaghia simplex Travé, 1957	Vaghia	Animalia	Arthropoda	Arachnida	Sarcoptiformes	Galumnidae	Vaghia	simplex		species	accepted	Travé, 1957	2021-03-08	ICZN	EN	http://creativecommons.org/licenses/by/4.0/legalcode	Universidade dos Açores	0909de38-df26-41ae-9d2d-60c6ed54cb85	0a80feca-b411-428a-a34e-c5c2fa07cdba	UAc	Checklist of Azorean Arthropoda v4
649c98b9-f99b-4a2e-88b9-ac2d7c3d389c	649c98b9-f99b-4a2e-88b9-ac2d7c3d389c	649c98b9-f99b-4a2e-88b9-ac2d7c3d389c	3028980f-564d-48c3-901c-b57ff4a605ba		Glycyphagidae	Glycyphagidae	Sarcoptiformes	Animalia	Arthropoda	Arachnida	Sarcoptiformes	Glycyphagidae				family	accepted		2021-03-08	ICZN	EN	http://creativecommons.org/licenses/by/4.0/legalcode	Universidade dos Açores	0909de38-df26-41ae-9d2d-60c6ed54cb85	0a80feca-b411-428a-a34e-c5c2fa07cdba	UAc	Checklist of Azorean Arthropoda v4
53eb6da4-68df-4ad9-9043-af6def585d8d	53eb6da4-68df-4ad9-9043-af6def585d8d	53eb6da4-68df-4ad9-9043-af6def585d8d	649c98b9-f99b-4a2e-88b9-ac2d7c3d389c		Ctenoglyphus	Ctenoglyphus	Glycyphagidae	Animalia	Arthropoda	Arachnida	Sarcoptiformes	Glycyphagidae	Ctenoglyphus			genus	accepted		2021-03-08	ICZN	EN	http://creativecommons.org/licenses/by/4.0/legalcode	Universidade dos Açores	0909de38-df26-41ae-9d2d-60c6ed54cb85	0a80feca-b411-428a-a34e-c5c2fa07cdba	UAc	Checklist of Azorean Arthropoda v4
82598e3c-4a0c-4fea-898a-74902908eeb9	82598e3c-4a0c-4fea-898a-74902908eeb9	82598e3c-4a0c-4fea-898a-74902908eeb9	53eb6da4-68df-4ad9-9043-af6def585d8d	Azores Bioportal Code A00780	Ctenoglyphus plumiger (C.L. Koch, 1835)	Ctenoglyphus plumiger (C.L. Koch, 1835)	Ctenoglyphus	Animalia	Arthropoda	Arachnida	Sarcoptiformes	Glycyphagidae	Ctenoglyphus	plumiger		species	accepted	(C.L. Koch, 1835)	2021-03-08	ICZN	EN	http://creativecommons.org/licenses/by/4.0/legalcode	Universidade dos Açores	0909de38-df26-41ae-9d2d-60c6ed54cb85	0a80feca-b411-428a-a34e-c5c2fa07cdba	UAc	Checklist of Azorean Arthropoda v4
304b5d08-5467-4429-adc4-68308dbe3762	304b5d08-5467-4429-adc4-68308dbe3762	304b5d08-5467-4429-adc4-68308dbe3762	649c98b9-f99b-4a2e-88b9-ac2d7c3d389c		Glycyphagus	Glycyphagus	Glycyphagidae	Animalia	Arthropoda	Arachnida	Sarcoptiformes	Glycyphagidae	Glycyphagus			genus	accepted		2021-03-08	ICZN	EN	http://creativecommons.org/licenses/by/4.0/legalcode	Universidade dos Açores	0909de38-df26-41ae-9d2d-60c6ed54cb85	0a80feca-b411-428a-a34e-c5c2fa07cdba	UAc	Checklist of Azorean Arthropoda v4
391732c5-acbe-46f8-a1b7-9ca66cd30851	391732c5-acbe-46f8-a1b7-9ca66cd30851	391732c5-acbe-46f8-a1b7-9ca66cd30851	304b5d08-5467-4429-adc4-68308dbe3762	Azores Bioportal Code A00779	Glycyphagus domesticus (De Geer, 1778)	Glycyphagus domesticus (De Geer, 1778)	Glycyphagus	Animalia	Arthropoda	Arachnida	Sarcoptiformes	Glycyphagidae	Glycyphagus	domesticus		species	accepted	(De Geer, 1778)	2021-03-08	ICZN	EN	http://creativecommons.org/licenses/by/4.0/legalcode	Universidade dos Açores	0909de38-df26-41ae-9d2d-60c6ed54cb85	0a80feca-b411-428a-a34e-c5c2fa07cdba	UAc	Checklist of Azorean Arthropoda v4
bd7bb600-ee0c-4555-afee-68438ef51851	bd7bb600-ee0c-4555-afee-68438ef51851	bd7bb600-ee0c-4555-afee-68438ef51851	304b5d08-5467-4429-adc4-68308dbe3762	Azores Bioportal Code A00781	Glycyphagus ornatus Kramer, 1881	Glycyphagus ornatus Kramer, 1881	Glycyphagus	Animalia	Arthropoda	Arachnida	Sarcoptiformes	Glycyphagidae	Glycyphagus	ornatus		species	accepted	Kramer, 1881	2021-03-08	ICZN	EN	http://creativecommons.org/licenses/by/4.0/legalcode	Universidade dos Açores	0909de38-df26-41ae-9d2d-60c6ed54cb85	0a80feca-b411-428a-a34e-c5c2fa07cdba	UAc	Checklist of Azorean Arthropoda v4
92aa37da-9db4-40d9-8de6-b2bd5bf67808	92aa37da-9db4-40d9-8de6-b2bd5bf67808	92aa37da-9db4-40d9-8de6-b2bd5bf67808	304b5d08-5467-4429-adc4-68308dbe3762	Azores Bioportal Code A00782	Glycyphagus privatus Oudemans, 1903	Glycyphagus privatus Oudemans, 1903	Glycyphagus	Animalia	Arthropoda	Arachnida	Sarcoptiformes	Glycyphagidae	Glycyphagus	privatus		species	accepted	Oudemans, 1903	2021-03-08	ICZN	EN	http://creativecommons.org/licenses/by/4.0/legalcode	Universidade dos Açores	0909de38-df26-41ae-9d2d-60c6ed54cb85	0a80feca-b411-428a-a34e-c5c2fa07cdba	UAc	Checklist of Azorean Arthropoda v4
6630d2f5-dfb5-4979-b860-46973405e9c2	6630d2f5-dfb5-4979-b860-46973405e9c2	6630d2f5-dfb5-4979-b860-46973405e9c2	649c98b9-f99b-4a2e-88b9-ac2d7c3d389c		Gohieria	Gohieria	Glycyphagidae	Animalia	Arthropoda	Arachnida	Sarcoptiformes	Glycyphagidae	Gohieria			genus	accepted		2021-03-08	ICZN	EN	http://creativecommons.org/licenses/by/4.0/legalcode	Universidade dos Açores	0909de38-df26-41ae-9d2d-60c6ed54cb85	0a80feca-b411-428a-a34e-c5c2fa07cdba	UAc	Checklist of Azorean Arthropoda v4
064f7bf5-465f-46e9-9780-e41f69eaf959	064f7bf5-465f-46e9-9780-e41f69eaf959	064f7bf5-465f-46e9-9780-e41f69eaf959	6630d2f5-dfb5-4979-b860-46973405e9c2	Azores Bioportal Code A00783	Gohieria fusca (Oudemans, 1902)	Gohieria fusca (Oudemans, 1902)	Gohieria	Animalia	Arthropoda	Arachnida	Sarcoptiformes	Glycyphagidae	Gohieria	fusca		species	accepted	(Oudemans, 1902)	2021-03-08	ICZN	EN	http://creativecommons.org/licenses/by/4.0/legalcode	Universidade dos Açores	0909de38-df26-41ae-9d2d-60c6ed54cb85	0a80feca-b411-428a-a34e-c5c2fa07cdba	UAc	Checklist of Azorean Arthropoda v4
abd623cb-e14a-4541-bde6-779d95f4ce5c	abd623cb-e14a-4541-bde6-779d95f4ce5c	abd623cb-e14a-4541-bde6-779d95f4ce5c	649c98b9-f99b-4a2e-88b9-ac2d7c3d389c		Lepidoglyphus	Lepidoglyphus	Glycyphagidae	Animalia	Arthropoda	Arachnida	Sarcoptiformes	Glycyphagidae	Lepidoglyphus			genus	accepted		2021-03-08	ICZN	EN	http://creativecommons.org/licenses/by/4.0/legalcode	Universidade dos Açores	0909de38-df26-41ae-9d2d-60c6ed54cb85	0a80feca-b411-428a-a34e-c5c2fa07cdba	UAc	Checklist of Azorean Arthropoda v4
d31aa373-e009-4a56-b7e2-c8df4e1b1f89	d31aa373-e009-4a56-b7e2-c8df4e1b1f89	d31aa373-e009-4a56-b7e2-c8df4e1b1f89	abd623cb-e14a-4541-bde6-779d95f4ce5c	Azores Bioportal Code A00784	Lepidoglyphus destructor (Schrank, 1781)	Lepidoglyphus destructor (Schrank, 1781)	Lepidoglyphus	Animalia	Arthropoda	Arachnida	Sarcoptiformes	Glycyphagidae	Lepidoglyphus	destructor		species	accepted	(Schrank, 1781)	2021-03-08	ICZN	EN	http://creativecommons.org/licenses/by/4.0/legalcode	Universidade dos Açores	0909de38-df26-41ae-9d2d-60c6ed54cb85	0a80feca-b411-428a-a34e-c5c2fa07cdba	UAc	Checklist of Azorean Arthropoda v4
6a84203f-d3f3-4a73-9dc7-254632915c76	6a84203f-d3f3-4a73-9dc7-254632915c76	6a84203f-d3f3-4a73-9dc7-254632915c76	3028980f-564d-48c3-901c-b57ff4a605ba		Gustaviidae	Gustaviidae	Sarcoptiformes	Animalia	Arthropoda	Arachnida	Sarcoptiformes	Gustaviidae				family	accepted		2021-03-08	ICZN	EN	http://creativecommons.org/licenses/by/4.0/legalcode	Universidade dos Açores	0909de38-df26-41ae-9d2d-60c6ed54cb85	0a80feca-b411-428a-a34e-c5c2fa07cdba	UAc	Checklist of Azorean Arthropoda v4
cf0e3f48-967b-4603-9123-15090035d4dd	cf0e3f48-967b-4603-9123-15090035d4dd	cf0e3f48-967b-4603-9123-15090035d4dd	6a84203f-d3f3-4a73-9dc7-254632915c76		Gustavia	Gustavia	Gustaviidae	Animalia	Arthropoda	Arachnida	Sarcoptiformes	Gustaviidae	Gustavia			genus	accepted		2021-03-08	ICZN	EN	http://creativecommons.org/licenses/by/4.0/legalcode	Universidade dos Açores	0909de38-df26-41ae-9d2d-60c6ed54cb85	0a80feca-b411-428a-a34e-c5c2fa07cdba	UAc	Checklist of Azorean Arthropoda v4
cf04eb6d-947b-4a23-a44a-80f6c1e804b8	cf04eb6d-947b-4a23-a44a-80f6c1e804b8	cf04eb6d-947b-4a23-a44a-80f6c1e804b8	cf0e3f48-967b-4603-9123-15090035d4dd	Azores Bioportal Code A00785	Gustavia oceanica Pérez-Íñigo, 1987	Gustavia oceanica Pérez-Íñigo, 1987	Gustavia	Animalia	Arthropoda	Arachnida	Sarcoptiformes	Gustaviidae	Gustavia	oceanica		species	accepted	Pérez-Íñigo, 1987	2021-03-08	ICZN	EN	http://creativecommons.org/licenses/by/4.0/legalcode	Universidade dos Açores	0909de38-df26-41ae-9d2d-60c6ed54cb85	0a80feca-b411-428a-a34e-c5c2fa07cdba	UAc	Checklist of Azorean Arthropoda v4
7ce9ca61-9a8a-478c-bebd-66b7e7867f20	7ce9ca61-9a8a-478c-bebd-66b7e7867f20	7ce9ca61-9a8a-478c-bebd-66b7e7867f20	3028980f-564d-48c3-901c-b57ff4a605ba		Haplozetidae	Haplozetidae	Sarcoptiformes	Animalia	Arthropoda	Arachnida	Sarcoptiformes	Haplozetidae				family	accepted		2021-03-08	ICZN	EN	http://creativecommons.org/licenses/by/4.0/legalcode	Universidade dos Açores	0909de38-df26-41ae-9d2d-60c6ed54cb85	0a80feca-b411-428a-a34e-c5c2fa07cdba	UAc	Checklist of Azorean Arthropoda v4
a86568de-670b-40fc-ad26-4b5ced9bba9d	a86568de-670b-40fc-ad26-4b5ced9bba9d	a86568de-670b-40fc-ad26-4b5ced9bba9d	7ce9ca61-9a8a-478c-bebd-66b7e7867f20		Trachyoribates	Trachyoribates	Haplozetidae	Animalia	Arthropoda	Arachnida	Sarcoptiformes	Haplozetidae	Trachyoribates			genus	accepted		2021-03-08	ICZN	EN	http://creativecommons.org/licenses/by/4.0/legalcode	Universidade dos Açores	0909de38-df26-41ae-9d2d-60c6ed54cb85	0a80feca-b411-428a-a34e-c5c2fa07cdba	UAc	Checklist of Azorean Arthropoda v4
56bf5b35-888f-49f4-86d2-ba6eb5d087bb	56bf5b35-888f-49f4-86d2-ba6eb5d087bb	56bf5b35-888f-49f4-86d2-ba6eb5d087bb	a86568de-670b-40fc-ad26-4b5ced9bba9d	Azores Bioportal Code A00787	Trachyoribates ovulum Berlese, 1908	Trachyoribates ovulum Berlese, 1908	Trachyoribates	Animalia	Arthropoda	Arachnida	Sarcoptiformes	Haplozetidae	Trachyoribates	ovulum		species	accepted	Berlese, 1908	2021-03-08	ICZN	EN	http://creativecommons.org/licenses/by/4.0/legalcode	Universidade dos Açores	0909de38-df26-41ae-9d2d-60c6ed54cb85	0a80feca-b411-428a-a34e-c5c2fa07cdba	UAc	Checklist of Azorean Arthropoda v4
87dfdaf6-992a-4e1b-808e-87c69b5e6087	87dfdaf6-992a-4e1b-808e-87c69b5e6087	87dfdaf6-992a-4e1b-808e-87c69b5e6087	56bf5b35-888f-49f4-86d2-ba6eb5d087bb	Azores Bioportal Code A00806	Trachyoribates ovulum ovulum Berlese, 1908	Trachyoribates ovulum ovulum Berlese, 1908	ovulum	Animalia	Arthropoda	Arachnida	Sarcoptiformes	Haplozetidae	Trachyoribates	ovulum	ovulum	subspecies	accepted	Berlese, 1908	2021-03-08	ICZN	EN	http://creativecommons.org/licenses/by/4.0/legalcode	Universidade dos Açores	0909de38-df26-41ae-9d2d-60c6ed54cb85	0a80feca-b411-428a-a34e-c5c2fa07cdba	UAc	Checklist of Azorean Arthropoda v4
05f50a30-d6f6-4b03-b28a-a8706c459b02	05f50a30-d6f6-4b03-b28a-a8706c459b02	05f50a30-d6f6-4b03-b28a-a8706c459b02	3028980f-564d-48c3-901c-b57ff4a605ba		Hemileiidae	Hemileiidae	Sarcoptiformes	Animalia	Arthropoda	Arachnida	Sarcoptiformes	Hemileiidae				family	accepted		2021-03-08	ICZN	EN	http://creativecommons.org/licenses/by/4.0/legalcode	Universidade dos Açores	0909de38-df26-41ae-9d2d-60c6ed54cb85	0a80feca-b411-428a-a34e-c5c2fa07cdba	UAc	Checklist of Azorean Arthropoda v4
7eef8578-126e-4484-a25b-1d8272c74697	7eef8578-126e-4484-a25b-1d8272c74697	7eef8578-126e-4484-a25b-1d8272c74697	05f50a30-d6f6-4b03-b28a-a8706c459b02		Dometorina	Dometorina	Hemileiidae	Animalia	Arthropoda	Arachnida	Sarcoptiformes	Hemileiidae	Dometorina			genus	accepted		2021-03-08	ICZN	EN	http://creativecommons.org/licenses/by/4.0/legalcode	Universidade dos Açores	0909de38-df26-41ae-9d2d-60c6ed54cb85	0a80feca-b411-428a-a34e-c5c2fa07cdba	UAc	Checklist of Azorean Arthropoda v4
759e6f31-3d38-4bc1-b48b-d05406114430	759e6f31-3d38-4bc1-b48b-d05406114430	759e6f31-3d38-4bc1-b48b-d05406114430	7eef8578-126e-4484-a25b-1d8272c74697	Azores Bioportal Code A00837	Dometorina plantivaga (Berlese, 1895)	Dometorina plantivaga (Berlese, 1895)	Dometorina	Animalia	Arthropoda	Arachnida	Sarcoptiformes	Hemileiidae	Dometorina	plantivaga		species	accepted	(Berlese, 1895)	2021-03-08	ICZN	EN	http://creativecommons.org/licenses/by/4.0/legalcode	Universidade dos Açores	0909de38-df26-41ae-9d2d-60c6ed54cb85	0a80feca-b411-428a-a34e-c5c2fa07cdba	UAc	Checklist of Azorean Arthropoda v4
f3ceb426-5079-44e0-a1bd-8b793ff5adaa	f3ceb426-5079-44e0-a1bd-8b793ff5adaa	f3ceb426-5079-44e0-a1bd-8b793ff5adaa	3028980f-564d-48c3-901c-b57ff4a605ba		Hermanniellidae	Hermanniellidae	Sarcoptiformes	Animalia	Arthropoda	Arachnida	Sarcoptiformes	Hermanniellidae				family	accepted		2021-03-08	ICZN	EN	http://creativecommons.org/licenses/by/4.0/legalcode	Universidade dos Açores	0909de38-df26-41ae-9d2d-60c6ed54cb85	0a80feca-b411-428a-a34e-c5c2fa07cdba	UAc	Checklist of Azorean Arthropoda v4
3efed9b8-a5a3-4e23-ace5-cf559804de33	3efed9b8-a5a3-4e23-ace5-cf559804de33	3efed9b8-a5a3-4e23-ace5-cf559804de33	f3ceb426-5079-44e0-a1bd-8b793ff5adaa		Hermanniella	Hermanniella	Hermanniellidae	Animalia	Arthropoda	Arachnida	Sarcoptiformes	Hermanniellidae	Hermanniella			genus	accepted		2021-03-08	ICZN	EN	http://creativecommons.org/licenses/by/4.0/legalcode	Universidade dos Açores	0909de38-df26-41ae-9d2d-60c6ed54cb85	0a80feca-b411-428a-a34e-c5c2fa07cdba	UAc	Checklist of Azorean Arthropoda v4
153fe256-9623-4547-9259-c0847985aba4	153fe256-9623-4547-9259-c0847985aba4	153fe256-9623-4547-9259-c0847985aba4	3efed9b8-a5a3-4e23-ace5-cf559804de33	Azores Bioportal Code A00788	Hermanniella granulata (Nicolet, 1855)	Hermanniella granulata (Nicolet, 1855)	Hermanniella	Animalia	Arthropoda	Arachnida	Sarcoptiformes	Hermanniellidae	Hermanniella	granulata		species	accepted	(Nicolet, 1855)	2021-03-08	ICZN	EN	http://creativecommons.org/licenses/by/4.0/legalcode	Universidade dos Açores	0909de38-df26-41ae-9d2d-60c6ed54cb85	0a80feca-b411-428a-a34e-c5c2fa07cdba	UAc	Checklist of Azorean Arthropoda v4
eb0d3027-e947-41d2-b170-52815c98547e	eb0d3027-e947-41d2-b170-52815c98547e	eb0d3027-e947-41d2-b170-52815c98547e	3efed9b8-a5a3-4e23-ace5-cf559804de33	Azores Bioportal Code A00789	Hermanniella incondita Pérez-Íñigo, 1987	Hermanniella incondita Pérez-Íñigo, 1987	Hermanniella	Animalia	Arthropoda	Arachnida	Sarcoptiformes	Hermanniellidae	Hermanniella	incondita		species	accepted	Pérez-Íñigo, 1987	2021-03-08	ICZN	EN	http://creativecommons.org/licenses/by/4.0/legalcode	Universidade dos Açores	0909de38-df26-41ae-9d2d-60c6ed54cb85	0a80feca-b411-428a-a34e-c5c2fa07cdba	UAc	Checklist of Azorean Arthropoda v4
37d24d35-f640-4bcb-81a6-449a1aae261a	37d24d35-f640-4bcb-81a6-449a1aae261a	37d24d35-f640-4bcb-81a6-449a1aae261a	3028980f-564d-48c3-901c-b57ff4a605ba		Hermanniidae	Hermanniidae	Sarcoptiformes	Animalia	Arthropoda	Arachnida	Sarcoptiformes	Hermanniidae				family	accepted		2021-03-08	ICZN	EN	http://creativecommons.org/licenses/by/4.0/legalcode	Universidade dos Açores	0909de38-df26-41ae-9d2d-60c6ed54cb85	0a80feca-b411-428a-a34e-c5c2fa07cdba	UAc	Checklist of Azorean Arthropoda v4
ca8dd61a-7736-42d6-aacc-d686a9366ed2	ca8dd61a-7736-42d6-aacc-d686a9366ed2	ca8dd61a-7736-42d6-aacc-d686a9366ed2	37d24d35-f640-4bcb-81a6-449a1aae261a		Hermannia	Hermannia	Hermanniidae	Animalia	Arthropoda	Arachnida	Sarcoptiformes	Hermanniidae	Hermannia			genus	accepted		2021-03-08	ICZN	EN	http://creativecommons.org/licenses/by/4.0/legalcode	Universidade dos Açores	0909de38-df26-41ae-9d2d-60c6ed54cb85	0a80feca-b411-428a-a34e-c5c2fa07cdba	UAc	Checklist of Azorean Arthropoda v4
87ece455-8761-4e02-b593-886145d34960	87ece455-8761-4e02-b593-886145d34960	87ece455-8761-4e02-b593-886145d34960	ca8dd61a-7736-42d6-aacc-d686a9366ed2	Azores Bioportal Code A00786	Hermannia evidens Pérez-Íñigo, 1992	Hermannia evidens Pérez-Íñigo, 1992	Hermannia	Animalia	Arthropoda	Arachnida	Sarcoptiformes	Hermanniidae	Hermannia	evidens		species	accepted	Pérez-Íñigo, 1992	2021-03-08	ICZN	EN	http://creativecommons.org/licenses/by/4.0/legalcode	Universidade dos Açores	0909de38-df26-41ae-9d2d-60c6ed54cb85	0a80feca-b411-428a-a34e-c5c2fa07cdba	UAc	Checklist of Azorean Arthropoda v4
e1bacc89-e416-4155-a81f-39a649ae6677	e1bacc89-e416-4155-a81f-39a649ae6677	e1bacc89-e416-4155-a81f-39a649ae6677	ca8dd61a-7736-42d6-aacc-d686a9366ed2	Azores Bioportal Code A00791	Hermannia nodosa Michael, 1888	Hermannia nodosa Michael, 1888	Hermannia	Animalia	Arthropoda	Arachnida	Sarcoptiformes	Hermanniidae	Hermannia	nodosa		species	accepted	Michael, 1888	2021-03-08	ICZN	EN	http://creativecommons.org/licenses/by/4.0/legalcode	Universidade dos Açores	0909de38-df26-41ae-9d2d-60c6ed54cb85	0a80feca-b411-428a-a34e-c5c2fa07cdba	UAc	Checklist of Azorean Arthropoda v4
47200257-e19d-47e2-b198-055536c3b23f	47200257-e19d-47e2-b198-055536c3b23f	47200257-e19d-47e2-b198-055536c3b23f	ca8dd61a-7736-42d6-aacc-d686a9366ed2	Azores Bioportal Code A00792	Hermannia woasi Pérez-Íñigo, 1992	Hermannia woasi Pérez-Íñigo, 1992	Hermannia	Animalia	Arthropoda	Arachnida	Sarcoptiformes	Hermanniidae	Hermannia	woasi		species	accepted	Pérez-Íñigo, 1992	2021-03-08	ICZN	EN	http://creativecommons.org/licenses/by/4.0/legalcode	Universidade dos Açores	0909de38-df26-41ae-9d2d-60c6ed54cb85	0a80feca-b411-428a-a34e-c5c2fa07cdba	UAc	Checklist of Azorean Arthropoda v4
11235c14-2b1e-4665-ab77-86e8a7b99103	11235c14-2b1e-4665-ab77-86e8a7b99103	11235c14-2b1e-4665-ab77-86e8a7b99103	3028980f-564d-48c3-901c-b57ff4a605ba		Humerobatidae	Humerobatidae	Sarcoptiformes	Animalia	Arthropoda	Arachnida	Sarcoptiformes	Humerobatidae				family	accepted		2021-03-08	ICZN	EN	http://creativecommons.org/licenses/by/4.0/legalcode	Universidade dos Açores	0909de38-df26-41ae-9d2d-60c6ed54cb85	0a80feca-b411-428a-a34e-c5c2fa07cdba	UAc	Checklist of Azorean Arthropoda v4
96583d48-7b96-44b9-aaf6-b08ca0cee2e9	96583d48-7b96-44b9-aaf6-b08ca0cee2e9	96583d48-7b96-44b9-aaf6-b08ca0cee2e9	11235c14-2b1e-4665-ab77-86e8a7b99103		Humerobates	Humerobates	Humerobatidae	Animalia	Arthropoda	Arachnida	Sarcoptiformes	Humerobatidae	Humerobates			genus	accepted		2021-03-08	ICZN	EN	http://creativecommons.org/licenses/by/4.0/legalcode	Universidade dos Açores	0909de38-df26-41ae-9d2d-60c6ed54cb85	0a80feca-b411-428a-a34e-c5c2fa07cdba	UAc	Checklist of Azorean Arthropoda v4
cd9bb7c1-8add-423c-b118-8b635ca6f1a1	cd9bb7c1-8add-423c-b118-8b635ca6f1a1	cd9bb7c1-8add-423c-b118-8b635ca6f1a1	96583d48-7b96-44b9-aaf6-b08ca0cee2e9	Azores Bioportal Code A00793	Humerobates pomboi Pérez-Íñigo, 1992	Humerobates pomboi Pérez-Íñigo, 1992	Humerobates	Animalia	Arthropoda	Arachnida	Sarcoptiformes	Humerobatidae	Humerobates	pomboi		species	accepted	Pérez-Íñigo, 1992	2021-03-08	ICZN	EN	http://creativecommons.org/licenses/by/4.0/legalcode	Universidade dos Açores	0909de38-df26-41ae-9d2d-60c6ed54cb85	0a80feca-b411-428a-a34e-c5c2fa07cdba	UAc	Checklist of Azorean Arthropoda v4
87bd8f69-f595-437a-9673-d398e2ca35ef	87bd8f69-f595-437a-9673-d398e2ca35ef	87bd8f69-f595-437a-9673-d398e2ca35ef	96583d48-7b96-44b9-aaf6-b08ca0cee2e9	Azores Bioportal Code A00795	Humerobates rostrolamellatus Grandjean, 1936	Humerobates rostrolamellatus Grandjean, 1936	Humerobates	Animalia	Arthropoda	Arachnida	Sarcoptiformes	Humerobatidae	Humerobates	rostrolamellatus		species	accepted	Grandjean, 1936	2021-03-08	ICZN	EN	http://creativecommons.org/licenses/by/4.0/legalcode	Universidade dos Açores	0909de38-df26-41ae-9d2d-60c6ed54cb85	0a80feca-b411-428a-a34e-c5c2fa07cdba	UAc	Checklist of Azorean Arthropoda v4
cd3eb80b-2e35-44a5-8129-4732a6a06735	cd3eb80b-2e35-44a5-8129-4732a6a06735	cd3eb80b-2e35-44a5-8129-4732a6a06735	87bd8f69-f595-437a-9673-d398e2ca35ef	Azores Bioportal Code A00794	Humerobates rostrolamellatus guadarramicus Pérez-Íñigo, 1972	Humerobates rostrolamellatus guadarramicus Pérez-Íñigo, 1972	rostrolamellatus	Animalia	Arthropoda	Arachnida	Sarcoptiformes	Humerobatidae	Humerobates	rostrolamellatus	guadarramicus	subspecies	accepted	Pérez-Íñigo, 1972	2021-03-08	ICZN	EN	http://creativecommons.org/licenses/by/4.0/legalcode	Universidade dos Açores	0909de38-df26-41ae-9d2d-60c6ed54cb85	0a80feca-b411-428a-a34e-c5c2fa07cdba	UAc	Checklist of Azorean Arthropoda v4
77cc4061-6a80-4ab1-a440-f99081017480	77cc4061-6a80-4ab1-a440-f99081017480	77cc4061-6a80-4ab1-a440-f99081017480	3028980f-564d-48c3-901c-b57ff4a605ba		Hypochthoniidae	Hypochthoniidae	Sarcoptiformes	Animalia	Arthropoda	Arachnida	Sarcoptiformes	Hypochthoniidae				family	accepted		2021-03-08	ICZN	EN	http://creativecommons.org/licenses/by/4.0/legalcode	Universidade dos Açores	0909de38-df26-41ae-9d2d-60c6ed54cb85	0a80feca-b411-428a-a34e-c5c2fa07cdba	UAc	Checklist of Azorean Arthropoda v4
ddb2b56c-0d03-4ba1-be0a-fe5af2339537	ddb2b56c-0d03-4ba1-be0a-fe5af2339537	ddb2b56c-0d03-4ba1-be0a-fe5af2339537	77cc4061-6a80-4ab1-a440-f99081017480		Hypochthonius	Hypochthonius	Hypochthoniidae	Animalia	Arthropoda	Arachnida	Sarcoptiformes	Hypochthoniidae	Hypochthonius			genus	accepted		2021-03-08	ICZN	EN	http://creativecommons.org/licenses/by/4.0/legalcode	Universidade dos Açores	0909de38-df26-41ae-9d2d-60c6ed54cb85	0a80feca-b411-428a-a34e-c5c2fa07cdba	UAc	Checklist of Azorean Arthropoda v4
95c46037-4876-4055-8ab7-bf97250a3e7f	95c46037-4876-4055-8ab7-bf97250a3e7f	95c46037-4876-4055-8ab7-bf97250a3e7f	ddb2b56c-0d03-4ba1-be0a-fe5af2339537	Azores Bioportal Code A00798	Hypochthonius rufulus C.L. Koch, 1835	Hypochthonius rufulus C.L. Koch, 1835	Hypochthonius	Animalia	Arthropoda	Arachnida	Sarcoptiformes	Hypochthoniidae	Hypochthonius	rufulus		species	accepted	C.L. Koch, 1835	2021-03-08	ICZN	EN	http://creativecommons.org/licenses/by/4.0/legalcode	Universidade dos Açores	0909de38-df26-41ae-9d2d-60c6ed54cb85	0a80feca-b411-428a-a34e-c5c2fa07cdba	UAc	Checklist of Azorean Arthropoda v4
57a55ae6-8eda-48f2-a4c2-eed5599b8888	57a55ae6-8eda-48f2-a4c2-eed5599b8888	57a55ae6-8eda-48f2-a4c2-eed5599b8888	95c46037-4876-4055-8ab7-bf97250a3e7f	Azores Bioportal Code A00797	Hypochthonius rufulus rufulus C.L. Koch, 1835	Hypochthonius rufulus rufulus C.L. Koch, 1835	rufulus	Animalia	Arthropoda	Arachnida	Sarcoptiformes	Hypochthoniidae	Hypochthonius	rufulus	rufulus	subspecies	accepted	C.L. Koch, 1835	2021-03-08	ICZN	EN	http://creativecommons.org/licenses/by/4.0/legalcode	Universidade dos Açores	0909de38-df26-41ae-9d2d-60c6ed54cb85	0a80feca-b411-428a-a34e-c5c2fa07cdba	UAc	Checklist of Azorean Arthropoda v4
208c8b3e-fbc2-4401-90db-20723a5536ae	208c8b3e-fbc2-4401-90db-20723a5536ae	208c8b3e-fbc2-4401-90db-20723a5536ae	3028980f-564d-48c3-901c-b57ff4a605ba		Lardoglyphidae	Lardoglyphidae	Sarcoptiformes	Animalia	Arthropoda	Arachnida	Sarcoptiformes	Lardoglyphidae				family	accepted		2021-03-08	ICZN	EN	http://creativecommons.org/licenses/by/4.0/legalcode	Universidade dos Açores	0909de38-df26-41ae-9d2d-60c6ed54cb85	0a80feca-b411-428a-a34e-c5c2fa07cdba	UAc	Checklist of Azorean Arthropoda v4
60c7f53c-1dac-4fe3-b7b4-109e7f9ce53b	60c7f53c-1dac-4fe3-b7b4-109e7f9ce53b	60c7f53c-1dac-4fe3-b7b4-109e7f9ce53b	208c8b3e-fbc2-4401-90db-20723a5536ae		Lardoglyphus	Lardoglyphus	Lardoglyphidae	Animalia	Arthropoda	Arachnida	Sarcoptiformes	Lardoglyphidae	Lardoglyphus			genus	accepted		2021-03-08	ICZN	EN	http://creativecommons.org/licenses/by/4.0/legalcode	Universidade dos Açores	0909de38-df26-41ae-9d2d-60c6ed54cb85	0a80feca-b411-428a-a34e-c5c2fa07cdba	UAc	Checklist of Azorean Arthropoda v4
81c5762f-5f26-4435-aacb-19e740c3b67b	81c5762f-5f26-4435-aacb-19e740c3b67b	81c5762f-5f26-4435-aacb-19e740c3b67b	60c7f53c-1dac-4fe3-b7b4-109e7f9ce53b	Azores Bioportal Code A00800	Lardoglyphus zacheri Oudemans, 1927	Lardoglyphus zacheri Oudemans, 1927	Lardoglyphus	Animalia	Arthropoda	Arachnida	Sarcoptiformes	Lardoglyphidae	Lardoglyphus	zacheri		species	accepted	Oudemans, 1927	2021-03-08	ICZN	EN	http://creativecommons.org/licenses/by/4.0/legalcode	Universidade dos Açores	0909de38-df26-41ae-9d2d-60c6ed54cb85	0a80feca-b411-428a-a34e-c5c2fa07cdba	UAc	Checklist of Azorean Arthropoda v4
89861b36-4762-466b-b170-66dbb0c1e745	89861b36-4762-466b-b170-66dbb0c1e745	89861b36-4762-466b-b170-66dbb0c1e745	3028980f-564d-48c3-901c-b57ff4a605ba		Liacaridae	Liacaridae	Sarcoptiformes	Animalia	Arthropoda	Arachnida	Sarcoptiformes	Liacaridae				family	accepted		2021-03-08	ICZN	EN	http://creativecommons.org/licenses/by/4.0/legalcode	Universidade dos Açores	0909de38-df26-41ae-9d2d-60c6ed54cb85	0a80feca-b411-428a-a34e-c5c2fa07cdba	UAc	Checklist of Azorean Arthropoda v4
8ff9f961-3aad-4024-88af-b47026f03537	8ff9f961-3aad-4024-88af-b47026f03537	8ff9f961-3aad-4024-88af-b47026f03537	89861b36-4762-466b-b170-66dbb0c1e745		Liacarus	Liacarus	Liacaridae	Animalia	Arthropoda	Arachnida	Sarcoptiformes	Liacaridae	Liacarus			genus	accepted		2021-03-08	ICZN	EN	http://creativecommons.org/licenses/by/4.0/legalcode	Universidade dos Açores	0909de38-df26-41ae-9d2d-60c6ed54cb85	0a80feca-b411-428a-a34e-c5c2fa07cdba	UAc	Checklist of Azorean Arthropoda v4
f8f6c150-7f7f-4d1c-93d7-eb920f98778f	f8f6c150-7f7f-4d1c-93d7-eb920f98778f	f8f6c150-7f7f-4d1c-93d7-eb920f98778f	8ff9f961-3aad-4024-88af-b47026f03537	Azores Bioportal Code A00801	Liacarus acutus Pschorn-Walcher, 1951	Liacarus acutus Pschorn-Walcher, 1951	Liacarus	Animalia	Arthropoda	Arachnida	Sarcoptiformes	Liacaridae	Liacarus	acutus		species	accepted	Pschorn-Walcher, 1951	2021-03-08	ICZN	EN	http://creativecommons.org/licenses/by/4.0/legalcode	Universidade dos Açores	0909de38-df26-41ae-9d2d-60c6ed54cb85	0a80feca-b411-428a-a34e-c5c2fa07cdba	UAc	Checklist of Azorean Arthropoda v4
df40725b-5dd9-446a-a4a2-8575b28888e7	df40725b-5dd9-446a-a4a2-8575b28888e7	df40725b-5dd9-446a-a4a2-8575b28888e7	8ff9f961-3aad-4024-88af-b47026f03537	Azores Bioportal Code A00803	Liacarus angustatus (Weigmann, 1976)	Liacarus angustatus (Weigmann, 1976)	Liacarus	Animalia	Arthropoda	Arachnida	Sarcoptiformes	Liacaridae	Liacarus	angustatus		species	accepted	(Weigmann, 1976)	2021-03-08	ICZN	EN	http://creativecommons.org/licenses/by/4.0/legalcode	Universidade dos Açores	0909de38-df26-41ae-9d2d-60c6ed54cb85	0a80feca-b411-428a-a34e-c5c2fa07cdba	UAc	Checklist of Azorean Arthropoda v4
fe2aa72c-6557-4d42-a288-19cf90d93b09	fe2aa72c-6557-4d42-a288-19cf90d93b09	fe2aa72c-6557-4d42-a288-19cf90d93b09	8ff9f961-3aad-4024-88af-b47026f03537	Azores Bioportal Code A00790	Liacarus madeirensis Willmann, 1939	Liacarus madeirensis Willmann, 1939	Liacarus	Animalia	Arthropoda	Arachnida	Sarcoptiformes	Liacaridae	Liacarus	madeirensis		species	accepted	Willmann, 1939	2021-03-08	ICZN	EN	http://creativecommons.org/licenses/by/4.0/legalcode	Universidade dos Açores	0909de38-df26-41ae-9d2d-60c6ed54cb85	0a80feca-b411-428a-a34e-c5c2fa07cdba	UAc	Checklist of Azorean Arthropoda v4
0c8aff0b-d032-40f7-bd63-8d1b41974f8d	0c8aff0b-d032-40f7-bd63-8d1b41974f8d	0c8aff0b-d032-40f7-bd63-8d1b41974f8d	8ff9f961-3aad-4024-88af-b47026f03537	Azores Bioportal Code A00804	Liacarus mucronatus Willmann, 1939	Liacarus mucronatus Willmann, 1939	Liacarus	Animalia	Arthropoda	Arachnida	Sarcoptiformes	Liacaridae	Liacarus	mucronatus		species	accepted	Willmann, 1939	2021-03-08	ICZN	EN	http://creativecommons.org/licenses/by/4.0/legalcode	Universidade dos Açores	0909de38-df26-41ae-9d2d-60c6ed54cb85	0a80feca-b411-428a-a34e-c5c2fa07cdba	UAc	Checklist of Azorean Arthropoda v4
8d095fc2-2a32-4a02-8c94-81a6523aa8c9	8d095fc2-2a32-4a02-8c94-81a6523aa8c9	8d095fc2-2a32-4a02-8c94-81a6523aa8c9	8ff9f961-3aad-4024-88af-b47026f03537	Azores Bioportal Code A00802	Liacarus splendens (Coggi, 1898)	Liacarus splendens (Coggi, 1898)	Liacarus	Animalia	Arthropoda	Arachnida	Sarcoptiformes	Liacaridae	Liacarus	splendens		species	accepted	(Coggi, 1898)	2021-03-08	ICZN	EN	http://creativecommons.org/licenses/by/4.0/legalcode	Universidade dos Açores	0909de38-df26-41ae-9d2d-60c6ed54cb85	0a80feca-b411-428a-a34e-c5c2fa07cdba	UAc	Checklist of Azorean Arthropoda v4
2291be70-a855-4d8f-bd45-4319a3029e3e	2291be70-a855-4d8f-bd45-4319a3029e3e	2291be70-a855-4d8f-bd45-4319a3029e3e	3028980f-564d-48c3-901c-b57ff4a605ba		Liebstadiidae	Liebstadiidae	Sarcoptiformes	Animalia	Arthropoda	Arachnida	Sarcoptiformes	Liebstadiidae				family	accepted		2021-03-08	ICZN	EN	http://creativecommons.org/licenses/by/4.0/legalcode	Universidade dos Açores	0909de38-df26-41ae-9d2d-60c6ed54cb85	0a80feca-b411-428a-a34e-c5c2fa07cdba	UAc	Checklist of Azorean Arthropoda v4
924b456e-95b2-46b8-8e1e-0fde518db908	924b456e-95b2-46b8-8e1e-0fde518db908	924b456e-95b2-46b8-8e1e-0fde518db908	2291be70-a855-4d8f-bd45-4319a3029e3e		Areozetes	Areozetes	Liebstadiidae	Animalia	Arthropoda	Arachnida	Sarcoptiformes	Liebstadiidae	Areozetes			genus	accepted		2021-03-08	ICZN	EN	http://creativecommons.org/licenses/by/4.0/legalcode	Universidade dos Açores	0909de38-df26-41ae-9d2d-60c6ed54cb85	0a80feca-b411-428a-a34e-c5c2fa07cdba	UAc	Checklist of Azorean Arthropoda v4
0c4c600e-c427-4c7b-8ba0-4fed4adecd63	0c4c600e-c427-4c7b-8ba0-4fed4adecd63	0c4c600e-c427-4c7b-8ba0-4fed4adecd63	924b456e-95b2-46b8-8e1e-0fde518db908	Azores Bioportal Code A00721	Areozetes altimontanus Hammer, 1961	Areozetes altimontanus Hammer, 1961	Areozetes	Animalia	Arthropoda	Arachnida	Sarcoptiformes	Liebstadiidae	Areozetes	altimontanus		species	accepted	Hammer, 1961	2021-03-08	ICZN	EN	http://creativecommons.org/licenses/by/4.0/legalcode	Universidade dos Açores	0909de38-df26-41ae-9d2d-60c6ed54cb85	0a80feca-b411-428a-a34e-c5c2fa07cdba	UAc	Checklist of Azorean Arthropoda v4
27503748-344f-4064-9c92-e718a921eda4	27503748-344f-4064-9c92-e718a921eda4	27503748-344f-4064-9c92-e718a921eda4	2291be70-a855-4d8f-bd45-4319a3029e3e		Liebstadia	Liebstadia	Liebstadiidae	Animalia	Arthropoda	Arachnida	Sarcoptiformes	Liebstadiidae	Liebstadia			genus	accepted		2021-03-08	ICZN	EN	http://creativecommons.org/licenses/by/4.0/legalcode	Universidade dos Açores	0909de38-df26-41ae-9d2d-60c6ed54cb85	0a80feca-b411-428a-a34e-c5c2fa07cdba	UAc	Checklist of Azorean Arthropoda v4
1b3306f0-5805-4979-ad6c-86fb86fc7634	1b3306f0-5805-4979-ad6c-86fb86fc7634	1b3306f0-5805-4979-ad6c-86fb86fc7634	27503748-344f-4064-9c92-e718a921eda4	Azores Bioportal Code A00871	Liebstadia gallardoi (Morell, 1987)	Liebstadia gallardoi (Morell, 1987)	Liebstadia	Animalia	Arthropoda	Arachnida	Sarcoptiformes	Liebstadiidae	Liebstadia	gallardoi		species	accepted	(Morell, 1987)	2021-03-08	ICZN	EN	http://creativecommons.org/licenses/by/4.0/legalcode	Universidade dos Açores	0909de38-df26-41ae-9d2d-60c6ed54cb85	0a80feca-b411-428a-a34e-c5c2fa07cdba	UAc	Checklist of Azorean Arthropoda v4
7eca29fa-1ef0-4d47-8a47-2692d8af112c	7eca29fa-1ef0-4d47-8a47-2692d8af112c	7eca29fa-1ef0-4d47-8a47-2692d8af112c	3028980f-564d-48c3-901c-b57ff4a605ba		Machuellidae	Machuellidae	Sarcoptiformes	Animalia	Arthropoda	Arachnida	Sarcoptiformes	Machuellidae				family	accepted		2021-03-08	ICZN	EN	http://creativecommons.org/licenses/by/4.0/legalcode	Universidade dos Açores	0909de38-df26-41ae-9d2d-60c6ed54cb85	0a80feca-b411-428a-a34e-c5c2fa07cdba	UAc	Checklist of Azorean Arthropoda v4
0a72a514-8d4a-4f4d-9fe2-510f8a049ff7	0a72a514-8d4a-4f4d-9fe2-510f8a049ff7	0a72a514-8d4a-4f4d-9fe2-510f8a049ff7	7eca29fa-1ef0-4d47-8a47-2692d8af112c		Machuella	Machuella	Machuellidae	Animalia	Arthropoda	Arachnida	Sarcoptiformes	Machuellidae	Machuella			genus	accepted		2021-03-08	ICZN	EN	http://creativecommons.org/licenses/by/4.0/legalcode	Universidade dos Açores	0909de38-df26-41ae-9d2d-60c6ed54cb85	0a80feca-b411-428a-a34e-c5c2fa07cdba	UAc	Checklist of Azorean Arthropoda v4
02a76cab-7dc2-4464-aa0a-4ccfabf9f76e	02a76cab-7dc2-4464-aa0a-4ccfabf9f76e	02a76cab-7dc2-4464-aa0a-4ccfabf9f76e	0a72a514-8d4a-4f4d-9fe2-510f8a049ff7	Azores Bioportal Code A00807	Machuella ventrisetosa Hammer, 1961	Machuella ventrisetosa Hammer, 1961	Machuella	Animalia	Arthropoda	Arachnida	Sarcoptiformes	Machuellidae	Machuella	ventrisetosa		species	accepted	Hammer, 1961	2021-03-08	ICZN	EN	http://creativecommons.org/licenses/by/4.0/legalcode	Universidade dos Açores	0909de38-df26-41ae-9d2d-60c6ed54cb85	0a80feca-b411-428a-a34e-c5c2fa07cdba	UAc	Checklist of Azorean Arthropoda v4
ddd2f03e-bae3-4d10-9fca-157a78dde969	ddd2f03e-bae3-4d10-9fca-157a78dde969	ddd2f03e-bae3-4d10-9fca-157a78dde969	02a76cab-7dc2-4464-aa0a-4ccfabf9f76e	Azores Bioportal Code A00805	Machuella ventrisetosa bilineata Weigmann, 1976	Machuella ventrisetosa bilineata Weigmann, 1976	ventrisetosa	Animalia	Arthropoda	Arachnida	Sarcoptiformes	Machuellidae	Machuella	ventrisetosa	bilineata	subspecies	accepted	Weigmann, 1976	2021-03-08	ICZN	EN	http://creativecommons.org/licenses/by/4.0/legalcode	Universidade dos Açores	0909de38-df26-41ae-9d2d-60c6ed54cb85	0a80feca-b411-428a-a34e-c5c2fa07cdba	UAc	Checklist of Azorean Arthropoda v4
c8a17807-bd9a-4ece-bfb5-eff31da8d0d1	c8a17807-bd9a-4ece-bfb5-eff31da8d0d1	c8a17807-bd9a-4ece-bfb5-eff31da8d0d1	3028980f-564d-48c3-901c-b57ff4a605ba		Microzetidae	Microzetidae	Sarcoptiformes	Animalia	Arthropoda	Arachnida	Sarcoptiformes	Microzetidae				family	accepted		2021-03-08	ICZN	EN	http://creativecommons.org/licenses/by/4.0/legalcode	Universidade dos Açores	0909de38-df26-41ae-9d2d-60c6ed54cb85	0a80feca-b411-428a-a34e-c5c2fa07cdba	UAc	Checklist of Azorean Arthropoda v4
34ce3f57-31a3-4863-86e6-781bfb34e958	34ce3f57-31a3-4863-86e6-781bfb34e958	34ce3f57-31a3-4863-86e6-781bfb34e958	c8a17807-bd9a-4ece-bfb5-eff31da8d0d1		Berlesezetes	Berlesezetes	Microzetidae	Animalia	Arthropoda	Arachnida	Sarcoptiformes	Microzetidae	Berlesezetes			genus	accepted		2021-03-08	ICZN	EN	http://creativecommons.org/licenses/by/4.0/legalcode	Universidade dos Açores	0909de38-df26-41ae-9d2d-60c6ed54cb85	0a80feca-b411-428a-a34e-c5c2fa07cdba	UAc	Checklist of Azorean Arthropoda v4
6e2ad9f1-5068-40e0-b5f8-5cb2a5aa6c96	6e2ad9f1-5068-40e0-b5f8-5cb2a5aa6c96	6e2ad9f1-5068-40e0-b5f8-5cb2a5aa6c96	34ce3f57-31a3-4863-86e6-781bfb34e958	Azores Bioportal Code A00813	Berlesezetes ornatissimus (Berlese, 1913)	Berlesezetes ornatissimus (Berlese, 1913)	Berlesezetes	Animalia	Arthropoda	Arachnida	Sarcoptiformes	Microzetidae	Berlesezetes	ornatissimus		species	accepted	(Berlese, 1913)	2021-03-08	ICZN	EN	http://creativecommons.org/licenses/by/4.0/legalcode	Universidade dos Açores	0909de38-df26-41ae-9d2d-60c6ed54cb85	0a80feca-b411-428a-a34e-c5c2fa07cdba	UAc	Checklist of Azorean Arthropoda v4
08778efa-a2f8-4787-9379-ee02ea31c139	08778efa-a2f8-4787-9379-ee02ea31c139	08778efa-a2f8-4787-9379-ee02ea31c139	3028980f-564d-48c3-901c-b57ff4a605ba		Nanhermanniidae	Nanhermanniidae	Sarcoptiformes	Animalia	Arthropoda	Arachnida	Sarcoptiformes	Nanhermanniidae				family	accepted		2021-03-08	ICZN	EN	http://creativecommons.org/licenses/by/4.0/legalcode	Universidade dos Açores	0909de38-df26-41ae-9d2d-60c6ed54cb85	0a80feca-b411-428a-a34e-c5c2fa07cdba	UAc	Checklist of Azorean Arthropoda v4
34147dfa-acc5-4c97-a7f7-a90e723e1962	34147dfa-acc5-4c97-a7f7-a90e723e1962	34147dfa-acc5-4c97-a7f7-a90e723e1962	08778efa-a2f8-4787-9379-ee02ea31c139		Nanhermannia	Nanhermannia	Nanhermanniidae	Animalia	Arthropoda	Arachnida	Sarcoptiformes	Nanhermanniidae	Nanhermannia			genus	accepted		2021-03-08	ICZN	EN	http://creativecommons.org/licenses/by/4.0/legalcode	Universidade dos Açores	0909de38-df26-41ae-9d2d-60c6ed54cb85	0a80feca-b411-428a-a34e-c5c2fa07cdba	UAc	Checklist of Azorean Arthropoda v4
f3928972-42e1-4a2c-aa8f-e30ed16e406a	f3928972-42e1-4a2c-aa8f-e30ed16e406a	f3928972-42e1-4a2c-aa8f-e30ed16e406a	34147dfa-acc5-4c97-a7f7-a90e723e1962	Azores Bioportal Code A00817	Nanhermannia dorsalis (Banks, 1896)	Nanhermannia dorsalis (Banks, 1896)	Nanhermannia	Animalia	Arthropoda	Arachnida	Sarcoptiformes	Nanhermanniidae	Nanhermannia	dorsalis		species	accepted	(Banks, 1896)	2021-03-08	ICZN	EN	http://creativecommons.org/licenses/by/4.0/legalcode	Universidade dos Açores	0909de38-df26-41ae-9d2d-60c6ed54cb85	0a80feca-b411-428a-a34e-c5c2fa07cdba	UAc	Checklist of Azorean Arthropoda v4
ae015b93-48ca-4beb-9985-e1b0105bdd4e	ae015b93-48ca-4beb-9985-e1b0105bdd4e	ae015b93-48ca-4beb-9985-e1b0105bdd4e	34147dfa-acc5-4c97-a7f7-a90e723e1962	Azores Bioportal Code A00818	Nanhermannia nana (Nicolet, 1855)	Nanhermannia nana (Nicolet, 1855)	Nanhermannia	Animalia	Arthropoda	Arachnida	Sarcoptiformes	Nanhermanniidae	Nanhermannia	nana		species	accepted	(Nicolet, 1855)	2021-03-08	ICZN	EN	http://creativecommons.org/licenses/by/4.0/legalcode	Universidade dos Açores	0909de38-df26-41ae-9d2d-60c6ed54cb85	0a80feca-b411-428a-a34e-c5c2fa07cdba	UAc	Checklist of Azorean Arthropoda v4
1336d2a5-524a-455f-a337-f6b1a0d4fea5	1336d2a5-524a-455f-a337-f6b1a0d4fea5	1336d2a5-524a-455f-a337-f6b1a0d4fea5	3028980f-564d-48c3-901c-b57ff4a605ba		Nothridae	Nothridae	Sarcoptiformes	Animalia	Arthropoda	Arachnida	Sarcoptiformes	Nothridae				family	accepted		2021-03-08	ICZN	EN	http://creativecommons.org/licenses/by/4.0/legalcode	Universidade dos Açores	0909de38-df26-41ae-9d2d-60c6ed54cb85	0a80feca-b411-428a-a34e-c5c2fa07cdba	UAc	Checklist of Azorean Arthropoda v4
c8fc37ef-df3d-43b8-a577-78c8961fbb27	c8fc37ef-df3d-43b8-a577-78c8961fbb27	c8fc37ef-df3d-43b8-a577-78c8961fbb27	1336d2a5-524a-455f-a337-f6b1a0d4fea5		Nothrus	Nothrus	Nothridae	Animalia	Arthropoda	Arachnida	Sarcoptiformes	Nothridae	Nothrus			genus	accepted		2021-03-08	ICZN	EN	http://creativecommons.org/licenses/by/4.0/legalcode	Universidade dos Açores	0909de38-df26-41ae-9d2d-60c6ed54cb85	0a80feca-b411-428a-a34e-c5c2fa07cdba	UAc	Checklist of Azorean Arthropoda v4
7a87969c-68ec-4972-8337-1feef0440759	7a87969c-68ec-4972-8337-1feef0440759	7a87969c-68ec-4972-8337-1feef0440759	c8fc37ef-df3d-43b8-a577-78c8961fbb27	Azores Bioportal Code A00821	Nothrus anauniensis Canestrini & Fanzago, 1876	Nothrus anauniensis Canestrini & Fanzago, 1876	Nothrus	Animalia	Arthropoda	Arachnida	Sarcoptiformes	Nothridae	Nothrus	anauniensis		species	accepted	Canestrini & Fanzago, 1876	2021-03-08	ICZN	EN	http://creativecommons.org/licenses/by/4.0/legalcode	Universidade dos Açores	0909de38-df26-41ae-9d2d-60c6ed54cb85	0a80feca-b411-428a-a34e-c5c2fa07cdba	UAc	Checklist of Azorean Arthropoda v4
44aa5dbf-5d82-4b0f-99aa-640bf4c27f49	44aa5dbf-5d82-4b0f-99aa-640bf4c27f49	44aa5dbf-5d82-4b0f-99aa-640bf4c27f49	c8fc37ef-df3d-43b8-a577-78c8961fbb27	Azores Bioportal Code A00823	Nothrus palustris C.L. Koch, 1839	Nothrus palustris C.L. Koch, 1839	Nothrus	Animalia	Arthropoda	Arachnida	Sarcoptiformes	Nothridae	Nothrus	palustris		species	accepted	C.L. Koch, 1839	2021-03-08	ICZN	EN	http://creativecommons.org/licenses/by/4.0/legalcode	Universidade dos Açores	0909de38-df26-41ae-9d2d-60c6ed54cb85	0a80feca-b411-428a-a34e-c5c2fa07cdba	UAc	Checklist of Azorean Arthropoda v4
cd6e02ed-573b-4330-942e-3850a79ef9b9	cd6e02ed-573b-4330-942e-3850a79ef9b9	cd6e02ed-573b-4330-942e-3850a79ef9b9	44aa5dbf-5d82-4b0f-99aa-640bf4c27f49	Azores Bioportal Code A00822	Nothrus palustris azorensis Pérez-Íñigo, 1987	Nothrus palustris azorensis Pérez-Íñigo, 1987	palustris	Animalia	Arthropoda	Arachnida	Sarcoptiformes	Nothridae	Nothrus	palustris	azorensis	subspecies	accepted	Pérez-Íñigo, 1987	2021-03-08	ICZN	EN	http://creativecommons.org/licenses/by/4.0/legalcode	Universidade dos Açores	0909de38-df26-41ae-9d2d-60c6ed54cb85	0a80feca-b411-428a-a34e-c5c2fa07cdba	UAc	Checklist of Azorean Arthropoda v4
55fb06aa-1be5-4423-aebb-4039473a3f11	55fb06aa-1be5-4423-aebb-4039473a3f11	55fb06aa-1be5-4423-aebb-4039473a3f11	44aa5dbf-5d82-4b0f-99aa-640bf4c27f49	Azores Bioportal Code A00824	Nothrus palustris palustris C.L. Koch, 1839	Nothrus palustris palustris C.L. Koch, 1839	palustris	Animalia	Arthropoda	Arachnida	Sarcoptiformes	Nothridae	Nothrus	palustris	palustris	subspecies	accepted	C.L. Koch, 1839	2021-03-08	ICZN	EN	http://creativecommons.org/licenses/by/4.0/legalcode	Universidade dos Açores	0909de38-df26-41ae-9d2d-60c6ed54cb85	0a80feca-b411-428a-a34e-c5c2fa07cdba	UAc	Checklist of Azorean Arthropoda v4
7a2e15ed-0993-4103-9e5d-bface00283f7	7a2e15ed-0993-4103-9e5d-bface00283f7	7a2e15ed-0993-4103-9e5d-bface00283f7	c8fc37ef-df3d-43b8-a577-78c8961fbb27	Azores Bioportal Code A00826	Nothrus silvestris Nicolet, 1855	Nothrus silvestris Nicolet, 1855	Nothrus	Animalia	Arthropoda	Arachnida	Sarcoptiformes	Nothridae	Nothrus	silvestris		species	accepted	Nicolet, 1855	2021-03-08	ICZN	EN	http://creativecommons.org/licenses/by/4.0/legalcode	Universidade dos Açores	0909de38-df26-41ae-9d2d-60c6ed54cb85	0a80feca-b411-428a-a34e-c5c2fa07cdba	UAc	Checklist of Azorean Arthropoda v4
eadc0c39-5c2d-4ba7-88ed-d2b4a2908348	eadc0c39-5c2d-4ba7-88ed-d2b4a2908348	eadc0c39-5c2d-4ba7-88ed-d2b4a2908348	7a2e15ed-0993-4103-9e5d-bface00283f7	Azores Bioportal Code A00825	Nothrus silvestris silvestris Nicolet, 1855	Nothrus silvestris silvestris Nicolet, 1855	silvestris	Animalia	Arthropoda	Arachnida	Sarcoptiformes	Nothridae	Nothrus	silvestris	silvestris	subspecies	accepted	Nicolet, 1855	2021-03-08	ICZN	EN	http://creativecommons.org/licenses/by/4.0/legalcode	Universidade dos Açores	0909de38-df26-41ae-9d2d-60c6ed54cb85	0a80feca-b411-428a-a34e-c5c2fa07cdba	UAc	Checklist of Azorean Arthropoda v4
6fcaaea3-7820-42d8-9973-ac518bf70a1d	6fcaaea3-7820-42d8-9973-ac518bf70a1d	6fcaaea3-7820-42d8-9973-ac518bf70a1d	3028980f-564d-48c3-901c-b57ff4a605ba		Oppiidae	Oppiidae	Sarcoptiformes	Animalia	Arthropoda	Arachnida	Sarcoptiformes	Oppiidae				family	accepted		2021-03-08	ICZN	EN	http://creativecommons.org/licenses/by/4.0/legalcode	Universidade dos Açores	0909de38-df26-41ae-9d2d-60c6ed54cb85	0a80feca-b411-428a-a34e-c5c2fa07cdba	UAc	Checklist of Azorean Arthropoda v4
8835ccad-3942-4ce6-bced-6bb80fab19aa	8835ccad-3942-4ce6-bced-6bb80fab19aa	8835ccad-3942-4ce6-bced-6bb80fab19aa	6fcaaea3-7820-42d8-9973-ac518bf70a1d		Lauroppia	Lauroppia	Oppiidae	Animalia	Arthropoda	Arachnida	Sarcoptiformes	Oppiidae	Lauroppia			genus	accepted		2021-03-08	ICZN	EN	http://creativecommons.org/licenses/by/4.0/legalcode	Universidade dos Açores	0909de38-df26-41ae-9d2d-60c6ed54cb85	0a80feca-b411-428a-a34e-c5c2fa07cdba	UAc	Checklist of Azorean Arthropoda v4
0b0df181-3fff-4c50-a7e1-8eaab24ffb82	0b0df181-3fff-4c50-a7e1-8eaab24ffb82	0b0df181-3fff-4c50-a7e1-8eaab24ffb82	8835ccad-3942-4ce6-bced-6bb80fab19aa	Azores Bioportal Code A00835	Lauroppia fallax (Paoli, 1908)	Lauroppia fallax (Paoli, 1908)	Lauroppia	Animalia	Arthropoda	Arachnida	Sarcoptiformes	Oppiidae	Lauroppia	fallax		species	accepted	(Paoli, 1908)	2021-03-08	ICZN	EN	http://creativecommons.org/licenses/by/4.0/legalcode	Universidade dos Açores	0909de38-df26-41ae-9d2d-60c6ed54cb85	0a80feca-b411-428a-a34e-c5c2fa07cdba	UAc	Checklist of Azorean Arthropoda v4
2f4cf130-2f08-403e-99f6-663b27e1049a	2f4cf130-2f08-403e-99f6-663b27e1049a	2f4cf130-2f08-403e-99f6-663b27e1049a	6fcaaea3-7820-42d8-9973-ac518bf70a1d		Microppia	Microppia	Oppiidae	Animalia	Arthropoda	Arachnida	Sarcoptiformes	Oppiidae	Microppia			genus	accepted		2021-03-08	ICZN	EN	http://creativecommons.org/licenses/by/4.0/legalcode	Universidade dos Açores	0909de38-df26-41ae-9d2d-60c6ed54cb85	0a80feca-b411-428a-a34e-c5c2fa07cdba	UAc	Checklist of Azorean Arthropoda v4
ecbba3b1-becf-4cf0-828e-3743c01a5b8e	ecbba3b1-becf-4cf0-828e-3743c01a5b8e	ecbba3b1-becf-4cf0-828e-3743c01a5b8e	2f4cf130-2f08-403e-99f6-663b27e1049a	Azores Bioportal Code A00828	Microppia minus (Paoli, 1908)	Microppia minus (Paoli, 1908)	Microppia	Animalia	Arthropoda	Arachnida	Sarcoptiformes	Oppiidae	Microppia	minus		species	accepted	(Paoli, 1908)	2021-03-08	ICZN	EN	http://creativecommons.org/licenses/by/4.0/legalcode	Universidade dos Açores	0909de38-df26-41ae-9d2d-60c6ed54cb85	0a80feca-b411-428a-a34e-c5c2fa07cdba	UAc	Checklist of Azorean Arthropoda v4
f0a461a8-7772-4965-a0ee-a51b284d656f	f0a461a8-7772-4965-a0ee-a51b284d656f	f0a461a8-7772-4965-a0ee-a51b284d656f	ecbba3b1-becf-4cf0-828e-3743c01a5b8e	Azores Bioportal Code A00827	Microppia minus minus (Paoli, 1908)	Microppia minus minus (Paoli, 1908)	minus	Animalia	Arthropoda	Arachnida	Sarcoptiformes	Oppiidae	Microppia	minus	minus	subspecies	accepted	(Paoli, 1908)	2021-03-08	ICZN	EN	http://creativecommons.org/licenses/by/4.0/legalcode	Universidade dos Açores	0909de38-df26-41ae-9d2d-60c6ed54cb85	0a80feca-b411-428a-a34e-c5c2fa07cdba	UAc	Checklist of Azorean Arthropoda v4
cf90ea9c-50f0-4179-85a5-d0eadcc7d3b3	cf90ea9c-50f0-4179-85a5-d0eadcc7d3b3	cf90ea9c-50f0-4179-85a5-d0eadcc7d3b3	6fcaaea3-7820-42d8-9973-ac518bf70a1d		Moritzoppia	Moritzoppia	Oppiidae	Animalia	Arthropoda	Arachnida	Sarcoptiformes	Oppiidae	Moritzoppia			genus	accepted		2021-03-08	ICZN	EN	http://creativecommons.org/licenses/by/4.0/legalcode	Universidade dos Açores	0909de38-df26-41ae-9d2d-60c6ed54cb85	0a80feca-b411-428a-a34e-c5c2fa07cdba	UAc	Checklist of Azorean Arthropoda v4
99bc676f-e220-4219-b45d-a4f635485c60	99bc676f-e220-4219-b45d-a4f635485c60	99bc676f-e220-4219-b45d-a4f635485c60	cf90ea9c-50f0-4179-85a5-d0eadcc7d3b3	Azores Bioportal Code A00830	Moritzoppia unicarinata (Paoli, 1908)	Moritzoppia unicarinata (Paoli, 1908)	Moritzoppia	Animalia	Arthropoda	Arachnida	Sarcoptiformes	Oppiidae	Moritzoppia	unicarinata		species	accepted	(Paoli, 1908)	2021-03-08	ICZN	EN	http://creativecommons.org/licenses/by/4.0/legalcode	Universidade dos Açores	0909de38-df26-41ae-9d2d-60c6ed54cb85	0a80feca-b411-428a-a34e-c5c2fa07cdba	UAc	Checklist of Azorean Arthropoda v4
6346fea1-e440-450b-8775-469edd41f474	6346fea1-e440-450b-8775-469edd41f474	6346fea1-e440-450b-8775-469edd41f474	99bc676f-e220-4219-b45d-a4f635485c60	Azores Bioportal Code A00829	Moritzoppia unicarinata unicarinata (Paoli, 1908)	Moritzoppia unicarinata unicarinata (Paoli, 1908)	unicarinata	Animalia	Arthropoda	Arachnida	Sarcoptiformes	Oppiidae	Moritzoppia	unicarinata	unicarinata	subspecies	accepted	(Paoli, 1908)	2021-03-08	ICZN	EN	http://creativecommons.org/licenses/by/4.0/legalcode	Universidade dos Açores	0909de38-df26-41ae-9d2d-60c6ed54cb85	0a80feca-b411-428a-a34e-c5c2fa07cdba	UAc	Checklist of Azorean Arthropoda v4
6e5b0f91-02ea-4adb-ab02-42e01241e746	6e5b0f91-02ea-4adb-ab02-42e01241e746	6e5b0f91-02ea-4adb-ab02-42e01241e746	6fcaaea3-7820-42d8-9973-ac518bf70a1d		Multioppia	Multioppia	Oppiidae	Animalia	Arthropoda	Arachnida	Sarcoptiformes	Oppiidae	Multioppia			genus	accepted		2021-03-08	ICZN	EN	http://creativecommons.org/licenses/by/4.0/legalcode	Universidade dos Açores	0909de38-df26-41ae-9d2d-60c6ed54cb85	0a80feca-b411-428a-a34e-c5c2fa07cdba	UAc	Checklist of Azorean Arthropoda v4
1c8f1247-0025-4dfe-ae6e-9021e1bf7a5e	1c8f1247-0025-4dfe-ae6e-9021e1bf7a5e	1c8f1247-0025-4dfe-ae6e-9021e1bf7a5e	6e5b0f91-02ea-4adb-ab02-42e01241e746	Azores Bioportal Code A00832	Multioppia wilsoni Aoki, 1964	Multioppia wilsoni Aoki, 1964	Multioppia	Animalia	Arthropoda	Arachnida	Sarcoptiformes	Oppiidae	Multioppia	wilsoni		species	accepted	Aoki, 1964	2021-03-08	ICZN	EN	http://creativecommons.org/licenses/by/4.0/legalcode	Universidade dos Açores	0909de38-df26-41ae-9d2d-60c6ed54cb85	0a80feca-b411-428a-a34e-c5c2fa07cdba	UAc	Checklist of Azorean Arthropoda v4
8981627b-61d7-4e66-8698-2809fabecc8b	8981627b-61d7-4e66-8698-2809fabecc8b	8981627b-61d7-4e66-8698-2809fabecc8b	1c8f1247-0025-4dfe-ae6e-9021e1bf7a5e	Azores Bioportal Code A00831	Multioppia wilsoni laniseta Moritz, 1966	Multioppia wilsoni laniseta Moritz, 1966	wilsoni	Animalia	Arthropoda	Arachnida	Sarcoptiformes	Oppiidae	Multioppia	wilsoni	laniseta	subspecies	accepted	Moritz, 1966	2021-03-08	ICZN	EN	http://creativecommons.org/licenses/by/4.0/legalcode	Universidade dos Açores	0909de38-df26-41ae-9d2d-60c6ed54cb85	0a80feca-b411-428a-a34e-c5c2fa07cdba	UAc	Checklist of Azorean Arthropoda v4
487f2ef3-290b-4916-95a8-0665c89db5fb	487f2ef3-290b-4916-95a8-0665c89db5fb	487f2ef3-290b-4916-95a8-0665c89db5fb	6fcaaea3-7820-42d8-9973-ac518bf70a1d		Oppiella	Oppiella	Oppiidae	Animalia	Arthropoda	Arachnida	Sarcoptiformes	Oppiidae	Oppiella			genus	accepted		2021-03-08	ICZN	EN	http://creativecommons.org/licenses/by/4.0/legalcode	Universidade dos Açores	0909de38-df26-41ae-9d2d-60c6ed54cb85	0a80feca-b411-428a-a34e-c5c2fa07cdba	UAc	Checklist of Azorean Arthropoda v4
06a70ef1-f04c-4d63-933a-9d7f4acdca20	06a70ef1-f04c-4d63-933a-9d7f4acdca20	06a70ef1-f04c-4d63-933a-9d7f4acdca20	487f2ef3-290b-4916-95a8-0665c89db5fb	Azores Bioportal Code A00834	Oppiella nova (Oudemans, 1902)	Oppiella nova (Oudemans, 1902)	Oppiella	Animalia	Arthropoda	Arachnida	Sarcoptiformes	Oppiidae	Oppiella	nova		species	accepted	(Oudemans, 1902)	2021-03-08	ICZN	EN	http://creativecommons.org/licenses/by/4.0/legalcode	Universidade dos Açores	0909de38-df26-41ae-9d2d-60c6ed54cb85	0a80feca-b411-428a-a34e-c5c2fa07cdba	UAc	Checklist of Azorean Arthropoda v4
4b5a5278-8e3d-4642-aec2-dfd45e9f5652	4b5a5278-8e3d-4642-aec2-dfd45e9f5652	4b5a5278-8e3d-4642-aec2-dfd45e9f5652	6fcaaea3-7820-42d8-9973-ac518bf70a1d		Ramusella	Ramusella	Oppiidae	Animalia	Arthropoda	Arachnida	Sarcoptiformes	Oppiidae	Ramusella			genus	accepted		2021-03-08	ICZN	EN	http://creativecommons.org/licenses/by/4.0/legalcode	Universidade dos Açores	0909de38-df26-41ae-9d2d-60c6ed54cb85	0a80feca-b411-428a-a34e-c5c2fa07cdba	UAc	Checklist of Azorean Arthropoda v4
a11e0e45-aa42-4415-90fa-298d1cea7c37	a11e0e45-aa42-4415-90fa-298d1cea7c37	a11e0e45-aa42-4415-90fa-298d1cea7c37	4b5a5278-8e3d-4642-aec2-dfd45e9f5652	Azores Bioportal Code A00833	Ramusella clavipectinata (Michael, 1885)	Ramusella clavipectinata (Michael, 1885)	Ramusella	Animalia	Arthropoda	Arachnida	Sarcoptiformes	Oppiidae	Ramusella	clavipectinata		species	accepted	(Michael, 1885)	2021-03-08	ICZN	EN	http://creativecommons.org/licenses/by/4.0/legalcode	Universidade dos Açores	0909de38-df26-41ae-9d2d-60c6ed54cb85	0a80feca-b411-428a-a34e-c5c2fa07cdba	UAc	Checklist of Azorean Arthropoda v4
a2ea92c0-250d-4f40-b6c6-8501aed19725	a2ea92c0-250d-4f40-b6c6-8501aed19725	a2ea92c0-250d-4f40-b6c6-8501aed19725	3028980f-564d-48c3-901c-b57ff4a605ba		Oribatellidae	Oribatellidae	Sarcoptiformes	Animalia	Arthropoda	Arachnida	Sarcoptiformes	Oribatellidae				family	accepted		2021-03-08	ICZN	EN	http://creativecommons.org/licenses/by/4.0/legalcode	Universidade dos Açores	0909de38-df26-41ae-9d2d-60c6ed54cb85	0a80feca-b411-428a-a34e-c5c2fa07cdba	UAc	Checklist of Azorean Arthropoda v4
7d26b917-24a2-479b-a9e3-5ed6739a767b	7d26b917-24a2-479b-a9e3-5ed6739a767b	7d26b917-24a2-479b-a9e3-5ed6739a767b	a2ea92c0-250d-4f40-b6c6-8501aed19725		Oribatella	Oribatella	Oribatellidae	Animalia	Arthropoda	Arachnida	Sarcoptiformes	Oribatellidae	Oribatella			genus	accepted		2021-03-08	ICZN	EN	http://creativecommons.org/licenses/by/4.0/legalcode	Universidade dos Açores	0909de38-df26-41ae-9d2d-60c6ed54cb85	0a80feca-b411-428a-a34e-c5c2fa07cdba	UAc	Checklist of Azorean Arthropoda v4
64574c23-473a-41a0-8bf2-296572bb9679	64574c23-473a-41a0-8bf2-296572bb9679	64574c23-473a-41a0-8bf2-296572bb9679	7d26b917-24a2-479b-a9e3-5ed6739a767b	Azores Bioportal Code A00836	Oribatella quadricornuta (Michael, 1880)	Oribatella quadricornuta (Michael, 1880)	Oribatella	Animalia	Arthropoda	Arachnida	Sarcoptiformes	Oribatellidae	Oribatella	quadricornuta		species	accepted	(Michael, 1880)	2021-03-08	ICZN	EN	http://creativecommons.org/licenses/by/4.0/legalcode	Universidade dos Açores	0909de38-df26-41ae-9d2d-60c6ed54cb85	0a80feca-b411-428a-a34e-c5c2fa07cdba	UAc	Checklist of Azorean Arthropoda v4
b988f005-7d01-4a49-baa0-22160eb74f80	b988f005-7d01-4a49-baa0-22160eb74f80	b988f005-7d01-4a49-baa0-22160eb74f80	3028980f-564d-48c3-901c-b57ff4a605ba		Oribatulidae	Oribatulidae	Sarcoptiformes	Animalia	Arthropoda	Arachnida	Sarcoptiformes	Oribatulidae				family	accepted		2021-03-08	ICZN	EN	http://creativecommons.org/licenses/by/4.0/legalcode	Universidade dos Açores	0909de38-df26-41ae-9d2d-60c6ed54cb85	0a80feca-b411-428a-a34e-c5c2fa07cdba	UAc	Checklist of Azorean Arthropoda v4
f2470cc9-dd34-4b67-b5e4-cb3a9ec38917	f2470cc9-dd34-4b67-b5e4-cb3a9ec38917	f2470cc9-dd34-4b67-b5e4-cb3a9ec38917	b988f005-7d01-4a49-baa0-22160eb74f80		Lucoppia	Lucoppia	Oribatulidae	Animalia	Arthropoda	Arachnida	Sarcoptiformes	Oribatulidae	Lucoppia			genus	accepted		2021-03-08	ICZN	EN	http://creativecommons.org/licenses/by/4.0/legalcode	Universidade dos Açores	0909de38-df26-41ae-9d2d-60c6ed54cb85	0a80feca-b411-428a-a34e-c5c2fa07cdba	UAc	Checklist of Azorean Arthropoda v4
5f4fcddf-d493-418a-89ee-9a07b99bba6a	5f4fcddf-d493-418a-89ee-9a07b99bba6a	5f4fcddf-d493-418a-89ee-9a07b99bba6a	f2470cc9-dd34-4b67-b5e4-cb3a9ec38917	Azores Bioportal Code A00839	Lucoppia burrowsi (Michael, 1890)	Lucoppia burrowsi (Michael, 1890)	Lucoppia	Animalia	Arthropoda	Arachnida	Sarcoptiformes	Oribatulidae	Lucoppia	burrowsi		species	accepted	(Michael, 1890)	2021-03-08	ICZN	EN	http://creativecommons.org/licenses/by/4.0/legalcode	Universidade dos Açores	0909de38-df26-41ae-9d2d-60c6ed54cb85	0a80feca-b411-428a-a34e-c5c2fa07cdba	UAc	Checklist of Azorean Arthropoda v4
dfab3169-72ad-4dcc-a05c-1f530cf9fbf9	dfab3169-72ad-4dcc-a05c-1f530cf9fbf9	dfab3169-72ad-4dcc-a05c-1f530cf9fbf9	b988f005-7d01-4a49-baa0-22160eb74f80		Oribatula	Oribatula	Oribatulidae	Animalia	Arthropoda	Arachnida	Sarcoptiformes	Oribatulidae	Oribatula			genus	accepted		2021-03-08	ICZN	EN	http://creativecommons.org/licenses/by/4.0/legalcode	Universidade dos Açores	0909de38-df26-41ae-9d2d-60c6ed54cb85	0a80feca-b411-428a-a34e-c5c2fa07cdba	UAc	Checklist of Azorean Arthropoda v4
b8c5dcfe-cd41-447a-bef0-e968bb9876b5	b8c5dcfe-cd41-447a-bef0-e968bb9876b5	b8c5dcfe-cd41-447a-bef0-e968bb9876b5	dfab3169-72ad-4dcc-a05c-1f530cf9fbf9	Azores Bioportal Code A00843	Oribatula glabra (Michael, 1890)	Oribatula glabra (Michael, 1890)	Oribatula	Animalia	Arthropoda	Arachnida	Sarcoptiformes	Oribatulidae	Oribatula	glabra		species	accepted	(Michael, 1890)	2021-03-08	ICZN	EN	http://creativecommons.org/licenses/by/4.0/legalcode	Universidade dos Açores	0909de38-df26-41ae-9d2d-60c6ed54cb85	0a80feca-b411-428a-a34e-c5c2fa07cdba	UAc	Checklist of Azorean Arthropoda v4
fac1be8b-0a40-41af-a22a-78a181ab5e20	fac1be8b-0a40-41af-a22a-78a181ab5e20	fac1be8b-0a40-41af-a22a-78a181ab5e20	dfab3169-72ad-4dcc-a05c-1f530cf9fbf9	Azores Bioportal Code A00841	Oribatula tibialis (Nicolet, 1855)	Oribatula tibialis (Nicolet, 1855)	Oribatula	Animalia	Arthropoda	Arachnida	Sarcoptiformes	Oribatulidae	Oribatula	tibialis		species	accepted	(Nicolet, 1855)	2021-03-08	ICZN	EN	http://creativecommons.org/licenses/by/4.0/legalcode	Universidade dos Açores	0909de38-df26-41ae-9d2d-60c6ed54cb85	0a80feca-b411-428a-a34e-c5c2fa07cdba	UAc	Checklist of Azorean Arthropoda v4
8721706e-e2c8-4509-b29f-1d37e783232d	8721706e-e2c8-4509-b29f-1d37e783232d	8721706e-e2c8-4509-b29f-1d37e783232d	fac1be8b-0a40-41af-a22a-78a181ab5e20	Azores Bioportal Code A00840	Oribatula tibialis tibialis (Nicolet, 1855)	Oribatula tibialis tibialis (Nicolet, 1855)	tibialis	Animalia	Arthropoda	Arachnida	Sarcoptiformes	Oribatulidae	Oribatula	tibialis	tibialis	subspecies	accepted	(Nicolet, 1855)	2021-03-08	ICZN	EN	http://creativecommons.org/licenses/by/4.0/legalcode	Universidade dos Açores	0909de38-df26-41ae-9d2d-60c6ed54cb85	0a80feca-b411-428a-a34e-c5c2fa07cdba	UAc	Checklist of Azorean Arthropoda v4
120eeb20-5433-4a05-936a-62a8ddafc9a1	120eeb20-5433-4a05-936a-62a8ddafc9a1	120eeb20-5433-4a05-936a-62a8ddafc9a1	dfab3169-72ad-4dcc-a05c-1f530cf9fbf9	Azores Bioportal Code A00844	Oribatula undulata Berlese, 1916	Oribatula undulata Berlese, 1916	Oribatula	Animalia	Arthropoda	Arachnida	Sarcoptiformes	Oribatulidae	Oribatula	undulata		species	accepted	Berlese, 1916	2021-03-08	ICZN	EN	http://creativecommons.org/licenses/by/4.0/legalcode	Universidade dos Açores	0909de38-df26-41ae-9d2d-60c6ed54cb85	0a80feca-b411-428a-a34e-c5c2fa07cdba	UAc	Checklist of Azorean Arthropoda v4
e0450c38-49e2-41db-8620-03fa46933d94	e0450c38-49e2-41db-8620-03fa46933d94	e0450c38-49e2-41db-8620-03fa46933d94	b988f005-7d01-4a49-baa0-22160eb74f80		Phauloppia	Phauloppia	Oribatulidae	Animalia	Arthropoda	Arachnida	Sarcoptiformes	Oribatulidae	Phauloppia			genus	accepted		2021-03-08	ICZN	EN	http://creativecommons.org/licenses/by/4.0/legalcode	Universidade dos Açores	0909de38-df26-41ae-9d2d-60c6ed54cb85	0a80feca-b411-428a-a34e-c5c2fa07cdba	UAc	Checklist of Azorean Arthropoda v4
40725b36-e793-4ca8-b29a-d7dcce451107	40725b36-e793-4ca8-b29a-d7dcce451107	40725b36-e793-4ca8-b29a-d7dcce451107	e0450c38-49e2-41db-8620-03fa46933d94	Azores Bioportal Code A00842	Phauloppia lucorum (C.L. Koch, 1841)	Phauloppia lucorum (C.L. Koch, 1841)	Phauloppia	Animalia	Arthropoda	Arachnida	Sarcoptiformes	Oribatulidae	Phauloppia	lucorum		species	accepted	(C.L. Koch, 1841)	2021-03-08	ICZN	EN	http://creativecommons.org/licenses/by/4.0/legalcode	Universidade dos Açores	0909de38-df26-41ae-9d2d-60c6ed54cb85	0a80feca-b411-428a-a34e-c5c2fa07cdba	UAc	Checklist of Azorean Arthropoda v4
f2559ba8-c190-487a-8966-f39c3dd74a73	f2559ba8-c190-487a-8966-f39c3dd74a73	f2559ba8-c190-487a-8966-f39c3dd74a73	3028980f-564d-48c3-901c-b57ff4a605ba		Oribellidae	Oribellidae	Sarcoptiformes	Animalia	Arthropoda	Arachnida	Sarcoptiformes	Oribellidae				family	accepted		2021-03-08	ICZN	EN	http://creativecommons.org/licenses/by/4.0/legalcode	Universidade dos Açores	0909de38-df26-41ae-9d2d-60c6ed54cb85	0a80feca-b411-428a-a34e-c5c2fa07cdba	UAc	Checklist of Azorean Arthropoda v4
55952c7f-b3ff-4aac-8838-2a26d2de61f8	55952c7f-b3ff-4aac-8838-2a26d2de61f8	55952c7f-b3ff-4aac-8838-2a26d2de61f8	f2559ba8-c190-487a-8966-f39c3dd74a73		Pantelozetes	Pantelozetes	Oribellidae	Animalia	Arthropoda	Arachnida	Sarcoptiformes	Oribellidae	Pantelozetes			genus	accepted		2021-03-08	ICZN	EN	http://creativecommons.org/licenses/by/4.0/legalcode	Universidade dos Açores	0909de38-df26-41ae-9d2d-60c6ed54cb85	0a80feca-b411-428a-a34e-c5c2fa07cdba	UAc	Checklist of Azorean Arthropoda v4
ef677510-1b17-4d17-8e38-1f2b02eeb7f5	ef677510-1b17-4d17-8e38-1f2b02eeb7f5	ef677510-1b17-4d17-8e38-1f2b02eeb7f5	55952c7f-b3ff-4aac-8838-2a26d2de61f8	Azores Bioportal Code A00727	Pantelozetes paolii (Oudemans, 1913)	Pantelozetes paolii (Oudemans, 1913)	Pantelozetes	Animalia	Arthropoda	Arachnida	Sarcoptiformes	Oribellidae	Pantelozetes	paolii		species	accepted	(Oudemans, 1913)	2021-03-08	ICZN	EN	http://creativecommons.org/licenses/by/4.0/legalcode	Universidade dos Açores	0909de38-df26-41ae-9d2d-60c6ed54cb85	0a80feca-b411-428a-a34e-c5c2fa07cdba	UAc	Checklist of Azorean Arthropoda v4
d7704caf-6263-4bb7-8298-aea5fddf7134	d7704caf-6263-4bb7-8298-aea5fddf7134	d7704caf-6263-4bb7-8298-aea5fddf7134	3028980f-564d-48c3-901c-b57ff4a605ba		Oribotritiidae	Oribotritiidae	Sarcoptiformes	Animalia	Arthropoda	Arachnida	Sarcoptiformes	Oribotritiidae				family	accepted		2021-03-08	ICZN	EN	http://creativecommons.org/licenses/by/4.0/legalcode	Universidade dos Açores	0909de38-df26-41ae-9d2d-60c6ed54cb85	0a80feca-b411-428a-a34e-c5c2fa07cdba	UAc	Checklist of Azorean Arthropoda v4
63fe8fd6-ca9c-42d4-a3a7-863c27f5912d	63fe8fd6-ca9c-42d4-a3a7-863c27f5912d	63fe8fd6-ca9c-42d4-a3a7-863c27f5912d	d7704caf-6263-4bb7-8298-aea5fddf7134		Oribotritia	Oribotritia	Oribotritiidae	Animalia	Arthropoda	Arachnida	Sarcoptiformes	Oribotritiidae	Oribotritia			genus	accepted		2021-03-08	ICZN	EN	http://creativecommons.org/licenses/by/4.0/legalcode	Universidade dos Açores	0909de38-df26-41ae-9d2d-60c6ed54cb85	0a80feca-b411-428a-a34e-c5c2fa07cdba	UAc	Checklist of Azorean Arthropoda v4
0ab4976c-f238-47fc-8de7-912ac5ecbbfb	0ab4976c-f238-47fc-8de7-912ac5ecbbfb	0ab4976c-f238-47fc-8de7-912ac5ecbbfb	63fe8fd6-ca9c-42d4-a3a7-863c27f5912d	Azores Bioportal Code A00845	Oribotritia berlesei (Michael, 1898)	Oribotritia berlesei (Michael, 1898)	Oribotritia	Animalia	Arthropoda	Arachnida	Sarcoptiformes	Oribotritiidae	Oribotritia	berlesei		species	accepted	(Michael, 1898)	2021-03-08	ICZN	EN	http://creativecommons.org/licenses/by/4.0/legalcode	Universidade dos Açores	0909de38-df26-41ae-9d2d-60c6ed54cb85	0a80feca-b411-428a-a34e-c5c2fa07cdba	UAc	Checklist of Azorean Arthropoda v4
f7ecf95c-0b6c-49b0-a306-960ea895f59a	f7ecf95c-0b6c-49b0-a306-960ea895f59a	f7ecf95c-0b6c-49b0-a306-960ea895f59a	3028980f-564d-48c3-901c-b57ff4a605ba		Phenopelopidae	Phenopelopidae	Sarcoptiformes	Animalia	Arthropoda	Arachnida	Sarcoptiformes	Phenopelopidae				family	accepted		2021-03-08	ICZN	EN	http://creativecommons.org/licenses/by/4.0/legalcode	Universidade dos Açores	0909de38-df26-41ae-9d2d-60c6ed54cb85	0a80feca-b411-428a-a34e-c5c2fa07cdba	UAc	Checklist of Azorean Arthropoda v4
4f4fdfb0-dd2e-4f02-933c-657ffb946d62	4f4fdfb0-dd2e-4f02-933c-657ffb946d62	4f4fdfb0-dd2e-4f02-933c-657ffb946d62	f7ecf95c-0b6c-49b0-a306-960ea895f59a		Eupelops	Eupelops	Phenopelopidae	Animalia	Arthropoda	Arachnida	Sarcoptiformes	Phenopelopidae	Eupelops			genus	accepted		2021-03-08	ICZN	EN	http://creativecommons.org/licenses/by/4.0/legalcode	Universidade dos Açores	0909de38-df26-41ae-9d2d-60c6ed54cb85	0a80feca-b411-428a-a34e-c5c2fa07cdba	UAc	Checklist of Azorean Arthropoda v4
fed6eb4c-2ab4-4e04-a82b-45f0743969fd	fed6eb4c-2ab4-4e04-a82b-45f0743969fd	fed6eb4c-2ab4-4e04-a82b-45f0743969fd	4f4fdfb0-dd2e-4f02-933c-657ffb946d62	Azores Bioportal Code A00848	Eupelops acromios (Hermann, 1804)	Eupelops acromios (Hermann, 1804)	Eupelops	Animalia	Arthropoda	Arachnida	Sarcoptiformes	Phenopelopidae	Eupelops	acromios		species	accepted	(Hermann, 1804)	2021-03-08	ICZN	EN	http://creativecommons.org/licenses/by/4.0/legalcode	Universidade dos Açores	0909de38-df26-41ae-9d2d-60c6ed54cb85	0a80feca-b411-428a-a34e-c5c2fa07cdba	UAc	Checklist of Azorean Arthropoda v4
656a00ba-926d-4ac5-b98a-dab26cbcd6b9	656a00ba-926d-4ac5-b98a-dab26cbcd6b9	656a00ba-926d-4ac5-b98a-dab26cbcd6b9	fed6eb4c-2ab4-4e04-a82b-45f0743969fd	Azores Bioportal Code A00847	Eupelops acromios acromios (Hermann, 1804)	Eupelops acromios acromios (Hermann, 1804)	acromios	Animalia	Arthropoda	Arachnida	Sarcoptiformes	Phenopelopidae	Eupelops	acromios	acromios	subspecies	accepted	(Hermann, 1804)	2021-03-08	ICZN	EN	http://creativecommons.org/licenses/by/4.0/legalcode	Universidade dos Açores	0909de38-df26-41ae-9d2d-60c6ed54cb85	0a80feca-b411-428a-a34e-c5c2fa07cdba	UAc	Checklist of Azorean Arthropoda v4
0598518e-4252-4cf0-b6dd-403c4341e8bd	0598518e-4252-4cf0-b6dd-403c4341e8bd	0598518e-4252-4cf0-b6dd-403c4341e8bd	4f4fdfb0-dd2e-4f02-933c-657ffb946d62	Azores Bioportal Code A00850	Eupelops occultus (C.L. Koch, 1835)	Eupelops occultus (C.L. Koch, 1835)	Eupelops	Animalia	Arthropoda	Arachnida	Sarcoptiformes	Phenopelopidae	Eupelops	occultus		species	accepted	(C.L. Koch, 1835)	2021-03-08	ICZN	EN	http://creativecommons.org/licenses/by/4.0/legalcode	Universidade dos Açores	0909de38-df26-41ae-9d2d-60c6ed54cb85	0a80feca-b411-428a-a34e-c5c2fa07cdba	UAc	Checklist of Azorean Arthropoda v4
cc7e0dba-5280-445f-8d54-f2d55c3a4703	cc7e0dba-5280-445f-8d54-f2d55c3a4703	cc7e0dba-5280-445f-8d54-f2d55c3a4703	f7ecf95c-0b6c-49b0-a306-960ea895f59a		Peloptulus	Peloptulus	Phenopelopidae	Animalia	Arthropoda	Arachnida	Sarcoptiformes	Phenopelopidae	Peloptulus			genus	accepted		2021-03-08	ICZN	EN	http://creativecommons.org/licenses/by/4.0/legalcode	Universidade dos Açores	0909de38-df26-41ae-9d2d-60c6ed54cb85	0a80feca-b411-428a-a34e-c5c2fa07cdba	UAc	Checklist of Azorean Arthropoda v4
9779f9a5-5e55-435f-b5e9-0e6bf46499f0	9779f9a5-5e55-435f-b5e9-0e6bf46499f0	9779f9a5-5e55-435f-b5e9-0e6bf46499f0	cc7e0dba-5280-445f-8d54-f2d55c3a4703	Azores Bioportal Code A00849	Peloptulus borgesi Pérez-Íñigo & Pérez-Íñigo Jr., 1996	Peloptulus borgesi Pérez-Íñigo & Pérez-Íñigo Jr., 1996	Peloptulus	Animalia	Arthropoda	Arachnida	Sarcoptiformes	Phenopelopidae	Peloptulus	borgesi		species	accepted	Pérez-Íñigo & Pérez-Íñigo Jr., 1996	2021-03-08	ICZN	EN	http://creativecommons.org/licenses/by/4.0/legalcode	Universidade dos Açores	0909de38-df26-41ae-9d2d-60c6ed54cb85	0a80feca-b411-428a-a34e-c5c2fa07cdba	UAc	Checklist of Azorean Arthropoda v4
9083c94c-7254-4fec-87ff-3a62a4b62562	9083c94c-7254-4fec-87ff-3a62a4b62562	9083c94c-7254-4fec-87ff-3a62a4b62562	3028980f-564d-48c3-901c-b57ff4a605ba		Phthiracaridae	Phthiracaridae	Sarcoptiformes	Animalia	Arthropoda	Arachnida	Sarcoptiformes	Phthiracaridae				family	accepted		2021-03-08	ICZN	EN	http://creativecommons.org/licenses/by/4.0/legalcode	Universidade dos Açores	0909de38-df26-41ae-9d2d-60c6ed54cb85	0a80feca-b411-428a-a34e-c5c2fa07cdba	UAc	Checklist of Azorean Arthropoda v4
f0817bb4-becd-48ad-b248-41465b213225	f0817bb4-becd-48ad-b248-41465b213225	f0817bb4-becd-48ad-b248-41465b213225	9083c94c-7254-4fec-87ff-3a62a4b62562		Atropacarus	Atropacarus	Phthiracaridae	Animalia	Arthropoda	Arachnida	Sarcoptiformes	Phthiracaridae	Atropacarus			genus	accepted		2021-03-08	ICZN	EN	http://creativecommons.org/licenses/by/4.0/legalcode	Universidade dos Açores	0909de38-df26-41ae-9d2d-60c6ed54cb85	0a80feca-b411-428a-a34e-c5c2fa07cdba	UAc	Checklist of Azorean Arthropoda v4
f1cd1b5d-ec18-4229-8be2-6928e2b99b8c	f1cd1b5d-ec18-4229-8be2-6928e2b99b8c	f1cd1b5d-ec18-4229-8be2-6928e2b99b8c	f0817bb4-becd-48ad-b248-41465b213225	Azores Bioportal Code A00883	Atropacarus striculus (C.L. Koch, 1835)	Atropacarus striculus (C.L. Koch, 1835)	Atropacarus	Animalia	Arthropoda	Arachnida	Sarcoptiformes	Phthiracaridae	Atropacarus	striculus		species	accepted	(C.L. Koch, 1835)	2021-03-08	ICZN	EN	http://creativecommons.org/licenses/by/4.0/legalcode	Universidade dos Açores	0909de38-df26-41ae-9d2d-60c6ed54cb85	0a80feca-b411-428a-a34e-c5c2fa07cdba	UAc	Checklist of Azorean Arthropoda v4
4dddbb6f-22df-4112-8f1b-79fa44e01bd0	4dddbb6f-22df-4112-8f1b-79fa44e01bd0	4dddbb6f-22df-4112-8f1b-79fa44e01bd0	f1cd1b5d-ec18-4229-8be2-6928e2b99b8c	Azores Bioportal Code A00882	Atropacarus striculus insularis (Weigmann, 1976)	Atropacarus striculus insularis (Weigmann, 1976)	striculus	Animalia	Arthropoda	Arachnida	Sarcoptiformes	Phthiracaridae	Atropacarus	striculus	insularis	subspecies	accepted	(Weigmann, 1976)	2021-03-08	ICZN	EN	http://creativecommons.org/licenses/by/4.0/legalcode	Universidade dos Açores	0909de38-df26-41ae-9d2d-60c6ed54cb85	0a80feca-b411-428a-a34e-c5c2fa07cdba	UAc	Checklist of Azorean Arthropoda v4
4710b22e-295c-4878-b9df-49e54b7d1296	4710b22e-295c-4878-b9df-49e54b7d1296	4710b22e-295c-4878-b9df-49e54b7d1296	9083c94c-7254-4fec-87ff-3a62a4b62562		Hoplophthiracarus	Hoplophthiracarus	Phthiracaridae	Animalia	Arthropoda	Arachnida	Sarcoptiformes	Phthiracaridae	Hoplophthiracarus			genus	accepted		2021-03-08	ICZN	EN	http://creativecommons.org/licenses/by/4.0/legalcode	Universidade dos Açores	0909de38-df26-41ae-9d2d-60c6ed54cb85	0a80feca-b411-428a-a34e-c5c2fa07cdba	UAc	Checklist of Azorean Arthropoda v4
79146a00-bf08-4d47-a8a5-132d0c804fc0	79146a00-bf08-4d47-a8a5-132d0c804fc0	79146a00-bf08-4d47-a8a5-132d0c804fc0	4710b22e-295c-4878-b9df-49e54b7d1296	Azores Bioportal Code A00877	Hoplophthiracarus maritimus (Pérez-Íñigo & Pérez-Íñigo Jr., 1996)	Hoplophthiracarus maritimus (Pérez-Íñigo & Pérez-Íñigo Jr., 1996)	Hoplophthiracarus	Animalia	Arthropoda	Arachnida	Sarcoptiformes	Phthiracaridae	Hoplophthiracarus	maritimus		species	accepted	(Pérez-Íñigo & Pérez-Íñigo Jr., 1996)	2021-03-08	ICZN	EN	http://creativecommons.org/licenses/by/4.0/legalcode	Universidade dos Açores	0909de38-df26-41ae-9d2d-60c6ed54cb85	0a80feca-b411-428a-a34e-c5c2fa07cdba	UAc	Checklist of Azorean Arthropoda v4
82f69ffa-7ffa-412b-9816-339d8319c73a	82f69ffa-7ffa-412b-9816-339d8319c73a	82f69ffa-7ffa-412b-9816-339d8319c73a	9083c94c-7254-4fec-87ff-3a62a4b62562		Phthiracarus	Phthiracarus	Phthiracaridae	Animalia	Arthropoda	Arachnida	Sarcoptiformes	Phthiracaridae	Phthiracarus			genus	accepted		2021-03-08	ICZN	EN	http://creativecommons.org/licenses/by/4.0/legalcode	Universidade dos Açores	0909de38-df26-41ae-9d2d-60c6ed54cb85	0a80feca-b411-428a-a34e-c5c2fa07cdba	UAc	Checklist of Azorean Arthropoda v4
43c3c4cc-3db6-4960-9181-7359b932caa9	43c3c4cc-3db6-4960-9181-7359b932caa9	43c3c4cc-3db6-4960-9181-7359b932caa9	82f69ffa-7ffa-412b-9816-339d8319c73a	Azores Bioportal Code A00852	Phthiracarus affinis (Hull, 1914)	Phthiracarus affinis (Hull, 1914)	Phthiracarus	Animalia	Arthropoda	Arachnida	Sarcoptiformes	Phthiracaridae	Phthiracarus	affinis		species	accepted	(Hull, 1914)	2021-03-08	ICZN	EN	http://creativecommons.org/licenses/by/4.0/legalcode	Universidade dos Açores	0909de38-df26-41ae-9d2d-60c6ed54cb85	0a80feca-b411-428a-a34e-c5c2fa07cdba	UAc	Checklist of Azorean Arthropoda v4
60c99f04-10a5-4fce-8c87-7bdc02bac074	60c99f04-10a5-4fce-8c87-7bdc02bac074	60c99f04-10a5-4fce-8c87-7bdc02bac074	82f69ffa-7ffa-412b-9816-339d8319c73a	Azores Bioportal Code A00853	Phthiracarus anonymus Grandjean, 1933	Phthiracarus anonymus Grandjean, 1933	Phthiracarus	Animalia	Arthropoda	Arachnida	Sarcoptiformes	Phthiracaridae	Phthiracarus	anonymus		species	accepted	Grandjean, 1933	2021-03-08	ICZN	EN	http://creativecommons.org/licenses/by/4.0/legalcode	Universidade dos Açores	0909de38-df26-41ae-9d2d-60c6ed54cb85	0a80feca-b411-428a-a34e-c5c2fa07cdba	UAc	Checklist of Azorean Arthropoda v4
c9624f5a-67be-44fa-a979-e0eb83231e19	c9624f5a-67be-44fa-a979-e0eb83231e19	c9624f5a-67be-44fa-a979-e0eb83231e19	82f69ffa-7ffa-412b-9816-339d8319c73a	Azores Bioportal Code A00854	Phthiracarus atlanticus (Pérez-Íñigo, 1987)	Phthiracarus atlanticus (Pérez-Íñigo, 1987)	Phthiracarus	Animalia	Arthropoda	Arachnida	Sarcoptiformes	Phthiracaridae	Phthiracarus	atlanticus		species	accepted	(Pérez-Íñigo, 1987)	2021-03-08	ICZN	EN	http://creativecommons.org/licenses/by/4.0/legalcode	Universidade dos Açores	0909de38-df26-41ae-9d2d-60c6ed54cb85	0a80feca-b411-428a-a34e-c5c2fa07cdba	UAc	Checklist of Azorean Arthropoda v4
0781bab1-51c6-4289-82b4-96c17d120f6a	0781bab1-51c6-4289-82b4-96c17d120f6a	0781bab1-51c6-4289-82b4-96c17d120f6a	82f69ffa-7ffa-412b-9816-339d8319c73a	Azores Bioportal Code A00856	Phthiracarus falciformis Morell & Subías, 1991	Phthiracarus falciformis Morell & Subías, 1991	Phthiracarus	Animalia	Arthropoda	Arachnida	Sarcoptiformes	Phthiracaridae	Phthiracarus	falciformis		species	accepted	Morell & Subías, 1991	2021-03-08	ICZN	EN	http://creativecommons.org/licenses/by/4.0/legalcode	Universidade dos Açores	0909de38-df26-41ae-9d2d-60c6ed54cb85	0a80feca-b411-428a-a34e-c5c2fa07cdba	UAc	Checklist of Azorean Arthropoda v4
148a2ffc-b16f-49c2-b8cf-999d84327b57	148a2ffc-b16f-49c2-b8cf-999d84327b57	148a2ffc-b16f-49c2-b8cf-999d84327b57	82f69ffa-7ffa-412b-9816-339d8319c73a	Azores Bioportal Code A00857	Phthiracarus laevigatus (C.L. Koch, 1841)	Phthiracarus laevigatus (C.L. Koch, 1841)	Phthiracarus	Animalia	Arthropoda	Arachnida	Sarcoptiformes	Phthiracaridae	Phthiracarus	laevigatus		species	accepted	(C.L. Koch, 1841)	2021-03-08	ICZN	EN	http://creativecommons.org/licenses/by/4.0/legalcode	Universidade dos Açores	0909de38-df26-41ae-9d2d-60c6ed54cb85	0a80feca-b411-428a-a34e-c5c2fa07cdba	UAc	Checklist of Azorean Arthropoda v4
94435b1e-1a66-4b71-bbec-4f77134bb3d3	94435b1e-1a66-4b71-bbec-4f77134bb3d3	94435b1e-1a66-4b71-bbec-4f77134bb3d3	82f69ffa-7ffa-412b-9816-339d8319c73a	Azores Bioportal Code A00855	Phthiracarus longulus (C.L. Koch, 1841)	Phthiracarus longulus (C.L. Koch, 1841)	Phthiracarus	Animalia	Arthropoda	Arachnida	Sarcoptiformes	Phthiracaridae	Phthiracarus	longulus		species	accepted	(C.L. Koch, 1841)	2021-03-08	ICZN	EN	http://creativecommons.org/licenses/by/4.0/legalcode	Universidade dos Açores	0909de38-df26-41ae-9d2d-60c6ed54cb85	0a80feca-b411-428a-a34e-c5c2fa07cdba	UAc	Checklist of Azorean Arthropoda v4
569e91f1-f0f7-4d03-8d88-985a4995215d	569e91f1-f0f7-4d03-8d88-985a4995215d	569e91f1-f0f7-4d03-8d88-985a4995215d	82f69ffa-7ffa-412b-9816-339d8319c73a	Azores Bioportal Code A00851	Phthiracarus montanus Pérez-Íñigo, 1969	Phthiracarus montanus Pérez-Íñigo, 1969	Phthiracarus	Animalia	Arthropoda	Arachnida	Sarcoptiformes	Phthiracaridae	Phthiracarus	montanus		species	accepted	Pérez-Íñigo, 1969	2021-03-08	ICZN	EN	http://creativecommons.org/licenses/by/4.0/legalcode	Universidade dos Açores	0909de38-df26-41ae-9d2d-60c6ed54cb85	0a80feca-b411-428a-a34e-c5c2fa07cdba	UAc	Checklist of Azorean Arthropoda v4
d4981ef5-9ac2-4fd4-a8a5-e6c8dc4842d3	d4981ef5-9ac2-4fd4-a8a5-e6c8dc4842d3	d4981ef5-9ac2-4fd4-a8a5-e6c8dc4842d3	82f69ffa-7ffa-412b-9816-339d8319c73a	Azores Bioportal Code A00858	Phthiracarus piger (Scopoli, 1763)	Phthiracarus piger (Scopoli, 1763)	Phthiracarus	Animalia	Arthropoda	Arachnida	Sarcoptiformes	Phthiracaridae	Phthiracarus	piger		species	accepted	(Scopoli, 1763)	2021-03-08	ICZN	EN	http://creativecommons.org/licenses/by/4.0/legalcode	Universidade dos Açores	0909de38-df26-41ae-9d2d-60c6ed54cb85	0a80feca-b411-428a-a34e-c5c2fa07cdba	UAc	Checklist of Azorean Arthropoda v4
2749997b-ecc5-4815-b643-e64cf795f9a5	2749997b-ecc5-4815-b643-e64cf795f9a5	2749997b-ecc5-4815-b643-e64cf795f9a5	9083c94c-7254-4fec-87ff-3a62a4b62562		Steganacarus	Steganacarus	Phthiracaridae	Animalia	Arthropoda	Arachnida	Sarcoptiformes	Phthiracaridae	Steganacarus			genus	accepted		2021-03-08	ICZN	EN	http://creativecommons.org/licenses/by/4.0/legalcode	Universidade dos Açores	0909de38-df26-41ae-9d2d-60c6ed54cb85	0a80feca-b411-428a-a34e-c5c2fa07cdba	UAc	Checklist of Azorean Arthropoda v4
88e46a9b-a6dd-47af-b376-e116f4c72e76	88e46a9b-a6dd-47af-b376-e116f4c72e76	88e46a9b-a6dd-47af-b376-e116f4c72e76	2749997b-ecc5-4815-b643-e64cf795f9a5	Azores Bioportal Code A00879	Steganacarus hirsutus Pérez-Íñigo, 1974	Steganacarus hirsutus Pérez-Íñigo, 1974	Steganacarus	Animalia	Arthropoda	Arachnida	Sarcoptiformes	Phthiracaridae	Steganacarus	hirsutus		species	accepted	Pérez-Íñigo, 1974	2021-03-08	ICZN	EN	http://creativecommons.org/licenses/by/4.0/legalcode	Universidade dos Açores	0909de38-df26-41ae-9d2d-60c6ed54cb85	0a80feca-b411-428a-a34e-c5c2fa07cdba	UAc	Checklist of Azorean Arthropoda v4
9276eeee-07f0-47b2-9b6f-373a664d06cf	9276eeee-07f0-47b2-9b6f-373a664d06cf	9276eeee-07f0-47b2-9b6f-373a664d06cf	88e46a9b-a6dd-47af-b376-e116f4c72e76	Azores Bioportal Code A00878	Steganacarus hirsutus azorensis Pérez-Íñigo, 1992	Steganacarus hirsutus azorensis Pérez-Íñigo, 1992	hirsutus	Animalia	Arthropoda	Arachnida	Sarcoptiformes	Phthiracaridae	Steganacarus	hirsutus	azorensis	subspecies	accepted	Pérez-Íñigo, 1992	2021-03-08	ICZN	EN	http://creativecommons.org/licenses/by/4.0/legalcode	Universidade dos Açores	0909de38-df26-41ae-9d2d-60c6ed54cb85	0a80feca-b411-428a-a34e-c5c2fa07cdba	UAc	Checklist of Azorean Arthropoda v4
83be1d7c-4cde-4471-a85f-70797269db4f	83be1d7c-4cde-4471-a85f-70797269db4f	83be1d7c-4cde-4471-a85f-70797269db4f	2749997b-ecc5-4815-b643-e64cf795f9a5	Azores Bioportal Code A00881	Steganacarus insulanus Pérez-Íñigo & Pérez-Íñigo Jr., 1996	Steganacarus insulanus Pérez-Íñigo & Pérez-Íñigo Jr., 1996	Steganacarus	Animalia	Arthropoda	Arachnida	Sarcoptiformes	Phthiracaridae	Steganacarus	insulanus		species	accepted	Pérez-Íñigo & Pérez-Íñigo Jr., 1996	2021-03-08	ICZN	EN	http://creativecommons.org/licenses/by/4.0/legalcode	Universidade dos Açores	0909de38-df26-41ae-9d2d-60c6ed54cb85	0a80feca-b411-428a-a34e-c5c2fa07cdba	UAc	Checklist of Azorean Arthropoda v4
e91c3208-eeb3-4582-b3f9-4792d01dec9b	e91c3208-eeb3-4582-b3f9-4792d01dec9b	e91c3208-eeb3-4582-b3f9-4792d01dec9b	3028980f-564d-48c3-901c-b57ff4a605ba		Punctoribatidae	Punctoribatidae	Sarcoptiformes	Animalia	Arthropoda	Arachnida	Sarcoptiformes	Punctoribatidae				family	accepted		2021-03-08	ICZN	EN	http://creativecommons.org/licenses/by/4.0/legalcode	Universidade dos Açores	0909de38-df26-41ae-9d2d-60c6ed54cb85	0a80feca-b411-428a-a34e-c5c2fa07cdba	UAc	Checklist of Azorean Arthropoda v4
3e2d2712-0ee3-4ee6-99c7-85973e838bb3	3e2d2712-0ee3-4ee6-99c7-85973e838bb3	3e2d2712-0ee3-4ee6-99c7-85973e838bb3	e91c3208-eeb3-4582-b3f9-4792d01dec9b		Mycobates	Mycobates	Punctoribatidae	Animalia	Arthropoda	Arachnida	Sarcoptiformes	Punctoribatidae	Mycobates			genus	accepted		2021-03-08	ICZN	EN	http://creativecommons.org/licenses/by/4.0/legalcode	Universidade dos Açores	0909de38-df26-41ae-9d2d-60c6ed54cb85	0a80feca-b411-428a-a34e-c5c2fa07cdba	UAc	Checklist of Azorean Arthropoda v4
9aaf29d0-ce4e-444a-a302-c680ea3e1b27	9aaf29d0-ce4e-444a-a302-c680ea3e1b27	9aaf29d0-ce4e-444a-a302-c680ea3e1b27	3e2d2712-0ee3-4ee6-99c7-85973e838bb3	Azores Bioportal Code A00815	Mycobates tridentatus Weigmann, 1976	Mycobates tridentatus Weigmann, 1976	Mycobates	Animalia	Arthropoda	Arachnida	Sarcoptiformes	Punctoribatidae	Mycobates	tridentatus		species	accepted	Weigmann, 1976	2021-03-08	ICZN	EN	http://creativecommons.org/licenses/by/4.0/legalcode	Universidade dos Açores	0909de38-df26-41ae-9d2d-60c6ed54cb85	0a80feca-b411-428a-a34e-c5c2fa07cdba	UAc	Checklist of Azorean Arthropoda v4
928e8293-7aa7-4f82-8aea-0bcf99aad32d	928e8293-7aa7-4f82-8aea-0bcf99aad32d	928e8293-7aa7-4f82-8aea-0bcf99aad32d	e91c3208-eeb3-4582-b3f9-4792d01dec9b		Punctoribates	Punctoribates	Punctoribatidae	Animalia	Arthropoda	Arachnida	Sarcoptiformes	Punctoribatidae	Punctoribates			genus	accepted		2021-03-08	ICZN	EN	http://creativecommons.org/licenses/by/4.0/legalcode	Universidade dos Açores	0909de38-df26-41ae-9d2d-60c6ed54cb85	0a80feca-b411-428a-a34e-c5c2fa07cdba	UAc	Checklist of Azorean Arthropoda v4
d7178463-c43b-4384-ba3e-a3d61dc94acf	d7178463-c43b-4384-ba3e-a3d61dc94acf	d7178463-c43b-4384-ba3e-a3d61dc94acf	928e8293-7aa7-4f82-8aea-0bcf99aad32d	Azores Bioportal Code A00816	Punctoribates punctum (C.L. Koch, 1839)	Punctoribates punctum (C.L. Koch, 1839)	Punctoribates	Animalia	Arthropoda	Arachnida	Sarcoptiformes	Punctoribatidae	Punctoribates	punctum		species	accepted	(C.L. Koch, 1839)	2021-03-08	ICZN	EN	http://creativecommons.org/licenses/by/4.0/legalcode	Universidade dos Açores	0909de38-df26-41ae-9d2d-60c6ed54cb85	0a80feca-b411-428a-a34e-c5c2fa07cdba	UAc	Checklist of Azorean Arthropoda v4
ea2a7d4e-6700-4067-8df0-e8fafefc5e0f	ea2a7d4e-6700-4067-8df0-e8fafefc5e0f	ea2a7d4e-6700-4067-8df0-e8fafefc5e0f	3028980f-564d-48c3-901c-b57ff4a605ba		Quadroppiidae	Quadroppiidae	Sarcoptiformes	Animalia	Arthropoda	Arachnida	Sarcoptiformes	Quadroppiidae				family	accepted		2021-03-08	ICZN	EN	http://creativecommons.org/licenses/by/4.0/legalcode	Universidade dos Açores	0909de38-df26-41ae-9d2d-60c6ed54cb85	0a80feca-b411-428a-a34e-c5c2fa07cdba	UAc	Checklist of Azorean Arthropoda v4
311ea378-384c-4118-b1c0-3cea57399b2b	311ea378-384c-4118-b1c0-3cea57399b2b	311ea378-384c-4118-b1c0-3cea57399b2b	ea2a7d4e-6700-4067-8df0-e8fafefc5e0f		Quadroppia	Quadroppia	Quadroppiidae	Animalia	Arthropoda	Arachnida	Sarcoptiformes	Quadroppiidae	Quadroppia			genus	accepted		2021-03-08	ICZN	EN	http://creativecommons.org/licenses/by/4.0/legalcode	Universidade dos Açores	0909de38-df26-41ae-9d2d-60c6ed54cb85	0a80feca-b411-428a-a34e-c5c2fa07cdba	UAc	Checklist of Azorean Arthropoda v4
ab8cea40-67b8-4d5d-a599-110e20d02dc4	ab8cea40-67b8-4d5d-a599-110e20d02dc4	ab8cea40-67b8-4d5d-a599-110e20d02dc4	311ea378-384c-4118-b1c0-3cea57399b2b	Azores Bioportal Code A00872	Quadroppia quadricarinata (Michael, 1885)	Quadroppia quadricarinata (Michael, 1885)	Quadroppia	Animalia	Arthropoda	Arachnida	Sarcoptiformes	Quadroppiidae	Quadroppia	quadricarinata		species	accepted	(Michael, 1885)	2021-03-08	ICZN	EN	http://creativecommons.org/licenses/by/4.0/legalcode	Universidade dos Açores	0909de38-df26-41ae-9d2d-60c6ed54cb85	0a80feca-b411-428a-a34e-c5c2fa07cdba	UAc	Checklist of Azorean Arthropoda v4
760d483b-f6dd-4e8d-b64e-d19540edf560	760d483b-f6dd-4e8d-b64e-d19540edf560	760d483b-f6dd-4e8d-b64e-d19540edf560	3028980f-564d-48c3-901c-b57ff4a605ba		Scheloribatidae	Scheloribatidae	Sarcoptiformes	Animalia	Arthropoda	Arachnida	Sarcoptiformes	Scheloribatidae				family	accepted		2021-03-08	ICZN	EN	http://creativecommons.org/licenses/by/4.0/legalcode	Universidade dos Açores	0909de38-df26-41ae-9d2d-60c6ed54cb85	0a80feca-b411-428a-a34e-c5c2fa07cdba	UAc	Checklist of Azorean Arthropoda v4
316fcb7b-0eee-4e88-8183-aa4f37ee3c0f	316fcb7b-0eee-4e88-8183-aa4f37ee3c0f	316fcb7b-0eee-4e88-8183-aa4f37ee3c0f	760d483b-f6dd-4e8d-b64e-d19540edf560		Scheloribates	Scheloribates	Scheloribatidae	Animalia	Arthropoda	Arachnida	Sarcoptiformes	Scheloribatidae	Scheloribates			genus	accepted		2021-03-08	ICZN	EN	http://creativecommons.org/licenses/by/4.0/legalcode	Universidade dos Açores	0909de38-df26-41ae-9d2d-60c6ed54cb85	0a80feca-b411-428a-a34e-c5c2fa07cdba	UAc	Checklist of Azorean Arthropoda v4
833a4f7f-efa9-4f61-a9ce-68b806cee880	833a4f7f-efa9-4f61-a9ce-68b806cee880	833a4f7f-efa9-4f61-a9ce-68b806cee880	316fcb7b-0eee-4e88-8183-aa4f37ee3c0f	Azores Bioportal Code A00873	Scheloribates laevigatus (C.L. Koch, 1835)	Scheloribates laevigatus (C.L. Koch, 1835)	Scheloribates	Animalia	Arthropoda	Arachnida	Sarcoptiformes	Scheloribatidae	Scheloribates	laevigatus		species	accepted	(C.L. Koch, 1835)	2021-03-08	ICZN	EN	http://creativecommons.org/licenses/by/4.0/legalcode	Universidade dos Açores	0909de38-df26-41ae-9d2d-60c6ed54cb85	0a80feca-b411-428a-a34e-c5c2fa07cdba	UAc	Checklist of Azorean Arthropoda v4
50595b9a-d919-432f-9b07-b7c1c6c02321	50595b9a-d919-432f-9b07-b7c1c6c02321	50595b9a-d919-432f-9b07-b7c1c6c02321	316fcb7b-0eee-4e88-8183-aa4f37ee3c0f	Azores Bioportal Code A00874	Scheloribates pallidulus (C. L. Koch, 1841)	Scheloribates pallidulus (C. L. Koch, 1841)	Scheloribates	Animalia	Arthropoda	Arachnida	Sarcoptiformes	Scheloribatidae	Scheloribates	pallidulus		species	accepted	(C. L. Koch, 1841)	2021-03-08	ICZN	EN	http://creativecommons.org/licenses/by/4.0/legalcode	Universidade dos Açores	0909de38-df26-41ae-9d2d-60c6ed54cb85	0a80feca-b411-428a-a34e-c5c2fa07cdba	UAc	Checklist of Azorean Arthropoda v4
2d9709ea-233a-4759-8416-18eaea889a89	2d9709ea-233a-4759-8416-18eaea889a89	2d9709ea-233a-4759-8416-18eaea889a89	760d483b-f6dd-4e8d-b64e-d19540edf560		Topobates	Topobates	Scheloribatidae	Animalia	Arthropoda	Arachnida	Sarcoptiformes	Scheloribatidae	Topobates			genus	accepted		2021-03-08	ICZN	EN	http://creativecommons.org/licenses/by/4.0/legalcode	Universidade dos Açores	0909de38-df26-41ae-9d2d-60c6ed54cb85	0a80feca-b411-428a-a34e-c5c2fa07cdba	UAc	Checklist of Azorean Arthropoda v4
50a17a8f-4f10-4f74-bc02-06708894c6a6	50a17a8f-4f10-4f74-bc02-06708894c6a6	50a17a8f-4f10-4f74-bc02-06708894c6a6	2d9709ea-233a-4759-8416-18eaea889a89	Azores Bioportal Code A00875	Topobates alvaradoi (Pérez-Íñigo, 1969)	Topobates alvaradoi (Pérez-Íñigo, 1969)	Topobates	Animalia	Arthropoda	Arachnida	Sarcoptiformes	Scheloribatidae	Topobates	alvaradoi		species	accepted	(Pérez-Íñigo, 1969)	2021-03-08	ICZN	EN	http://creativecommons.org/licenses/by/4.0/legalcode	Universidade dos Açores	0909de38-df26-41ae-9d2d-60c6ed54cb85	0a80feca-b411-428a-a34e-c5c2fa07cdba	UAc	Checklist of Azorean Arthropoda v4
fe636b10-1d69-45e7-a00f-8f89876ae350	fe636b10-1d69-45e7-a00f-8f89876ae350	fe636b10-1d69-45e7-a00f-8f89876ae350	3028980f-564d-48c3-901c-b57ff4a605ba		Scutoverticidae	Scutoverticidae	Sarcoptiformes	Animalia	Arthropoda	Arachnida	Sarcoptiformes	Scutoverticidae				family	accepted		2021-03-08	ICZN	EN	http://creativecommons.org/licenses/by/4.0/legalcode	Universidade dos Açores	0909de38-df26-41ae-9d2d-60c6ed54cb85	0a80feca-b411-428a-a34e-c5c2fa07cdba	UAc	Checklist of Azorean Arthropoda v4
4f6d42e0-921e-4ec4-915f-f67ab6fa55f6	4f6d42e0-921e-4ec4-915f-f67ab6fa55f6	4f6d42e0-921e-4ec4-915f-f67ab6fa55f6	fe636b10-1d69-45e7-a00f-8f89876ae350		Scutovertex	Scutovertex	Scutoverticidae	Animalia	Arthropoda	Arachnida	Sarcoptiformes	Scutoverticidae	Scutovertex			genus	accepted		2021-03-08	ICZN	EN	http://creativecommons.org/licenses/by/4.0/legalcode	Universidade dos Açores	0909de38-df26-41ae-9d2d-60c6ed54cb85	0a80feca-b411-428a-a34e-c5c2fa07cdba	UAc	Checklist of Azorean Arthropoda v4
98c118f6-f2c7-4f8b-be7b-d48dd157205c	98c118f6-f2c7-4f8b-be7b-d48dd157205c	98c118f6-f2c7-4f8b-be7b-d48dd157205c	4f6d42e0-921e-4ec4-915f-f67ab6fa55f6	Azores Bioportal Code A00876	Scutovertex sculptus Michael, 1879	Scutovertex sculptus Michael, 1879	Scutovertex	Animalia	Arthropoda	Arachnida	Sarcoptiformes	Scutoverticidae	Scutovertex	sculptus		species	accepted	Michael, 1879	2021-03-08	ICZN	EN	http://creativecommons.org/licenses/by/4.0/legalcode	Universidade dos Açores	0909de38-df26-41ae-9d2d-60c6ed54cb85	0a80feca-b411-428a-a34e-c5c2fa07cdba	UAc	Checklist of Azorean Arthropoda v4
2283ce03-0f17-401c-af70-1dbca75e14cb	2283ce03-0f17-401c-af70-1dbca75e14cb	2283ce03-0f17-401c-af70-1dbca75e14cb	3028980f-564d-48c3-901c-b57ff4a605ba		Suctobelbidae	Suctobelbidae	Sarcoptiformes	Animalia	Arthropoda	Arachnida	Sarcoptiformes	Suctobelbidae				family	accepted		2021-03-08	ICZN	EN	http://creativecommons.org/licenses/by/4.0/legalcode	Universidade dos Açores	0909de38-df26-41ae-9d2d-60c6ed54cb85	0a80feca-b411-428a-a34e-c5c2fa07cdba	UAc	Checklist of Azorean Arthropoda v4
c0d80a00-1ee8-41bd-a20e-d42de7cf3174	c0d80a00-1ee8-41bd-a20e-d42de7cf3174	c0d80a00-1ee8-41bd-a20e-d42de7cf3174	2283ce03-0f17-401c-af70-1dbca75e14cb		Suctobelbella	Suctobelbella	Suctobelbidae	Animalia	Arthropoda	Arachnida	Sarcoptiformes	Suctobelbidae	Suctobelbella			genus	accepted		2021-03-08	ICZN	EN	http://creativecommons.org/licenses/by/4.0/legalcode	Universidade dos Açores	0909de38-df26-41ae-9d2d-60c6ed54cb85	0a80feca-b411-428a-a34e-c5c2fa07cdba	UAc	Checklist of Azorean Arthropoda v4
248c394f-f6f4-4914-8cdd-1498213ddd51	248c394f-f6f4-4914-8cdd-1498213ddd51	248c394f-f6f4-4914-8cdd-1498213ddd51	c0d80a00-1ee8-41bd-a20e-d42de7cf3174	Azores Bioportal Code A00880	Suctobelbella hamata Moritz, 1970	Suctobelbella hamata Moritz, 1970	Suctobelbella	Animalia	Arthropoda	Arachnida	Sarcoptiformes	Suctobelbidae	Suctobelbella	hamata		species	accepted	Moritz, 1970	2021-03-08	ICZN	EN	http://creativecommons.org/licenses/by/4.0/legalcode	Universidade dos Açores	0909de38-df26-41ae-9d2d-60c6ed54cb85	0a80feca-b411-428a-a34e-c5c2fa07cdba	UAc	Checklist of Azorean Arthropoda v4
8314f7cf-bcd3-44f0-9bac-444068609bd3	8314f7cf-bcd3-44f0-9bac-444068609bd3	8314f7cf-bcd3-44f0-9bac-444068609bd3	c0d80a00-1ee8-41bd-a20e-d42de7cf3174	Azores Bioportal Code A00885	Suctobelbella nasalis (Forsslund, 1941)	Suctobelbella nasalis (Forsslund, 1941)	Suctobelbella	Animalia	Arthropoda	Arachnida	Sarcoptiformes	Suctobelbidae	Suctobelbella	nasalis		species	accepted	(Forsslund, 1941)	2021-03-08	ICZN	EN	http://creativecommons.org/licenses/by/4.0/legalcode	Universidade dos Açores	0909de38-df26-41ae-9d2d-60c6ed54cb85	0a80feca-b411-428a-a34e-c5c2fa07cdba	UAc	Checklist of Azorean Arthropoda v4
c2cb4f21-3ec5-4d64-8b59-af17b94df61c	c2cb4f21-3ec5-4d64-8b59-af17b94df61c	c2cb4f21-3ec5-4d64-8b59-af17b94df61c	3028980f-564d-48c3-901c-b57ff4a605ba		Tectocepheidae	Tectocepheidae	Sarcoptiformes	Animalia	Arthropoda	Arachnida	Sarcoptiformes	Tectocepheidae				family	accepted		2021-03-08	ICZN	EN	http://creativecommons.org/licenses/by/4.0/legalcode	Universidade dos Açores	0909de38-df26-41ae-9d2d-60c6ed54cb85	0a80feca-b411-428a-a34e-c5c2fa07cdba	UAc	Checklist of Azorean Arthropoda v4
9ff49b0a-f7b4-4677-b55f-d5a843d17804	9ff49b0a-f7b4-4677-b55f-d5a843d17804	9ff49b0a-f7b4-4677-b55f-d5a843d17804	c2cb4f21-3ec5-4d64-8b59-af17b94df61c		Tectocepheus	Tectocepheus	Tectocepheidae	Animalia	Arthropoda	Arachnida	Sarcoptiformes	Tectocepheidae	Tectocepheus			genus	accepted		2021-03-08	ICZN	EN	http://creativecommons.org/licenses/by/4.0/legalcode	Universidade dos Açores	0909de38-df26-41ae-9d2d-60c6ed54cb85	0a80feca-b411-428a-a34e-c5c2fa07cdba	UAc	Checklist of Azorean Arthropoda v4
2fe014f9-ee06-46f2-b8fe-04b24ba4a36f	2fe014f9-ee06-46f2-b8fe-04b24ba4a36f	2fe014f9-ee06-46f2-b8fe-04b24ba4a36f	9ff49b0a-f7b4-4677-b55f-d5a843d17804	Azores Bioportal Code A00887	Tectocepheus minor Berlese, 1903	Tectocepheus minor Berlese, 1903	Tectocepheus	Animalia	Arthropoda	Arachnida	Sarcoptiformes	Tectocepheidae	Tectocepheus	minor		species	accepted	Berlese, 1903	2021-03-08	ICZN	EN	http://creativecommons.org/licenses/by/4.0/legalcode	Universidade dos Açores	0909de38-df26-41ae-9d2d-60c6ed54cb85	0a80feca-b411-428a-a34e-c5c2fa07cdba	UAc	Checklist of Azorean Arthropoda v4
1bfd2d44-c2d1-4313-adcd-975cf0873852	1bfd2d44-c2d1-4313-adcd-975cf0873852	1bfd2d44-c2d1-4313-adcd-975cf0873852	3028980f-564d-48c3-901c-b57ff4a605ba		Trouessartiidae	Trouessartiidae	Sarcoptiformes	Animalia	Arthropoda	Arachnida	Sarcoptiformes	Trouessartiidae				family	accepted		2021-03-08	ICZN	EN	http://creativecommons.org/licenses/by/4.0/legalcode	Universidade dos Açores	0909de38-df26-41ae-9d2d-60c6ed54cb85	0a80feca-b411-428a-a34e-c5c2fa07cdba	UAc	Checklist of Azorean Arthropoda v4
50fec35e-84af-4ba5-a6a1-7891a35e11e6	50fec35e-84af-4ba5-a6a1-7891a35e11e6	50fec35e-84af-4ba5-a6a1-7891a35e11e6	1bfd2d44-c2d1-4313-adcd-975cf0873852		Trouessartia	Trouessartia	Trouessartiidae	Animalia	Arthropoda	Arachnida	Sarcoptiformes	Trouessartiidae	Trouessartia			genus	accepted		2021-03-08	ICZN	EN	http://creativecommons.org/licenses/by/4.0/legalcode	Universidade dos Açores	0909de38-df26-41ae-9d2d-60c6ed54cb85	0a80feca-b411-428a-a34e-c5c2fa07cdba	UAc	Checklist of Azorean Arthropoda v4
bc887589-b6a3-44b3-8928-16adf1a9baec	bc887589-b6a3-44b3-8928-16adf1a9baec	bc887589-b6a3-44b3-8928-16adf1a9baec	50fec35e-84af-4ba5-a6a1-7891a35e11e6	Azores Bioportal Code A00895	Trouessartia trouessarti Oudemans, 1904	Trouessartia trouessarti Oudemans, 1904	Trouessartia	Animalia	Arthropoda	Arachnida	Sarcoptiformes	Trouessartiidae	Trouessartia	trouessarti		species	accepted	Oudemans, 1904	2021-03-08	ICZN	EN	http://creativecommons.org/licenses/by/4.0/legalcode	Universidade dos Açores	0909de38-df26-41ae-9d2d-60c6ed54cb85	0a80feca-b411-428a-a34e-c5c2fa07cdba	UAc	Checklist of Azorean Arthropoda v4
2f3bab75-18d5-498d-8cba-6f505fc05bbf	2f3bab75-18d5-498d-8cba-6f505fc05bbf	2f3bab75-18d5-498d-8cba-6f505fc05bbf	3028980f-564d-48c3-901c-b57ff4a605ba		Xenillidae	Xenillidae	Sarcoptiformes	Animalia	Arthropoda	Arachnida	Sarcoptiformes	Xenillidae				family	accepted		2021-03-08	ICZN	EN	http://creativecommons.org/licenses/by/4.0/legalcode	Universidade dos Açores	0909de38-df26-41ae-9d2d-60c6ed54cb85	0a80feca-b411-428a-a34e-c5c2fa07cdba	UAc	Checklist of Azorean Arthropoda v4
bc50cf4a-5f9e-4a59-bed7-b4d7a422a2d7	bc50cf4a-5f9e-4a59-bed7-b4d7a422a2d7	bc50cf4a-5f9e-4a59-bed7-b4d7a422a2d7	2f3bab75-18d5-498d-8cba-6f505fc05bbf		Xenillus	Xenillus	Xenillidae	Animalia	Arthropoda	Arachnida	Sarcoptiformes	Xenillidae	Xenillus			genus	accepted		2021-03-08	ICZN	EN	http://creativecommons.org/licenses/by/4.0/legalcode	Universidade dos Açores	0909de38-df26-41ae-9d2d-60c6ed54cb85	0a80feca-b411-428a-a34e-c5c2fa07cdba	UAc	Checklist of Azorean Arthropoda v4
1b39c3d6-fbb3-4b05-b1d3-4d40c07aac2d	1b39c3d6-fbb3-4b05-b1d3-4d40c07aac2d	1b39c3d6-fbb3-4b05-b1d3-4d40c07aac2d	bc50cf4a-5f9e-4a59-bed7-b4d7a422a2d7	Azores Bioportal Code A00900	Xenillus discrepans Grandjean, 1936	Xenillus discrepans Grandjean, 1936	Xenillus	Animalia	Arthropoda	Arachnida	Sarcoptiformes	Xenillidae	Xenillus	discrepans		species	accepted	Grandjean, 1936	2021-03-08	ICZN	EN	http://creativecommons.org/licenses/by/4.0/legalcode	Universidade dos Açores	0909de38-df26-41ae-9d2d-60c6ed54cb85	0a80feca-b411-428a-a34e-c5c2fa07cdba	UAc	Checklist of Azorean Arthropoda v4
9b141748-c42f-42de-8810-89b4679cf49e	9b141748-c42f-42de-8810-89b4679cf49e	9b141748-c42f-42de-8810-89b4679cf49e	1b39c3d6-fbb3-4b05-b1d3-4d40c07aac2d	Azores Bioportal Code A00901	Xenillus discrepans azorensis Pérez-Íñigo, 1987	Xenillus discrepans azorensis Pérez-Íñigo, 1987	discrepans	Animalia	Arthropoda	Arachnida	Sarcoptiformes	Xenillidae	Xenillus	discrepans	azorensis	subspecies	accepted	Pérez-Íñigo, 1987	2021-03-08	ICZN	EN	http://creativecommons.org/licenses/by/4.0/legalcode	Universidade dos Açores	0909de38-df26-41ae-9d2d-60c6ed54cb85	0a80feca-b411-428a-a34e-c5c2fa07cdba	UAc	Checklist of Azorean Arthropoda v4
dde556e9-c064-4b43-a061-4f481a583a8c	dde556e9-c064-4b43-a061-4f481a583a8c	dde556e9-c064-4b43-a061-4f481a583a8c	1b39c3d6-fbb3-4b05-b1d3-4d40c07aac2d	Azores Bioportal Code A00899	Xenillus discrepans discrepans Grandjean, 1936	Xenillus discrepans discrepans Grandjean, 1936	discrepans	Animalia	Arthropoda	Arachnida	Sarcoptiformes	Xenillidae	Xenillus	discrepans	discrepans	subspecies	accepted	Grandjean, 1936	2021-03-08	ICZN	EN	http://creativecommons.org/licenses/by/4.0/legalcode	Universidade dos Açores	0909de38-df26-41ae-9d2d-60c6ed54cb85	0a80feca-b411-428a-a34e-c5c2fa07cdba	UAc	Checklist of Azorean Arthropoda v4
dd6c5923-0164-442a-a330-9a2c8a25ede7	dd6c5923-0164-442a-a330-9a2c8a25ede7	dd6c5923-0164-442a-a330-9a2c8a25ede7	ae902ab4-5c42-4ccb-906a-0fa10ad18282		Trombidiformes	Trombidiformes	Arachnida	Animalia	Arthropoda	Arachnida	Trombidiformes					order	accepted		2022-01-06	ICZN	EN	http://creativecommons.org/licenses/by/4.0/legalcode	Universidade dos Açores	0909de38-df26-41ae-9d2d-60c6ed54cb85	0a80feca-b411-428a-a34e-c5c2fa07cdba	UAc	Checklist of Azorean Arthropoda v4
e0ad3d61-0738-41f8-b106-0b804909ae7f	e0ad3d61-0738-41f8-b106-0b804909ae7f	e0ad3d61-0738-41f8-b106-0b804909ae7f	dd6c5923-0164-442a-a330-9a2c8a25ede7		Cheyletidae	Cheyletidae	Trombidiformes	Animalia	Arthropoda	Arachnida	Trombidiformes	Cheyletidae				family	accepted		2022-01-06	ICZN	EN	http://creativecommons.org/licenses/by/4.0/legalcode	Universidade dos Açores	0909de38-df26-41ae-9d2d-60c6ed54cb85	0a80feca-b411-428a-a34e-c5c2fa07cdba	UAc	Checklist of Azorean Arthropoda v4
010b0b15-589c-4288-9e61-d55fcbd6e79c	010b0b15-589c-4288-9e61-d55fcbd6e79c	010b0b15-589c-4288-9e61-d55fcbd6e79c	e0ad3d61-0738-41f8-b106-0b804909ae7f		Cheletomorpha	Cheletomorpha	Cheyletidae	Animalia	Arthropoda	Arachnida	Trombidiformes	Cheyletidae	Cheletomorpha			genus	accepted		2022-01-06	ICZN	EN	http://creativecommons.org/licenses/by/4.0/legalcode	Universidade dos Açores	0909de38-df26-41ae-9d2d-60c6ed54cb85	0a80feca-b411-428a-a34e-c5c2fa07cdba	UAc	Checklist of Azorean Arthropoda v4
85f83f3b-3c0a-4a37-ada8-d3b6fd318db6	85f83f3b-3c0a-4a37-ada8-d3b6fd318db6	85f83f3b-3c0a-4a37-ada8-d3b6fd318db6	010b0b15-589c-4288-9e61-d55fcbd6e79c	Azores Bioportal Code A00752	Cheletomorpha lepidopterorum (Shaw, 1794)	Cheletomorpha lepidopterorum (Shaw, 1794)	Cheletomorpha	Animalia	Arthropoda	Arachnida	Trombidiformes	Cheyletidae	Cheletomorpha	lepidopterorum		species	accepted	(Shaw, 1794)	2022-01-06	ICZN	EN	http://creativecommons.org/licenses/by/4.0/legalcode	Universidade dos Açores	0909de38-df26-41ae-9d2d-60c6ed54cb85	0a80feca-b411-428a-a34e-c5c2fa07cdba	UAc	Checklist of Azorean Arthropoda v4
89e64a2b-ba48-4efa-9894-23e28dc7ed8c	89e64a2b-ba48-4efa-9894-23e28dc7ed8c	89e64a2b-ba48-4efa-9894-23e28dc7ed8c	e0ad3d61-0738-41f8-b106-0b804909ae7f		Cheyletus	Cheyletus	Cheyletidae	Animalia	Arthropoda	Arachnida	Trombidiformes	Cheyletidae	Cheyletus			genus	accepted		2022-01-06	ICZN	EN	http://creativecommons.org/licenses/by/4.0/legalcode	Universidade dos Açores	0909de38-df26-41ae-9d2d-60c6ed54cb85	0a80feca-b411-428a-a34e-c5c2fa07cdba	UAc	Checklist of Azorean Arthropoda v4
6c2d34c3-957d-40d5-a528-f0c623c69f1c	6c2d34c3-957d-40d5-a528-f0c623c69f1c	6c2d34c3-957d-40d5-a528-f0c623c69f1c	89e64a2b-ba48-4efa-9894-23e28dc7ed8c	Azores Bioportal Code A00753	Cheyletus eruditus (Schrank, 1781)	Cheyletus eruditus (Schrank, 1781)	Cheyletus	Animalia	Arthropoda	Arachnida	Trombidiformes	Cheyletidae	Cheyletus	eruditus		species	accepted	(Schrank, 1781)	2022-01-06	ICZN	EN	http://creativecommons.org/licenses/by/4.0/legalcode	Universidade dos Açores	0909de38-df26-41ae-9d2d-60c6ed54cb85	0a80feca-b411-428a-a34e-c5c2fa07cdba	UAc	Checklist of Azorean Arthropoda v4
ad77d70e-bfb0-4f4d-91c6-b7eac2321238	ad77d70e-bfb0-4f4d-91c6-b7eac2321238	ad77d70e-bfb0-4f4d-91c6-b7eac2321238	89e64a2b-ba48-4efa-9894-23e28dc7ed8c	Azores Bioportal Code A00754	Cheyletus malaccensis Oudemans, 1903	Cheyletus malaccensis Oudemans, 1903	Cheyletus	Animalia	Arthropoda	Arachnida	Trombidiformes	Cheyletidae	Cheyletus	malaccensis		species	accepted	Oudemans, 1903	2022-01-06	ICZN	EN	http://creativecommons.org/licenses/by/4.0/legalcode	Universidade dos Açores	0909de38-df26-41ae-9d2d-60c6ed54cb85	0a80feca-b411-428a-a34e-c5c2fa07cdba	UAc	Checklist of Azorean Arthropoda v4
e8e26047-880f-4f7e-afff-3e6394b9893d	e8e26047-880f-4f7e-afff-3e6394b9893d	e8e26047-880f-4f7e-afff-3e6394b9893d	e0ad3d61-0738-41f8-b106-0b804909ae7f		Eucheyletia	Eucheyletia	Cheyletidae	Animalia	Arthropoda	Arachnida	Trombidiformes	Cheyletidae	Eucheyletia			genus	accepted		2022-01-06	ICZN	EN	http://creativecommons.org/licenses/by/4.0/legalcode	Universidade dos Açores	0909de38-df26-41ae-9d2d-60c6ed54cb85	0a80feca-b411-428a-a34e-c5c2fa07cdba	UAc	Checklist of Azorean Arthropoda v4
4d23444e-4c53-4973-a264-88edda8d5e4a	4d23444e-4c53-4973-a264-88edda8d5e4a	4d23444e-4c53-4973-a264-88edda8d5e4a	e8e26047-880f-4f7e-afff-3e6394b9893d	Azores Bioportal Code A00755	Eucheyletia flabellifera (Michael, 1878)	Eucheyletia flabellifera (Michael, 1878)	Eucheyletia	Animalia	Arthropoda	Arachnida	Trombidiformes	Cheyletidae	Eucheyletia	flabellifera		species	accepted	(Michael, 1878)	2022-01-06	ICZN	EN	http://creativecommons.org/licenses/by/4.0/legalcode	Universidade dos Açores	0909de38-df26-41ae-9d2d-60c6ed54cb85	0a80feca-b411-428a-a34e-c5c2fa07cdba	UAc	Checklist of Azorean Arthropoda v4
26138b7e-b7a3-4049-af39-42fb778cea48	26138b7e-b7a3-4049-af39-42fb778cea48	26138b7e-b7a3-4049-af39-42fb778cea48	e0ad3d61-0738-41f8-b106-0b804909ae7f		Hemicheyletia	Hemicheyletia	Cheyletidae	Animalia	Arthropoda	Arachnida	Trombidiformes	Cheyletidae	Hemicheyletia			genus	accepted		2022-01-06	ICZN	EN	http://creativecommons.org/licenses/by/4.0/legalcode	Universidade dos Açores	0909de38-df26-41ae-9d2d-60c6ed54cb85	0a80feca-b411-428a-a34e-c5c2fa07cdba	UAc	Checklist of Azorean Arthropoda v4
8c04ac64-314a-4ca8-9355-76c49006d909	8c04ac64-314a-4ca8-9355-76c49006d909	8c04ac64-314a-4ca8-9355-76c49006d909	26138b7e-b7a3-4049-af39-42fb778cea48	Azores Bioportal Code A00756	Hemicheyletia wellsi (Baker, 1949)	Hemicheyletia wellsi (Baker, 1949)	Hemicheyletia	Animalia	Arthropoda	Arachnida	Trombidiformes	Cheyletidae	Hemicheyletia	wellsi		species	accepted	(Baker, 1949)	2022-01-06	ICZN	EN	http://creativecommons.org/licenses/by/4.0/legalcode	Universidade dos Açores	0909de38-df26-41ae-9d2d-60c6ed54cb85	0a80feca-b411-428a-a34e-c5c2fa07cdba	UAc	Checklist of Azorean Arthropoda v4
755372a0-9b20-4a85-b921-66766495a29b	755372a0-9b20-4a85-b921-66766495a29b	755372a0-9b20-4a85-b921-66766495a29b	dd6c5923-0164-442a-a330-9a2c8a25ede7		Eriophyidae	Eriophyidae	Trombidiformes	Animalia	Arthropoda	Arachnida	Trombidiformes	Eriophyidae				family	accepted		2022-01-06	ICZN	EN	http://creativecommons.org/licenses/by/4.0/legalcode	Universidade dos Açores	0909de38-df26-41ae-9d2d-60c6ed54cb85	0a80feca-b411-428a-a34e-c5c2fa07cdba	UAc	Checklist of Azorean Arthropoda v4
ce647389-9361-4da8-a842-b0997363bcc3	ce647389-9361-4da8-a842-b0997363bcc3	ce647389-9361-4da8-a842-b0997363bcc3	755372a0-9b20-4a85-b921-66766495a29b		Aceria	Aceria	Eriophyidae	Animalia	Arthropoda	Arachnida	Trombidiformes	Eriophyidae	Aceria			genus	accepted		2022-01-06	ICZN	EN	http://creativecommons.org/licenses/by/4.0/legalcode	Universidade dos Açores	0909de38-df26-41ae-9d2d-60c6ed54cb85	0a80feca-b411-428a-a34e-c5c2fa07cdba	UAc	Checklist of Azorean Arthropoda v4
7dbe2a70-5e34-4e6a-ab15-7c1ada4845fa	7dbe2a70-5e34-4e6a-ab15-7c1ada4845fa	7dbe2a70-5e34-4e6a-ab15-7c1ada4845fa	ce647389-9361-4da8-a842-b0997363bcc3	Azores Bioportal Code A00761	Aceria sheldoni (Ewing, 1937)	Aceria sheldoni (Ewing, 1937)	Aceria	Animalia	Arthropoda	Arachnida	Trombidiformes	Eriophyidae	Aceria	sheldoni		species	accepted	(Ewing, 1937)	2022-01-06	ICZN	EN	http://creativecommons.org/licenses/by/4.0/legalcode	Universidade dos Açores	0909de38-df26-41ae-9d2d-60c6ed54cb85	0a80feca-b411-428a-a34e-c5c2fa07cdba	UAc	Checklist of Azorean Arthropoda v4
d866c4ca-1efd-46de-8287-8098d8821afb	d866c4ca-1efd-46de-8287-8098d8821afb	d866c4ca-1efd-46de-8287-8098d8821afb	755372a0-9b20-4a85-b921-66766495a29b		Calacarus	Calacarus	Eriophyidae	Animalia	Arthropoda	Arachnida	Trombidiformes	Eriophyidae	Calacarus			genus	accepted		2022-01-06	ICZN	EN	http://creativecommons.org/licenses/by/4.0/legalcode	Universidade dos Açores	0909de38-df26-41ae-9d2d-60c6ed54cb85	0a80feca-b411-428a-a34e-c5c2fa07cdba	UAc	Checklist of Azorean Arthropoda v4
9fac33d5-86b2-4e62-b1dd-2fbad9fbe58f	9fac33d5-86b2-4e62-b1dd-2fbad9fbe58f	9fac33d5-86b2-4e62-b1dd-2fbad9fbe58f	d866c4ca-1efd-46de-8287-8098d8821afb	Azores Bioportal Code A00763	Calacarus carinatus (Green, 1890)	Calacarus carinatus (Green, 1890)	Calacarus	Animalia	Arthropoda	Arachnida	Trombidiformes	Eriophyidae	Calacarus	carinatus		species	accepted	(Green, 1890)	2022-01-06	ICZN	EN	http://creativecommons.org/licenses/by/4.0/legalcode	Universidade dos Açores	0909de38-df26-41ae-9d2d-60c6ed54cb85	0a80feca-b411-428a-a34e-c5c2fa07cdba	UAc	Checklist of Azorean Arthropoda v4
831afa04-bfce-4645-9987-8c21bb0362a3	831afa04-bfce-4645-9987-8c21bb0362a3	831afa04-bfce-4645-9987-8c21bb0362a3	755372a0-9b20-4a85-b921-66766495a29b		Calepitrimerus	Calepitrimerus	Eriophyidae	Animalia	Arthropoda	Arachnida	Trombidiformes	Eriophyidae	Calepitrimerus			genus	accepted		2022-01-06	ICZN	EN	http://creativecommons.org/licenses/by/4.0/legalcode	Universidade dos Açores	0909de38-df26-41ae-9d2d-60c6ed54cb85	0a80feca-b411-428a-a34e-c5c2fa07cdba	UAc	Checklist of Azorean Arthropoda v4
3023a99f-679c-4e50-824a-95539bd378cb	3023a99f-679c-4e50-824a-95539bd378cb	3023a99f-679c-4e50-824a-95539bd378cb	831afa04-bfce-4645-9987-8c21bb0362a3	Azores Bioportal Code A02359	Calepitrimerus vitis (Nalepa, 1905)	Calepitrimerus vitis (Nalepa, 1905)	Calepitrimerus	Animalia	Arthropoda	Arachnida	Trombidiformes	Eriophyidae	Calepitrimerus	vitis		species	accepted	(Nalepa, 1905)	2022-01-06	ICZN	EN	http://creativecommons.org/licenses/by/4.0/legalcode	Universidade dos Açores	0909de38-df26-41ae-9d2d-60c6ed54cb85	0a80feca-b411-428a-a34e-c5c2fa07cdba	UAc	Checklist of Azorean Arthropoda v4
b99def6e-0188-47a3-bcc3-ed06fa32c43b	b99def6e-0188-47a3-bcc3-ed06fa32c43b	b99def6e-0188-47a3-bcc3-ed06fa32c43b	755372a0-9b20-4a85-b921-66766495a29b		Colomerus	Colomerus	Eriophyidae	Animalia	Arthropoda	Arachnida	Trombidiformes	Eriophyidae	Colomerus			genus	accepted		2022-01-06	ICZN	EN	http://creativecommons.org/licenses/by/4.0/legalcode	Universidade dos Açores	0909de38-df26-41ae-9d2d-60c6ed54cb85	0a80feca-b411-428a-a34e-c5c2fa07cdba	UAc	Checklist of Azorean Arthropoda v4
3d4ee30f-5c30-4162-af8a-35633ee70204	3d4ee30f-5c30-4162-af8a-35633ee70204	3d4ee30f-5c30-4162-af8a-35633ee70204	b99def6e-0188-47a3-bcc3-ed06fa32c43b	Azores Bioportal Code A02360	Colomerus vitis (Pagenstecher, 1857)	Colomerus vitis (Pagenstecher, 1857)	Colomerus	Animalia	Arthropoda	Arachnida	Trombidiformes	Eriophyidae	Colomerus	vitis		species	accepted	(Pagenstecher, 1857)	2022-01-06	ICZN	EN	http://creativecommons.org/licenses/by/4.0/legalcode	Universidade dos Açores	0909de38-df26-41ae-9d2d-60c6ed54cb85	0a80feca-b411-428a-a34e-c5c2fa07cdba	UAc	Checklist of Azorean Arthropoda v4
9df4bd89-570b-49d3-9296-6101ef6e0d01	9df4bd89-570b-49d3-9296-6101ef6e0d01	9df4bd89-570b-49d3-9296-6101ef6e0d01	dd6c5923-0164-442a-a330-9a2c8a25ede7		Erythraeidae	Erythraeidae	Trombidiformes	Animalia	Arthropoda	Arachnida	Trombidiformes	Erythraeidae				family	accepted		2022-01-06	ICZN	EN	http://creativecommons.org/licenses/by/4.0/legalcode	Universidade dos Açores	0909de38-df26-41ae-9d2d-60c6ed54cb85	0a80feca-b411-428a-a34e-c5c2fa07cdba	UAc	Checklist of Azorean Arthropoda v4
01adeae7-2dfc-4a05-adb7-3685563279d8	01adeae7-2dfc-4a05-adb7-3685563279d8	01adeae7-2dfc-4a05-adb7-3685563279d8	9df4bd89-570b-49d3-9296-6101ef6e0d01		Leptus	Leptus	Erythraeidae	Animalia	Arthropoda	Arachnida	Trombidiformes	Erythraeidae	Leptus			genus	accepted		2022-01-06	ICZN	EN	http://creativecommons.org/licenses/by/4.0/legalcode	Universidade dos Açores	0909de38-df26-41ae-9d2d-60c6ed54cb85	0a80feca-b411-428a-a34e-c5c2fa07cdba	UAc	Checklist of Azorean Arthropoda v4
96244a35-a1ea-4b01-90d1-a6b8e85a2e79	96244a35-a1ea-4b01-90d1-a6b8e85a2e79	96244a35-a1ea-4b01-90d1-a6b8e85a2e79	01adeae7-2dfc-4a05-adb7-3685563279d8	Azores Bioportal Code A00762	Leptus killingtoni Turk, 1945	Leptus killingtoni Turk, 1945	Leptus	Animalia	Arthropoda	Arachnida	Trombidiformes	Erythraeidae	Leptus	killingtoni		species	accepted	Turk, 1945	2022-01-06	ICZN	EN	http://creativecommons.org/licenses/by/4.0/legalcode	Universidade dos Açores	0909de38-df26-41ae-9d2d-60c6ed54cb85	0a80feca-b411-428a-a34e-c5c2fa07cdba	UAc	Checklist of Azorean Arthropoda v4
c3a5d5d1-e364-4213-9c93-dc8f25a94311	c3a5d5d1-e364-4213-9c93-dc8f25a94311	c3a5d5d1-e364-4213-9c93-dc8f25a94311	dd6c5923-0164-442a-a330-9a2c8a25ede7		Tarsonemidae	Tarsonemidae	Trombidiformes	Animalia	Arthropoda	Arachnida	Trombidiformes	Tarsonemidae				family	accepted		2022-01-06	ICZN	EN	http://creativecommons.org/licenses/by/4.0/legalcode	Universidade dos Açores	0909de38-df26-41ae-9d2d-60c6ed54cb85	0a80feca-b411-428a-a34e-c5c2fa07cdba	UAc	Checklist of Azorean Arthropoda v4
196f53e5-a2d3-4f33-8ac0-0acac9bf0425	196f53e5-a2d3-4f33-8ac0-0acac9bf0425	196f53e5-a2d3-4f33-8ac0-0acac9bf0425	c3a5d5d1-e364-4213-9c93-dc8f25a94311		Fungitarsonemus	Fungitarsonemus	Tarsonemidae	Animalia	Arthropoda	Arachnida	Trombidiformes	Tarsonemidae	Fungitarsonemus			genus	accepted		2022-01-06	ICZN	EN	http://creativecommons.org/licenses/by/4.0/legalcode	Universidade dos Açores	0909de38-df26-41ae-9d2d-60c6ed54cb85	0a80feca-b411-428a-a34e-c5c2fa07cdba	UAc	Checklist of Azorean Arthropoda v4
98eefcad-2722-468a-90b2-b0f7939fcf96	98eefcad-2722-468a-90b2-b0f7939fcf96	98eefcad-2722-468a-90b2-b0f7939fcf96	196f53e5-a2d3-4f33-8ac0-0acac9bf0425	Azores Bioportal Code A00884	Fungitarsonemus peregrinus (Beer, 1954)	Fungitarsonemus peregrinus (Beer, 1954)	Fungitarsonemus	Animalia	Arthropoda	Arachnida	Trombidiformes	Tarsonemidae	Fungitarsonemus	peregrinus		species	accepted	(Beer, 1954)	2022-01-06	ICZN	EN	http://creativecommons.org/licenses/by/4.0/legalcode	Universidade dos Açores	0909de38-df26-41ae-9d2d-60c6ed54cb85	0a80feca-b411-428a-a34e-c5c2fa07cdba	UAc	Checklist of Azorean Arthropoda v4
d7c9d962-0ffa-4274-bfe8-140976209d4d	d7c9d962-0ffa-4274-bfe8-140976209d4d	d7c9d962-0ffa-4274-bfe8-140976209d4d	c3a5d5d1-e364-4213-9c93-dc8f25a94311		Polyphagotarsonemus	Polyphagotarsonemus	Tarsonemidae	Animalia	Arthropoda	Arachnida	Trombidiformes	Tarsonemidae	Polyphagotarsonemus			genus	accepted		2022-01-06	ICZN	EN	http://creativecommons.org/licenses/by/4.0/legalcode	Universidade dos Açores	0909de38-df26-41ae-9d2d-60c6ed54cb85	0a80feca-b411-428a-a34e-c5c2fa07cdba	UAc	Checklist of Azorean Arthropoda v4
02186c21-b8ce-4877-8750-b65e738e88e0	02186c21-b8ce-4877-8750-b65e738e88e0	02186c21-b8ce-4877-8750-b65e738e88e0	d7c9d962-0ffa-4274-bfe8-140976209d4d	Azores Bioportal Code A00886	Polyphagotarsonemus latus (Banks, 1904)	Polyphagotarsonemus latus (Banks, 1904)	Polyphagotarsonemus	Animalia	Arthropoda	Arachnida	Trombidiformes	Tarsonemidae	Polyphagotarsonemus	latus		species	accepted	(Banks, 1904)	2022-01-06	ICZN	EN	http://creativecommons.org/licenses/by/4.0/legalcode	Universidade dos Açores	0909de38-df26-41ae-9d2d-60c6ed54cb85	0a80feca-b411-428a-a34e-c5c2fa07cdba	UAc	Checklist of Azorean Arthropoda v4
fa5879bc-59ef-4fc9-aeca-c5e0d1142672	fa5879bc-59ef-4fc9-aeca-c5e0d1142672	fa5879bc-59ef-4fc9-aeca-c5e0d1142672	dd6c5923-0164-442a-a330-9a2c8a25ede7		Tenuipalpidae	Tenuipalpidae	Trombidiformes	Animalia	Arthropoda	Arachnida	Trombidiformes	Tenuipalpidae				family	accepted		2022-01-06	ICZN	EN	http://creativecommons.org/licenses/by/4.0/legalcode	Universidade dos Açores	0909de38-df26-41ae-9d2d-60c6ed54cb85	0a80feca-b411-428a-a34e-c5c2fa07cdba	UAc	Checklist of Azorean Arthropoda v4
5473d266-0101-464f-9993-80d18073cd2c	5473d266-0101-464f-9993-80d18073cd2c	5473d266-0101-464f-9993-80d18073cd2c	fa5879bc-59ef-4fc9-aeca-c5e0d1142672		Brevipalpus	Brevipalpus	Tenuipalpidae	Animalia	Arthropoda	Arachnida	Trombidiformes	Tenuipalpidae	Brevipalpus			genus	accepted		2022-01-06	ICZN	EN	http://creativecommons.org/licenses/by/4.0/legalcode	Universidade dos Açores	0909de38-df26-41ae-9d2d-60c6ed54cb85	0a80feca-b411-428a-a34e-c5c2fa07cdba	UAc	Checklist of Azorean Arthropoda v4
a4ad4f0d-9bd1-4cfa-8ed9-40098d753db2	a4ad4f0d-9bd1-4cfa-8ed9-40098d753db2	a4ad4f0d-9bd1-4cfa-8ed9-40098d753db2	5473d266-0101-464f-9993-80d18073cd2c	Azores Bioportal Code A00888	Brevipalpus obovatus Donnadieu, 1875	Brevipalpus obovatus Donnadieu, 1875	Brevipalpus	Animalia	Arthropoda	Arachnida	Trombidiformes	Tenuipalpidae	Brevipalpus	obovatus		species	accepted	Donnadieu, 1875	2022-01-06	ICZN	EN	http://creativecommons.org/licenses/by/4.0/legalcode	Universidade dos Açores	0909de38-df26-41ae-9d2d-60c6ed54cb85	0a80feca-b411-428a-a34e-c5c2fa07cdba	UAc	Checklist of Azorean Arthropoda v4
8a64c9b9-f4a1-4ec7-9355-63cb021e0572	8a64c9b9-f4a1-4ec7-9355-63cb021e0572	8a64c9b9-f4a1-4ec7-9355-63cb021e0572	5473d266-0101-464f-9993-80d18073cd2c	Azores Bioportal Code A00889	Brevipalpus phoenicis (Geijskes, 1939)	Brevipalpus phoenicis (Geijskes, 1939)	Brevipalpus	Animalia	Arthropoda	Arachnida	Trombidiformes	Tenuipalpidae	Brevipalpus	phoenicis		species	accepted	(Geijskes, 1939)	2022-01-06	ICZN	EN	http://creativecommons.org/licenses/by/4.0/legalcode	Universidade dos Açores	0909de38-df26-41ae-9d2d-60c6ed54cb85	0a80feca-b411-428a-a34e-c5c2fa07cdba	UAc	Checklist of Azorean Arthropoda v4
f62153a2-3613-410d-b5dd-3d84eda7c1b8	f62153a2-3613-410d-b5dd-3d84eda7c1b8	f62153a2-3613-410d-b5dd-3d84eda7c1b8	dd6c5923-0164-442a-a330-9a2c8a25ede7		Tetranychidae	Tetranychidae	Trombidiformes	Animalia	Arthropoda	Arachnida	Trombidiformes	Tetranychidae				family	accepted		2022-01-06	ICZN	EN	http://creativecommons.org/licenses/by/4.0/legalcode	Universidade dos Açores	0909de38-df26-41ae-9d2d-60c6ed54cb85	0a80feca-b411-428a-a34e-c5c2fa07cdba	UAc	Checklist of Azorean Arthropoda v4
a6b4035e-996d-4056-8235-74b78fa2f8dd	a6b4035e-996d-4056-8235-74b78fa2f8dd	a6b4035e-996d-4056-8235-74b78fa2f8dd	f62153a2-3613-410d-b5dd-3d84eda7c1b8		Panonychus	Panonychus	Tetranychidae	Animalia	Arthropoda	Arachnida	Trombidiformes	Tetranychidae	Panonychus			genus	accepted		2022-01-06	ICZN	EN	http://creativecommons.org/licenses/by/4.0/legalcode	Universidade dos Açores	0909de38-df26-41ae-9d2d-60c6ed54cb85	0a80feca-b411-428a-a34e-c5c2fa07cdba	UAc	Checklist of Azorean Arthropoda v4
013e0982-9a9a-46f5-a81f-4a09ff64b06c	013e0982-9a9a-46f5-a81f-4a09ff64b06c	013e0982-9a9a-46f5-a81f-4a09ff64b06c	a6b4035e-996d-4056-8235-74b78fa2f8dd	Azores Bioportal Code A00890	Panonychus citri (McGregor, 1916)	Panonychus citri (McGregor, 1916)	Panonychus	Animalia	Arthropoda	Arachnida	Trombidiformes	Tetranychidae	Panonychus	citri		species	accepted	(McGregor, 1916)	2022-01-06	ICZN	EN	http://creativecommons.org/licenses/by/4.0/legalcode	Universidade dos Açores	0909de38-df26-41ae-9d2d-60c6ed54cb85	0a80feca-b411-428a-a34e-c5c2fa07cdba	UAc	Checklist of Azorean Arthropoda v4
c9355372-90c8-46d4-b196-403b2c28d20d	c9355372-90c8-46d4-b196-403b2c28d20d	c9355372-90c8-46d4-b196-403b2c28d20d	a6b4035e-996d-4056-8235-74b78fa2f8dd	Azores Bioportal Code A00891	Panonychus ulmi (C.L. Koch, 1836)	Panonychus ulmi (C.L. Koch, 1836)	Panonychus	Animalia	Arthropoda	Arachnida	Trombidiformes	Tetranychidae	Panonychus	ulmi		species	accepted	(C.L. Koch, 1836)	2022-01-06	ICZN	EN	http://creativecommons.org/licenses/by/4.0/legalcode	Universidade dos Açores	0909de38-df26-41ae-9d2d-60c6ed54cb85	0a80feca-b411-428a-a34e-c5c2fa07cdba	UAc	Checklist of Azorean Arthropoda v4
11d4079d-6e34-4bb0-a724-bfd521779cc8	11d4079d-6e34-4bb0-a724-bfd521779cc8	11d4079d-6e34-4bb0-a724-bfd521779cc8	f62153a2-3613-410d-b5dd-3d84eda7c1b8		Tetranychus	Tetranychus	Tetranychidae	Animalia	Arthropoda	Arachnida	Trombidiformes	Tetranychidae	Tetranychus			genus	accepted		2022-01-06	ICZN	EN	http://creativecommons.org/licenses/by/4.0/legalcode	Universidade dos Açores	0909de38-df26-41ae-9d2d-60c6ed54cb85	0a80feca-b411-428a-a34e-c5c2fa07cdba	UAc	Checklist of Azorean Arthropoda v4
32b97432-120e-444d-9a9b-eb6f75cb2ca1	32b97432-120e-444d-9a9b-eb6f75cb2ca1	32b97432-120e-444d-9a9b-eb6f75cb2ca1	11d4079d-6e34-4bb0-a724-bfd521779cc8	Azores Bioportal Code A00892	Tetranychus ludeni Zacher, 1913	Tetranychus ludeni Zacher, 1913	Tetranychus	Animalia	Arthropoda	Arachnida	Trombidiformes	Tetranychidae	Tetranychus	ludeni		species	accepted	Zacher, 1913	2022-01-06	ICZN	EN	http://creativecommons.org/licenses/by/4.0/legalcode	Universidade dos Açores	0909de38-df26-41ae-9d2d-60c6ed54cb85	0a80feca-b411-428a-a34e-c5c2fa07cdba	UAc	Checklist of Azorean Arthropoda v4
a09d3f81-025f-46a5-9256-14dd47fdc9d7	a09d3f81-025f-46a5-9256-14dd47fdc9d7	a09d3f81-025f-46a5-9256-14dd47fdc9d7	11d4079d-6e34-4bb0-a724-bfd521779cc8	Azores Bioportal Code A00893	Tetranychus urticae C.L. Koch, 1836	Tetranychus urticae C.L. Koch, 1836	Tetranychus	Animalia	Arthropoda	Arachnida	Trombidiformes	Tetranychidae	Tetranychus	urticae		species	accepted	C.L. Koch, 1836	2022-01-06	ICZN	EN	http://creativecommons.org/licenses/by/4.0/legalcode	Universidade dos Açores	0909de38-df26-41ae-9d2d-60c6ed54cb85	0a80feca-b411-428a-a34e-c5c2fa07cdba	UAc	Checklist of Azorean Arthropoda v4
765fd7bb-bbe0-4fe0-8d68-c86678b14374	765fd7bb-bbe0-4fe0-8d68-c86678b14374	765fd7bb-bbe0-4fe0-8d68-c86678b14374	dd6c5923-0164-442a-a330-9a2c8a25ede7		Tydeidae	Tydeidae	Trombidiformes	Animalia	Arthropoda	Arachnida	Trombidiformes	Tydeidae				family	accepted		2022-01-06	ICZN	EN	http://creativecommons.org/licenses/by/4.0/legalcode	Universidade dos Açores	0909de38-df26-41ae-9d2d-60c6ed54cb85	0a80feca-b411-428a-a34e-c5c2fa07cdba	UAc	Checklist of Azorean Arthropoda v4
36b66ad1-f579-4c9f-aaa8-469442f74fa7	36b66ad1-f579-4c9f-aaa8-469442f74fa7	36b66ad1-f579-4c9f-aaa8-469442f74fa7	765fd7bb-bbe0-4fe0-8d68-c86678b14374		Tydeus	Tydeus	Tydeidae	Animalia	Arthropoda	Arachnida	Trombidiformes	Tydeidae	Tydeus			genus	accepted		2022-01-06	ICZN	EN	http://creativecommons.org/licenses/by/4.0/legalcode	Universidade dos Açores	0909de38-df26-41ae-9d2d-60c6ed54cb85	0a80feca-b411-428a-a34e-c5c2fa07cdba	UAc	Checklist of Azorean Arthropoda v4
e92d0840-1eea-4e90-9111-3ca282f79dd5	e92d0840-1eea-4e90-9111-3ca282f79dd5	e92d0840-1eea-4e90-9111-3ca282f79dd5	36b66ad1-f579-4c9f-aaa8-469442f74fa7	Azores Bioportal Code A00896	Tydeus californicus (Banks, 1904)	Tydeus californicus (Banks, 1904)	Tydeus	Animalia	Arthropoda	Arachnida	Trombidiformes	Tydeidae	Tydeus	californicus		species	accepted	(Banks, 1904)	2022-01-06	ICZN	EN	http://creativecommons.org/licenses/by/4.0/legalcode	Universidade dos Açores	0909de38-df26-41ae-9d2d-60c6ed54cb85	0a80feca-b411-428a-a34e-c5c2fa07cdba	UAc	Checklist of Azorean Arthropoda v4
95e33f27-2be8-4424-bd96-dac3c2af859b	95e33f27-2be8-4424-bd96-dac3c2af859b	95e33f27-2be8-4424-bd96-dac3c2af859b	fb5b360d-ca31-4c6b-9163-6051873443fb		Branchiopoda	Branchiopoda	Arthropoda	Animalia	Arthropoda	Branchiopoda						class	accepted		2021-03-07	ICZN	EN	http://creativecommons.org/licenses/by/4.0/legalcode	Universidade dos Açores	0909de38-df26-41ae-9d2d-60c6ed54cb85	0a80feca-b411-428a-a34e-c5c2fa07cdba	UAc	Checklist of Azorean Arthropoda v4
19aee92f-6d27-4e02-aed0-c92b84937b28	19aee92f-6d27-4e02-aed0-c92b84937b28	19aee92f-6d27-4e02-aed0-c92b84937b28	95e33f27-2be8-4424-bd96-dac3c2af859b		Anomopoda	Anomopoda	Branchiopoda	Animalia	Arthropoda	Branchiopoda	Anomopoda					order	accepted		2021-03-07	ICZN	EN	http://creativecommons.org/licenses/by/4.0/legalcode	Universidade dos Açores	0909de38-df26-41ae-9d2d-60c6ed54cb85	0a80feca-b411-428a-a34e-c5c2fa07cdba	UAc	Checklist of Azorean Arthropoda v4
433f1ea8-cee8-427d-bcea-4a101c54910d	433f1ea8-cee8-427d-bcea-4a101c54910d	433f1ea8-cee8-427d-bcea-4a101c54910d	19aee92f-6d27-4e02-aed0-c92b84937b28		Chydoridae	Chydoridae	Anomopoda	Animalia	Arthropoda	Branchiopoda	Anomopoda	Chydoridae				family	accepted		2021-03-07	ICZN	EN	http://creativecommons.org/licenses/by/4.0/legalcode	Universidade dos Açores	0909de38-df26-41ae-9d2d-60c6ed54cb85	0a80feca-b411-428a-a34e-c5c2fa07cdba	UAc	Checklist of Azorean Arthropoda v4
8460d5f3-7c9e-4fb4-bcc8-15399c9408f4	8460d5f3-7c9e-4fb4-bcc8-15399c9408f4	8460d5f3-7c9e-4fb4-bcc8-15399c9408f4	433f1ea8-cee8-427d-bcea-4a101c54910d		Alona	Alona	Chydoridae	Animalia	Arthropoda	Branchiopoda	Anomopoda	Chydoridae	Alona			genus	accepted		2021-03-07	ICZN	EN	http://creativecommons.org/licenses/by/4.0/legalcode	Universidade dos Açores	0909de38-df26-41ae-9d2d-60c6ed54cb85	0a80feca-b411-428a-a34e-c5c2fa07cdba	UAc	Checklist of Azorean Arthropoda v4
102e152a-8fc2-4bfa-acc7-fd265557365d	102e152a-8fc2-4bfa-acc7-fd265557365d	102e152a-8fc2-4bfa-acc7-fd265557365d	8460d5f3-7c9e-4fb4-bcc8-15399c9408f4	Azores Bioportal Code A00913	Alona affinis (Leydig, 1860)	Alona affinis (Leydig, 1860)	Alona	Animalia	Arthropoda	Branchiopoda	Anomopoda	Chydoridae	Alona	affinis		species	accepted	(Leydig, 1860)	2021-03-07	ICZN	EN	http://creativecommons.org/licenses/by/4.0/legalcode	Universidade dos Açores	0909de38-df26-41ae-9d2d-60c6ed54cb85	0a80feca-b411-428a-a34e-c5c2fa07cdba	UAc	Checklist of Azorean Arthropoda v4
cef119f4-5ccf-4fe2-9919-8696652d6549	cef119f4-5ccf-4fe2-9919-8696652d6549	cef119f4-5ccf-4fe2-9919-8696652d6549	8460d5f3-7c9e-4fb4-bcc8-15399c9408f4	Azores Bioportal Code A01171	Alona azorica Frenzel & Alonso, 1988	Alona azorica Frenzel & Alonso, 1988	Alona	Animalia	Arthropoda	Branchiopoda	Anomopoda	Chydoridae	Alona	azorica		species	accepted	Frenzel & Alonso, 1988	2021-03-07	ICZN	EN	http://creativecommons.org/licenses/by/4.0/legalcode	Universidade dos Açores	0909de38-df26-41ae-9d2d-60c6ed54cb85	0a80feca-b411-428a-a34e-c5c2fa07cdba	UAc	Checklist of Azorean Arthropoda v4
04542571-8b42-4576-90f2-3e0fbac50345	04542571-8b42-4576-90f2-3e0fbac50345	04542571-8b42-4576-90f2-3e0fbac50345	8460d5f3-7c9e-4fb4-bcc8-15399c9408f4	Azores Bioportal Code A01169	Alona costata Sars, 1862	Alona costata Sars, 1862	Alona	Animalia	Arthropoda	Branchiopoda	Anomopoda	Chydoridae	Alona	costata		species	accepted	Sars, 1862	2021-03-07	ICZN	EN	http://creativecommons.org/licenses/by/4.0/legalcode	Universidade dos Açores	0909de38-df26-41ae-9d2d-60c6ed54cb85	0a80feca-b411-428a-a34e-c5c2fa07cdba	UAc	Checklist of Azorean Arthropoda v4
60c5d5de-64b1-4cee-89e4-4c58604d9e8e	60c5d5de-64b1-4cee-89e4-4c58604d9e8e	60c5d5de-64b1-4cee-89e4-4c58604d9e8e	433f1ea8-cee8-427d-bcea-4a101c54910d		Chydorus	Chydorus	Chydoridae	Animalia	Arthropoda	Branchiopoda	Anomopoda	Chydoridae	Chydorus			genus	accepted		2021-03-07	ICZN	EN	http://creativecommons.org/licenses/by/4.0/legalcode	Universidade dos Açores	0909de38-df26-41ae-9d2d-60c6ed54cb85	0a80feca-b411-428a-a34e-c5c2fa07cdba	UAc	Checklist of Azorean Arthropoda v4
8bae61d8-6746-49cc-a1d5-895f79f970fa	8bae61d8-6746-49cc-a1d5-895f79f970fa	8bae61d8-6746-49cc-a1d5-895f79f970fa	60c5d5de-64b1-4cee-89e4-4c58604d9e8e	Azores Bioportal Code A01172	Chydorus sphaericus (O. F. Müller, 1776)	Chydorus sphaericus (O. F. Müller, 1776)	Chydorus	Animalia	Arthropoda	Branchiopoda	Anomopoda	Chydoridae	Chydorus	sphaericus		species	accepted	(O. F. Müller, 1776)	2021-03-07	ICZN	EN	http://creativecommons.org/licenses/by/4.0/legalcode	Universidade dos Açores	0909de38-df26-41ae-9d2d-60c6ed54cb85	0a80feca-b411-428a-a34e-c5c2fa07cdba	UAc	Checklist of Azorean Arthropoda v4
a40f8a18-6189-41ed-bc2e-eb78db14bed8	a40f8a18-6189-41ed-bc2e-eb78db14bed8	a40f8a18-6189-41ed-bc2e-eb78db14bed8	433f1ea8-cee8-427d-bcea-4a101c54910d		Graptoleberis	Graptoleberis	Chydoridae	Animalia	Arthropoda	Branchiopoda	Anomopoda	Chydoridae	Graptoleberis			genus	accepted		2021-03-07	ICZN	EN	http://creativecommons.org/licenses/by/4.0/legalcode	Universidade dos Açores	0909de38-df26-41ae-9d2d-60c6ed54cb85	0a80feca-b411-428a-a34e-c5c2fa07cdba	UAc	Checklist of Azorean Arthropoda v4
7268e043-5096-45be-a8fa-92a9e562b01f	7268e043-5096-45be-a8fa-92a9e562b01f	7268e043-5096-45be-a8fa-92a9e562b01f	a40f8a18-6189-41ed-bc2e-eb78db14bed8	Azores Bioportal Code A01173	Graptoleberis testudinaria (Fischer, 1851)	Graptoleberis testudinaria (Fischer, 1851)	Graptoleberis	Animalia	Arthropoda	Branchiopoda	Anomopoda	Chydoridae	Graptoleberis	testudinaria		species	accepted	(Fischer, 1851)	2021-03-07	ICZN	EN	http://creativecommons.org/licenses/by/4.0/legalcode	Universidade dos Açores	0909de38-df26-41ae-9d2d-60c6ed54cb85	0a80feca-b411-428a-a34e-c5c2fa07cdba	UAc	Checklist of Azorean Arthropoda v4
69940a47-95d3-4228-b8ef-65c366f436d1	69940a47-95d3-4228-b8ef-65c366f436d1	69940a47-95d3-4228-b8ef-65c366f436d1	433f1ea8-cee8-427d-bcea-4a101c54910d		Leydigia	Leydigia	Chydoridae	Animalia	Arthropoda	Branchiopoda	Anomopoda	Chydoridae	Leydigia			genus	accepted		2021-03-07	ICZN	EN	http://creativecommons.org/licenses/by/4.0/legalcode	Universidade dos Açores	0909de38-df26-41ae-9d2d-60c6ed54cb85	0a80feca-b411-428a-a34e-c5c2fa07cdba	UAc	Checklist of Azorean Arthropoda v4
964d3293-0cb0-4d9f-af17-2ad04c3590b0	964d3293-0cb0-4d9f-af17-2ad04c3590b0	964d3293-0cb0-4d9f-af17-2ad04c3590b0	69940a47-95d3-4228-b8ef-65c366f436d1	Azores Bioportal Code A01174	Leydigia acanthocercoides (Fischer, 1854)	Leydigia acanthocercoides (Fischer, 1854)	Leydigia	Animalia	Arthropoda	Branchiopoda	Anomopoda	Chydoridae	Leydigia	acanthocercoides		species	accepted	(Fischer, 1854)	2021-03-07	ICZN	EN	http://creativecommons.org/licenses/by/4.0/legalcode	Universidade dos Açores	0909de38-df26-41ae-9d2d-60c6ed54cb85	0a80feca-b411-428a-a34e-c5c2fa07cdba	UAc	Checklist of Azorean Arthropoda v4
cb15708f-67ec-42e4-ae25-882dc2356dbf	cb15708f-67ec-42e4-ae25-882dc2356dbf	cb15708f-67ec-42e4-ae25-882dc2356dbf	19aee92f-6d27-4e02-aed0-c92b84937b28		Daphniidae	Daphniidae	Anomopoda	Animalia	Arthropoda	Branchiopoda	Anomopoda	Daphniidae				family	accepted		2021-03-07	ICZN	EN	http://creativecommons.org/licenses/by/4.0/legalcode	Universidade dos Açores	0909de38-df26-41ae-9d2d-60c6ed54cb85	0a80feca-b411-428a-a34e-c5c2fa07cdba	UAc	Checklist of Azorean Arthropoda v4
7b8df433-5ce8-4dd6-8461-acd50beb6cfd	7b8df433-5ce8-4dd6-8461-acd50beb6cfd	7b8df433-5ce8-4dd6-8461-acd50beb6cfd	cb15708f-67ec-42e4-ae25-882dc2356dbf		Simocephalus	Simocephalus	Daphniidae	Animalia	Arthropoda	Branchiopoda	Anomopoda	Daphniidae	Simocephalus			genus	accepted		2021-03-07	ICZN	EN	http://creativecommons.org/licenses/by/4.0/legalcode	Universidade dos Açores	0909de38-df26-41ae-9d2d-60c6ed54cb85	0a80feca-b411-428a-a34e-c5c2fa07cdba	UAc	Checklist of Azorean Arthropoda v4
43f656d3-7b12-4f47-9f50-926bedcd8f3c	43f656d3-7b12-4f47-9f50-926bedcd8f3c	43f656d3-7b12-4f47-9f50-926bedcd8f3c	7b8df433-5ce8-4dd6-8461-acd50beb6cfd	Azores Bioportal Code A00914	Simocephalus exspinosus (De Geer, 1778)	Simocephalus exspinosus (De Geer, 1778)	Simocephalus	Animalia	Arthropoda	Branchiopoda	Anomopoda	Daphniidae	Simocephalus	exspinosus		species	accepted	(De Geer, 1778)	2021-03-07	ICZN	EN	http://creativecommons.org/licenses/by/4.0/legalcode	Universidade dos Açores	0909de38-df26-41ae-9d2d-60c6ed54cb85	0a80feca-b411-428a-a34e-c5c2fa07cdba	UAc	Checklist of Azorean Arthropoda v4
9b500766-497b-4bc6-8ba7-a0f9d1c31293	9b500766-497b-4bc6-8ba7-a0f9d1c31293	9b500766-497b-4bc6-8ba7-a0f9d1c31293	19aee92f-6d27-4e02-aed0-c92b84937b28		Eurycercidae	Eurycercidae	Anomopoda	Animalia	Arthropoda	Branchiopoda	Anomopoda	Eurycercidae				family	accepted		2021-03-07	ICZN	EN	http://creativecommons.org/licenses/by/4.0/legalcode	Universidade dos Açores	0909de38-df26-41ae-9d2d-60c6ed54cb85	0a80feca-b411-428a-a34e-c5c2fa07cdba	UAc	Checklist of Azorean Arthropoda v4
eb40b182-30d6-4dbd-9f35-0f6a8aa934c4	eb40b182-30d6-4dbd-9f35-0f6a8aa934c4	eb40b182-30d6-4dbd-9f35-0f6a8aa934c4	9b500766-497b-4bc6-8ba7-a0f9d1c31293		Alonella	Alonella	Eurycercidae	Animalia	Arthropoda	Branchiopoda	Anomopoda	Eurycercidae	Alonella			genus	accepted		2021-03-07	ICZN	EN	http://creativecommons.org/licenses/by/4.0/legalcode	Universidade dos Açores	0909de38-df26-41ae-9d2d-60c6ed54cb85	0a80feca-b411-428a-a34e-c5c2fa07cdba	UAc	Checklist of Azorean Arthropoda v4
91e2419d-c9e0-43ec-b726-dc787ec80016	91e2419d-c9e0-43ec-b726-dc787ec80016	91e2419d-c9e0-43ec-b726-dc787ec80016	eb40b182-30d6-4dbd-9f35-0f6a8aa934c4	Azores Bioportal Code A01170	Alonella nana (Baird, 1843)	Alonella nana (Baird, 1843)	Alonella	Animalia	Arthropoda	Branchiopoda	Anomopoda	Eurycercidae	Alonella	nana		species	accepted	(Baird, 1843)	2021-03-07	ICZN	EN	http://creativecommons.org/licenses/by/4.0/legalcode	Universidade dos Açores	0909de38-df26-41ae-9d2d-60c6ed54cb85	0a80feca-b411-428a-a34e-c5c2fa07cdba	UAc	Checklist of Azorean Arthropoda v4
d65ba73e-852a-4742-974e-e2619ab589db	d65ba73e-852a-4742-974e-e2619ab589db	d65ba73e-852a-4742-974e-e2619ab589db	19aee92f-6d27-4e02-aed0-c92b84937b28		Macrothricidae	Macrothricidae	Anomopoda	Animalia	Arthropoda	Branchiopoda	Anomopoda	Macrothricidae				family	accepted		2021-03-07	ICZN	EN	http://creativecommons.org/licenses/by/4.0/legalcode	Universidade dos Açores	0909de38-df26-41ae-9d2d-60c6ed54cb85	0a80feca-b411-428a-a34e-c5c2fa07cdba	UAc	Checklist of Azorean Arthropoda v4
0ae9db5d-ceee-4599-9cd8-d6d2bb7d5491	0ae9db5d-ceee-4599-9cd8-d6d2bb7d5491	0ae9db5d-ceee-4599-9cd8-d6d2bb7d5491	d65ba73e-852a-4742-974e-e2619ab589db		Streblocerus	Streblocerus	Macrothricidae	Animalia	Arthropoda	Branchiopoda	Anomopoda	Macrothricidae	Streblocerus			genus	accepted		2021-03-07	ICZN	EN	http://creativecommons.org/licenses/by/4.0/legalcode	Universidade dos Açores	0909de38-df26-41ae-9d2d-60c6ed54cb85	0a80feca-b411-428a-a34e-c5c2fa07cdba	UAc	Checklist of Azorean Arthropoda v4
3749d9c6-85dd-4779-8253-fa86f3479bc8	3749d9c6-85dd-4779-8253-fa86f3479bc8	3749d9c6-85dd-4779-8253-fa86f3479bc8	0ae9db5d-ceee-4599-9cd8-d6d2bb7d5491	Azores Bioportal Code A00915	Streblocerus serricaudatus (Fischer, 1849)	Streblocerus serricaudatus (Fischer, 1849)	Streblocerus	Animalia	Arthropoda	Branchiopoda	Anomopoda	Macrothricidae	Streblocerus	serricaudatus		species	accepted	(Fischer, 1849)	2021-03-07	ICZN	EN	http://creativecommons.org/licenses/by/4.0/legalcode	Universidade dos Açores	0909de38-df26-41ae-9d2d-60c6ed54cb85	0a80feca-b411-428a-a34e-c5c2fa07cdba	UAc	Checklist of Azorean Arthropoda v4
dc3e0d4f-ed37-4589-9fef-46290345663a	dc3e0d4f-ed37-4589-9fef-46290345663a	dc3e0d4f-ed37-4589-9fef-46290345663a	95e33f27-2be8-4424-bd96-dac3c2af859b		Ctenopoda	Ctenopoda	Branchiopoda	Animalia	Arthropoda	Branchiopoda	Ctenopoda					order	accepted		2021-03-07	ICZN	EN	http://creativecommons.org/licenses/by/4.0/legalcode	Universidade dos Açores	0909de38-df26-41ae-9d2d-60c6ed54cb85	0a80feca-b411-428a-a34e-c5c2fa07cdba	UAc	Checklist of Azorean Arthropoda v4
1c1853d1-a7a2-44a2-8738-c8b5c4d0c8be	1c1853d1-a7a2-44a2-8738-c8b5c4d0c8be	1c1853d1-a7a2-44a2-8738-c8b5c4d0c8be	dc3e0d4f-ed37-4589-9fef-46290345663a		Sididae	Sididae	Ctenopoda	Animalia	Arthropoda	Branchiopoda	Ctenopoda	Sididae				family	accepted		2021-03-07	ICZN	EN	http://creativecommons.org/licenses/by/4.0/legalcode	Universidade dos Açores	0909de38-df26-41ae-9d2d-60c6ed54cb85	0a80feca-b411-428a-a34e-c5c2fa07cdba	UAc	Checklist of Azorean Arthropoda v4
fe66c25a-820e-458b-a6a9-e694b96b7bfd	fe66c25a-820e-458b-a6a9-e694b96b7bfd	fe66c25a-820e-458b-a6a9-e694b96b7bfd	1c1853d1-a7a2-44a2-8738-c8b5c4d0c8be		Diaphanosoma	Diaphanosoma	Sididae	Animalia	Arthropoda	Branchiopoda	Ctenopoda	Sididae	Diaphanosoma			genus	accepted		2021-03-07	ICZN	EN	http://creativecommons.org/licenses/by/4.0/legalcode	Universidade dos Açores	0909de38-df26-41ae-9d2d-60c6ed54cb85	0a80feca-b411-428a-a34e-c5c2fa07cdba	UAc	Checklist of Azorean Arthropoda v4
c358a179-2ef4-4819-9feb-f65d52c63054	c358a179-2ef4-4819-9feb-f65d52c63054	c358a179-2ef4-4819-9feb-f65d52c63054	fe66c25a-820e-458b-a6a9-e694b96b7bfd	Azores Bioportal Code A01176	Diaphanosoma brachyurum (Liévin, 1848)	Diaphanosoma brachyurum (Liévin, 1848)	Diaphanosoma	Animalia	Arthropoda	Branchiopoda	Ctenopoda	Sididae	Diaphanosoma	brachyurum		species	accepted	(Liévin, 1848)	2021-03-07	ICZN	EN	http://creativecommons.org/licenses/by/4.0/legalcode	Universidade dos Açores	0909de38-df26-41ae-9d2d-60c6ed54cb85	0a80feca-b411-428a-a34e-c5c2fa07cdba	UAc	Checklist of Azorean Arthropoda v4
68532dcb-63cf-48b7-ada9-8150e9fa7b39	68532dcb-63cf-48b7-ada9-8150e9fa7b39	68532dcb-63cf-48b7-ada9-8150e9fa7b39	95e33f27-2be8-4424-bd96-dac3c2af859b		Haplopoda	Haplopoda	Branchiopoda	Animalia	Arthropoda	Branchiopoda	Haplopoda					order	accepted		2021-03-07	ICZN	EN	http://creativecommons.org/licenses/by/4.0/legalcode	Universidade dos Açores	0909de38-df26-41ae-9d2d-60c6ed54cb85	0a80feca-b411-428a-a34e-c5c2fa07cdba	UAc	Checklist of Azorean Arthropoda v4
f212f237-ce9f-4f4b-9695-64a17dc3b0b8	f212f237-ce9f-4f4b-9695-64a17dc3b0b8	f212f237-ce9f-4f4b-9695-64a17dc3b0b8	68532dcb-63cf-48b7-ada9-8150e9fa7b39		Leptodoridae	Leptodoridae	Haplopoda	Animalia	Arthropoda	Branchiopoda	Haplopoda	Leptodoridae				family	accepted		2021-03-07	ICZN	EN	http://creativecommons.org/licenses/by/4.0/legalcode	Universidade dos Açores	0909de38-df26-41ae-9d2d-60c6ed54cb85	0a80feca-b411-428a-a34e-c5c2fa07cdba	UAc	Checklist of Azorean Arthropoda v4
73c3d82c-3c13-4bdd-b7e6-88080276a002	73c3d82c-3c13-4bdd-b7e6-88080276a002	73c3d82c-3c13-4bdd-b7e6-88080276a002	f212f237-ce9f-4f4b-9695-64a17dc3b0b8		Leptodora	Leptodora	Leptodoridae	Animalia	Arthropoda	Branchiopoda	Haplopoda	Leptodoridae	Leptodora			genus	accepted		2021-03-07	ICZN	EN	http://creativecommons.org/licenses/by/4.0/legalcode	Universidade dos Açores	0909de38-df26-41ae-9d2d-60c6ed54cb85	0a80feca-b411-428a-a34e-c5c2fa07cdba	UAc	Checklist of Azorean Arthropoda v4
d6296d85-ac71-491b-b8cc-029342ea3c40	d6296d85-ac71-491b-b8cc-029342ea3c40	d6296d85-ac71-491b-b8cc-029342ea3c40	73c3d82c-3c13-4bdd-b7e6-88080276a002	Azores Bioportal Code A01175	Leptodora kindtii (Focke, 1844)	Leptodora kindtii (Focke, 1844)	Leptodora	Animalia	Arthropoda	Branchiopoda	Haplopoda	Leptodoridae	Leptodora	kindtii		species	accepted	(Focke, 1844)	2021-03-07	ICZN	EN	http://creativecommons.org/licenses/by/4.0/legalcode	Universidade dos Açores	0909de38-df26-41ae-9d2d-60c6ed54cb85	0a80feca-b411-428a-a34e-c5c2fa07cdba	UAc	Checklist of Azorean Arthropoda v4
63894093-8c87-4650-9792-a64540914e13	63894093-8c87-4650-9792-a64540914e13	63894093-8c87-4650-9792-a64540914e13	fb5b360d-ca31-4c6b-9163-6051873443fb		Chilopoda	Chilopoda	Arthropoda	Animalia	Arthropoda	Chilopoda						class	accepted		2021-06-30	ICZN	EN	http://creativecommons.org/licenses/by/4.0/legalcode	Universidade dos Açores	0909de38-df26-41ae-9d2d-60c6ed54cb85	0a80feca-b411-428a-a34e-c5c2fa07cdba	UAc	Checklist of Azorean Arthropoda v4
2032ab13-1995-4076-a6cf-a95c097b6625	2032ab13-1995-4076-a6cf-a95c097b6625	2032ab13-1995-4076-a6cf-a95c097b6625	63894093-8c87-4650-9792-a64540914e13		Geophilomorpha	Geophilomorpha	Chilopoda	Animalia	Arthropoda	Chilopoda	Geophilomorpha					order	accepted		2021-06-30	ICZN	EN	http://creativecommons.org/licenses/by/4.0/legalcode	Universidade dos Açores	0909de38-df26-41ae-9d2d-60c6ed54cb85	0a80feca-b411-428a-a34e-c5c2fa07cdba	UAc	Checklist of Azorean Arthropoda v4
b983c162-39c3-4fb9-a12a-220e46165ef1	b983c162-39c3-4fb9-a12a-220e46165ef1	b983c162-39c3-4fb9-a12a-220e46165ef1	2032ab13-1995-4076-a6cf-a95c097b6625		Geophilidae	Geophilidae	Geophilomorpha	Animalia	Arthropoda	Chilopoda	Geophilomorpha	Geophilidae				family	accepted		2021-06-30	ICZN	EN	http://creativecommons.org/licenses/by/4.0/legalcode	Universidade dos Açores	0909de38-df26-41ae-9d2d-60c6ed54cb85	0a80feca-b411-428a-a34e-c5c2fa07cdba	UAc	Checklist of Azorean Arthropoda v4
9ded7d4f-83fb-4a3b-96d6-b0594ce7606c	9ded7d4f-83fb-4a3b-96d6-b0594ce7606c	9ded7d4f-83fb-4a3b-96d6-b0594ce7606c	b983c162-39c3-4fb9-a12a-220e46165ef1		Geophilus	Geophilus	Geophilidae	Animalia	Arthropoda	Chilopoda	Geophilomorpha	Geophilidae	Geophilus			genus	accepted		2021-06-30	ICZN	EN	http://creativecommons.org/licenses/by/4.0/legalcode	Universidade dos Açores	0909de38-df26-41ae-9d2d-60c6ed54cb85	0a80feca-b411-428a-a34e-c5c2fa07cdba	UAc	Checklist of Azorean Arthropoda v4
6f430185-09f0-4c03-8ffe-88088a6c6bcb	6f430185-09f0-4c03-8ffe-88088a6c6bcb	6f430185-09f0-4c03-8ffe-88088a6c6bcb	9ded7d4f-83fb-4a3b-96d6-b0594ce7606c	Azores Bioportal Code A01023	Geophilus carpophagus Leach, 1815	Geophilus carpophagus Leach, 1815	Geophilus	Animalia	Arthropoda	Chilopoda	Geophilomorpha	Geophilidae	Geophilus	carpophagus		species	accepted	Leach, 1815	2005-10-06	ICZN	EN	http://creativecommons.org/licenses/by/4.0/legalcode	Universidade dos Açores	0909de38-df26-41ae-9d2d-60c6ed54cb85	0a80feca-b411-428a-a34e-c5c2fa07cdba	UAc	Checklist of Azorean Arthropoda v4
fe5c8af0-d840-4c0e-84d7-ecb7651f36bc	fe5c8af0-d840-4c0e-84d7-ecb7651f36bc	fe5c8af0-d840-4c0e-84d7-ecb7651f36bc	9ded7d4f-83fb-4a3b-96d6-b0594ce7606c	Azores Bioportal Code A01024	Geophilus truncorum Bergsøe & Meinert, 1866	Geophilus truncorum Bergsøe & Meinert, 1866	Geophilus	Animalia	Arthropoda	Chilopoda	Geophilomorpha	Geophilidae	Geophilus	truncorum		species	accepted	Bergsøe & Meinert, 1866	2021-06-30	ICZN	EN	http://creativecommons.org/licenses/by/4.0/legalcode	Universidade dos Açores	0909de38-df26-41ae-9d2d-60c6ed54cb85	0a80feca-b411-428a-a34e-c5c2fa07cdba	UAc	Checklist of Azorean Arthropoda v4
c0795997-bcb5-4b0c-819b-98d6c0598340	c0795997-bcb5-4b0c-819b-98d6c0598340	c0795997-bcb5-4b0c-819b-98d6c0598340	b983c162-39c3-4fb9-a12a-220e46165ef1		Gnathoribautia	Gnathoribautia	Geophilidae	Animalia	Arthropoda	Chilopoda	Geophilomorpha	Geophilidae	Gnathoribautia			genus	accepted		2021-06-30	ICZN	EN	http://creativecommons.org/licenses/by/4.0/legalcode	Universidade dos Açores	0909de38-df26-41ae-9d2d-60c6ed54cb85	0a80feca-b411-428a-a34e-c5c2fa07cdba	UAc	Checklist of Azorean Arthropoda v4
8537a468-e49d-444b-9dbc-43f4d4d85751	8537a468-e49d-444b-9dbc-43f4d4d85751	8537a468-e49d-444b-9dbc-43f4d4d85751	c0795997-bcb5-4b0c-819b-98d6c0598340	Azores Bioportal Code A01025	Gnathoribautia bonensis (Meinert, 1870)	Gnathoribautia bonensis (Meinert, 1870)	Gnathoribautia	Animalia	Arthropoda	Chilopoda	Geophilomorpha	Geophilidae	Gnathoribautia	bonensis		species	accepted	(Meinert, 1870)	2021-06-30	ICZN	EN	http://creativecommons.org/licenses/by/4.0/legalcode	Universidade dos Açores	0909de38-df26-41ae-9d2d-60c6ed54cb85	0a80feca-b411-428a-a34e-c5c2fa07cdba	UAc	Checklist of Azorean Arthropoda v4
60276e99-20d3-4eaa-8280-6c2836a9c8e6	60276e99-20d3-4eaa-8280-6c2836a9c8e6	60276e99-20d3-4eaa-8280-6c2836a9c8e6	b983c162-39c3-4fb9-a12a-220e46165ef1		Pachymerium	Pachymerium	Geophilidae	Animalia	Arthropoda	Chilopoda	Geophilomorpha	Geophilidae	Pachymerium			genus	accepted		2005-10-06	ICZN	EN	http://creativecommons.org/licenses/by/4.0/legalcode	Universidade dos Açores	0909de38-df26-41ae-9d2d-60c6ed54cb85	0a80feca-b411-428a-a34e-c5c2fa07cdba	UAc	Checklist of Azorean Arthropoda v4
05753ce4-87d9-4495-b4ba-857a0a43212a	05753ce4-87d9-4495-b4ba-857a0a43212a	05753ce4-87d9-4495-b4ba-857a0a43212a	60276e99-20d3-4eaa-8280-6c2836a9c8e6	Azores Bioportal Code A01026	Pachymerium ferrugineum (C.L. Koch, 1835)	Pachymerium ferrugineum (C.L. Koch, 1835)	Pachymerium	Animalia	Arthropoda	Chilopoda	Geophilomorpha	Geophilidae	Pachymerium	ferrugineum		species	accepted	(C.L. Koch, 1835)	2005-10-06	ICZN	EN	http://creativecommons.org/licenses/by/4.0/legalcode	Universidade dos Açores	0909de38-df26-41ae-9d2d-60c6ed54cb85	0a80feca-b411-428a-a34e-c5c2fa07cdba	UAc	Checklist of Azorean Arthropoda v4
002fcf4d-2d19-421a-b6a7-0aecb7a3f6c0	002fcf4d-2d19-421a-b6a7-0aecb7a3f6c0	002fcf4d-2d19-421a-b6a7-0aecb7a3f6c0	2032ab13-1995-4076-a6cf-a95c097b6625		Linotaeniidae	Linotaeniidae	Geophilomorpha	Animalia	Arthropoda	Chilopoda	Geophilomorpha	Linotaeniidae				family	accepted		2021-06-30	ICZN	EN	http://creativecommons.org/licenses/by/4.0/legalcode	Universidade dos Açores	0909de38-df26-41ae-9d2d-60c6ed54cb85	0a80feca-b411-428a-a34e-c5c2fa07cdba	UAc	Checklist of Azorean Arthropoda v4
f4581908-d56e-4a49-88a5-ceb027a5ae2e	f4581908-d56e-4a49-88a5-ceb027a5ae2e	f4581908-d56e-4a49-88a5-ceb027a5ae2e	002fcf4d-2d19-421a-b6a7-0aecb7a3f6c0		Strigamia	Strigamia	Linotaeniidae	Animalia	Arthropoda	Chilopoda	Geophilomorpha	Linotaeniidae	Strigamia			genus	accepted		2021-06-30	ICZN	EN	http://creativecommons.org/licenses/by/4.0/legalcode	Universidade dos Açores	0909de38-df26-41ae-9d2d-60c6ed54cb85	0a80feca-b411-428a-a34e-c5c2fa07cdba	UAc	Checklist of Azorean Arthropoda v4
3ce6e9f5-0e98-41df-bb83-636c249fd009	3ce6e9f5-0e98-41df-bb83-636c249fd009	3ce6e9f5-0e98-41df-bb83-636c249fd009	f4581908-d56e-4a49-88a5-ceb027a5ae2e	Azores Bioportal Code A01028	Strigamia crassipes (C.L. Koch, 1835)	Strigamia crassipes (C.L. Koch, 1835)	Strigamia	Animalia	Arthropoda	Chilopoda	Geophilomorpha	Linotaeniidae	Strigamia	crassipes		species	accepted	(C.L. Koch, 1835)	2021-06-30	ICZN	EN	http://creativecommons.org/licenses/by/4.0/legalcode	Universidade dos Açores	0909de38-df26-41ae-9d2d-60c6ed54cb85	0a80feca-b411-428a-a34e-c5c2fa07cdba	UAc	Checklist of Azorean Arthropoda v4
7c732ef6-7b36-4048-be28-1187fdb533e9	7c732ef6-7b36-4048-be28-1187fdb533e9	7c732ef6-7b36-4048-be28-1187fdb533e9	2032ab13-1995-4076-a6cf-a95c097b6625		Schendylidae	Schendylidae	Geophilomorpha	Animalia	Arthropoda	Chilopoda	Geophilomorpha	Schendylidae				family	accepted		2021-06-30	ICZN	EN	http://creativecommons.org/licenses/by/4.0/legalcode	Universidade dos Açores	0909de38-df26-41ae-9d2d-60c6ed54cb85	0a80feca-b411-428a-a34e-c5c2fa07cdba	UAc	Checklist of Azorean Arthropoda v4
6681c111-a76c-4f78-938f-86fb4908d653	6681c111-a76c-4f78-938f-86fb4908d653	6681c111-a76c-4f78-938f-86fb4908d653	7c732ef6-7b36-4048-be28-1187fdb533e9		Schendyla	Schendyla	Schendylidae	Animalia	Arthropoda	Chilopoda	Geophilomorpha	Schendylidae	Schendyla			genus	accepted		2021-06-30	ICZN	EN	http://creativecommons.org/licenses/by/4.0/legalcode	Universidade dos Açores	0909de38-df26-41ae-9d2d-60c6ed54cb85	0a80feca-b411-428a-a34e-c5c2fa07cdba	UAc	Checklist of Azorean Arthropoda v4
e858f2fd-4494-4736-afd7-833ac275167e	e858f2fd-4494-4736-afd7-833ac275167e	e858f2fd-4494-4736-afd7-833ac275167e	6681c111-a76c-4f78-938f-86fb4908d653	Azores Bioportal Code A01027	Schendyla nemorensis (C.L. Koch, 1837)	Schendyla nemorensis (C.L. Koch, 1837)	Schendyla	Animalia	Arthropoda	Chilopoda	Geophilomorpha	Schendylidae	Schendyla	nemorensis		species	accepted	(C.L. Koch, 1837)	2021-06-30	ICZN	EN	http://creativecommons.org/licenses/by/4.0/legalcode	Universidade dos Açores	0909de38-df26-41ae-9d2d-60c6ed54cb85	0a80feca-b411-428a-a34e-c5c2fa07cdba	UAc	Checklist of Azorean Arthropoda v4
980a8c47-447f-4116-82be-9acaa106c3aa	980a8c47-447f-4116-82be-9acaa106c3aa	980a8c47-447f-4116-82be-9acaa106c3aa	63894093-8c87-4650-9792-a64540914e13		Lithobiomorpha	Lithobiomorpha	Chilopoda	Animalia	Arthropoda	Chilopoda	Lithobiomorpha					order	accepted		2005-10-06	ICZN	EN	http://creativecommons.org/licenses/by/4.0/legalcode	Universidade dos Açores	0909de38-df26-41ae-9d2d-60c6ed54cb85	0a80feca-b411-428a-a34e-c5c2fa07cdba	UAc	Checklist of Azorean Arthropoda v4
571fef84-3874-4ad5-8567-84adb2feebf6	571fef84-3874-4ad5-8567-84adb2feebf6	571fef84-3874-4ad5-8567-84adb2feebf6	980a8c47-447f-4116-82be-9acaa106c3aa		Henicopidae	Henicopidae	Lithobiomorpha	Animalia	Arthropoda	Chilopoda	Lithobiomorpha	Henicopidae				family	accepted		2005-10-06	ICZN	EN	http://creativecommons.org/licenses/by/4.0/legalcode	Universidade dos Açores	0909de38-df26-41ae-9d2d-60c6ed54cb85	0a80feca-b411-428a-a34e-c5c2fa07cdba	UAc	Checklist of Azorean Arthropoda v4
a8966583-4685-459f-b01f-c47a6d6fde5e	a8966583-4685-459f-b01f-c47a6d6fde5e	a8966583-4685-459f-b01f-c47a6d6fde5e	571fef84-3874-4ad5-8567-84adb2feebf6		Lamyctes	Lamyctes	Henicopidae	Animalia	Arthropoda	Chilopoda	Lithobiomorpha	Henicopidae	Lamyctes			genus	accepted		2005-10-06	ICZN	EN	http://creativecommons.org/licenses/by/4.0/legalcode	Universidade dos Açores	0909de38-df26-41ae-9d2d-60c6ed54cb85	0a80feca-b411-428a-a34e-c5c2fa07cdba	UAc	Checklist of Azorean Arthropoda v4
d3fdcf7c-e4aa-4cd9-a617-db631dcd9cfb	d3fdcf7c-e4aa-4cd9-a617-db631dcd9cfb	d3fdcf7c-e4aa-4cd9-a617-db631dcd9cfb	a8966583-4685-459f-b01f-c47a6d6fde5e	Azores Bioportal Code A01021	Lamyctes emarginatus (Newport, 1844)	Lamyctes emarginatus (Newport, 1844)	Lamyctes	Animalia	Arthropoda	Chilopoda	Lithobiomorpha	Henicopidae	Lamyctes	emarginatus		species	accepted	(Newport, 1844)	2005-10-06	ICZN	EN	http://creativecommons.org/licenses/by/4.0/legalcode	Universidade dos Açores	0909de38-df26-41ae-9d2d-60c6ed54cb85	0a80feca-b411-428a-a34e-c5c2fa07cdba	UAc	Checklist of Azorean Arthropoda v4
5f4ecccb-e992-4f8a-a7d1-89a4ba5cb27a	5f4ecccb-e992-4f8a-a7d1-89a4ba5cb27a	5f4ecccb-e992-4f8a-a7d1-89a4ba5cb27a	980a8c47-447f-4116-82be-9acaa106c3aa		Lithobiidae	Lithobiidae	Lithobiomorpha	Animalia	Arthropoda	Chilopoda	Lithobiomorpha	Lithobiidae				family	accepted		2005-10-06	ICZN	EN	http://creativecommons.org/licenses/by/4.0/legalcode	Universidade dos Açores	0909de38-df26-41ae-9d2d-60c6ed54cb85	0a80feca-b411-428a-a34e-c5c2fa07cdba	UAc	Checklist of Azorean Arthropoda v4
8a32029d-1666-424d-85a6-3775bc293290	8a32029d-1666-424d-85a6-3775bc293290	8a32029d-1666-424d-85a6-3775bc293290	5f4ecccb-e992-4f8a-a7d1-89a4ba5cb27a		Lithobius	Lithobius	Lithobiidae	Animalia	Arthropoda	Chilopoda	Lithobiomorpha	Lithobiidae	Lithobius			genus	accepted		2005-10-06	ICZN	EN	http://creativecommons.org/licenses/by/4.0/legalcode	Universidade dos Açores	0909de38-df26-41ae-9d2d-60c6ed54cb85	0a80feca-b411-428a-a34e-c5c2fa07cdba	UAc	Checklist of Azorean Arthropoda v4
c3ee8d1d-55a2-4d78-9768-d3961f5fa104	c3ee8d1d-55a2-4d78-9768-d3961f5fa104	c3ee8d1d-55a2-4d78-9768-d3961f5fa104	8a32029d-1666-424d-85a6-3775bc293290	Azores Bioportal Code A01013	Lithobius lusitanus Verhoeff, 1925	Lithobius lusitanus Verhoeff, 1925	Lithobius	Animalia	Arthropoda	Chilopoda	Lithobiomorpha	Lithobiidae	Lithobius	lusitanus		species	accepted	Verhoeff, 1925	2005-10-06	ICZN	EN	http://creativecommons.org/licenses/by/4.0/legalcode	Universidade dos Açores	0909de38-df26-41ae-9d2d-60c6ed54cb85	0a80feca-b411-428a-a34e-c5c2fa07cdba	UAc	Checklist of Azorean Arthropoda v4
a0c1b61d-d526-4470-94e9-92fe77d686e1	a0c1b61d-d526-4470-94e9-92fe77d686e1	a0c1b61d-d526-4470-94e9-92fe77d686e1	c3ee8d1d-55a2-4d78-9768-d3961f5fa104	Azores Bioportal Code A01012	Lithobius lusitanus lusitanus Verhoeff, 1925	Lithobius lusitanus lusitanus Verhoeff, 1925	lusitanus	Animalia	Arthropoda	Chilopoda	Lithobiomorpha	Lithobiidae	Lithobius	lusitanus	lusitanus	subspecies	accepted	Verhoeff, 1925	2005-10-06	ICZN	EN	http://creativecommons.org/licenses/by/4.0/legalcode	Universidade dos Açores	0909de38-df26-41ae-9d2d-60c6ed54cb85	0a80feca-b411-428a-a34e-c5c2fa07cdba	UAc	Checklist of Azorean Arthropoda v4
babfb973-828f-4f86-bc9c-fa210df61357	babfb973-828f-4f86-bc9c-fa210df61357	babfb973-828f-4f86-bc9c-fa210df61357	8a32029d-1666-424d-85a6-3775bc293290	Azores Bioportal Code A01015	Lithobius melanops Newport, 1845	Lithobius melanops Newport, 1845	Lithobius	Animalia	Arthropoda	Chilopoda	Lithobiomorpha	Lithobiidae	Lithobius	melanops		species	accepted	Newport, 1845	2005-10-06	ICZN	EN	http://creativecommons.org/licenses/by/4.0/legalcode	Universidade dos Açores	0909de38-df26-41ae-9d2d-60c6ed54cb85	0a80feca-b411-428a-a34e-c5c2fa07cdba	UAc	Checklist of Azorean Arthropoda v4
b09c38b9-60bc-4762-bd28-b46b5540de1e	b09c38b9-60bc-4762-bd28-b46b5540de1e	b09c38b9-60bc-4762-bd28-b46b5540de1e	babfb973-828f-4f86-bc9c-fa210df61357	Azores Bioportal Code A01014	Lithobius melanops borgei Eason & Ashmole, 1992	Lithobius melanops borgei Eason & Ashmole, 1992	melanops	Animalia	Arthropoda	Chilopoda	Lithobiomorpha	Lithobiidae	Lithobius	melanops	borgei	subspecies	accepted	Eason & Ashmole, 1992	2005-10-06	ICZN	EN	http://creativecommons.org/licenses/by/4.0/legalcode	Universidade dos Açores	0909de38-df26-41ae-9d2d-60c6ed54cb85	0a80feca-b411-428a-a34e-c5c2fa07cdba	UAc	Checklist of Azorean Arthropoda v4
695d6051-f378-4f2d-8d05-098beaa8eb1d	695d6051-f378-4f2d-8d05-098beaa8eb1d	695d6051-f378-4f2d-8d05-098beaa8eb1d	8a32029d-1666-424d-85a6-3775bc293290	Azores Bioportal Code A01017	Lithobius obscurus Meinert, 1872	Lithobius obscurus Meinert, 1872	Lithobius	Animalia	Arthropoda	Chilopoda	Lithobiomorpha	Lithobiidae	Lithobius	obscurus		species	accepted	Meinert, 1872	2021-03-07	ICZN	EN	http://creativecommons.org/licenses/by/4.0/legalcode	Universidade dos Açores	0909de38-df26-41ae-9d2d-60c6ed54cb85	0a80feca-b411-428a-a34e-c5c2fa07cdba	UAc	Checklist of Azorean Arthropoda v4
3b728c8e-dfa4-4585-a44c-416879ebc3c3	3b728c8e-dfa4-4585-a44c-416879ebc3c3	3b728c8e-dfa4-4585-a44c-416879ebc3c3	695d6051-f378-4f2d-8d05-098beaa8eb1d	Azores Bioportal Code A01016	Lithobius obscurus azoreae Eason & Ashmole, 1992	Lithobius obscurus azoreae Eason & Ashmole, 1992	obscurus	Animalia	Arthropoda	Chilopoda	Lithobiomorpha	Lithobiidae	Lithobius	obscurus	azoreae	subspecies	accepted	Eason & Ashmole, 1992	2005-10-06	ICZN	EN	http://creativecommons.org/licenses/by/4.0/legalcode	Universidade dos Açores	0909de38-df26-41ae-9d2d-60c6ed54cb85	0a80feca-b411-428a-a34e-c5c2fa07cdba	UAc	Checklist of Azorean Arthropoda v4
651b2f7c-5ee2-45fe-83e2-1cde2a4cc408	651b2f7c-5ee2-45fe-83e2-1cde2a4cc408	651b2f7c-5ee2-45fe-83e2-1cde2a4cc408	695d6051-f378-4f2d-8d05-098beaa8eb1d	Azores Bioportal Code A01018	Lithobius obscurus mediocris Eason & Ashmole, 1992	Lithobius obscurus mediocris Eason & Ashmole, 1992	obscurus	Animalia	Arthropoda	Chilopoda	Lithobiomorpha	Lithobiidae	Lithobius	obscurus	mediocris	subspecies	accepted	Eason & Ashmole, 1992	2005-10-06	ICZN	EN	http://creativecommons.org/licenses/by/4.0/legalcode	Universidade dos Açores	0909de38-df26-41ae-9d2d-60c6ed54cb85	0a80feca-b411-428a-a34e-c5c2fa07cdba	UAc	Checklist of Azorean Arthropoda v4
[truncated: 3,867 more rows]
