# Supplementary material for: An updated checklist of Azorean arthropods (Arthropoda)
Source: Biodivers Data J. 2022 Dec 21;10:e97682. doi: 10.3897/BDJ.10.e97682 (PMC9836464; doi:10.3897/BDJ.10.e97682)
Supplement: Supplementary material 4 — Darwin Core database - Updated Checklist of Azorean Arthropods (Distribution) [file bdj-10-e97682-s004.txt]

taxonID	identificationRemarks	locality	locationID	establishmentMeans	occurrenceRemarks
8a238671-08c7-4f07-8dec-d089db224f5b	Azores Bioportal Code A01231	São Miguel	SMG	Introduced
e9b3076e-66fe-44fc-8b95-5a36f5bd1edb	Azores Bioportal Code A00946	São Miguel	SMG	indeterminate
19c170e6-bc90-4f19-8323-8558d7d085d7	Azores Bioportal Code A01405	Faial	FAI	Native
19c170e6-bc90-4f19-8323-8558d7d085d7	Azores Bioportal Code A01405	Flores	FLO	Native
19c170e6-bc90-4f19-8323-8558d7d085d7	Azores Bioportal Code A01405	Pico	PIC	Native
19c170e6-bc90-4f19-8323-8558d7d085d7	Azores Bioportal Code A01405	São Miguel	SMG	Native
19c170e6-bc90-4f19-8323-8558d7d085d7	Azores Bioportal Code A01405	Terceira	TER	Native
549533e3-c44f-4b59-9f0e-9381bab25507	Azores Bioportal Code A00958	Azores	AZ	indeterminate
5cad9ca4-ad1c-43b0-a97f-7c5ea821e927	Azores Bioportal Code A00462	São Miguel	SMG	Introduced
5cad9ca4-ad1c-43b0-a97f-7c5ea821e927	Azores Bioportal Code A00462	Santa Maria	SMR	Introduced
5cad9ca4-ad1c-43b0-a97f-7c5ea821e927	Azores Bioportal Code A00462	Terceira	TER	Introduced
038f9720-f1a6-4ca9-91bd-ab8b22771f29	Azores Bioportal Code A01178	Azores	AZ	indeterminate
295b3393-674c-4dc6-85da-77da93d7c90e	Azores Bioportal Code A00156	Terceira	TER	Introduced
b90fc3e7-b23d-443f-9608-377bf2b0b681	Azores Bioportal Code A00537	Faial	FAI	Introduced
b90fc3e7-b23d-443f-9608-377bf2b0b681	Azores Bioportal Code A00537	Flores	FLO	Introduced
b90fc3e7-b23d-443f-9608-377bf2b0b681	Azores Bioportal Code A00537	São Miguel	SMG	Introduced
b90fc3e7-b23d-443f-9608-377bf2b0b681	Azores Bioportal Code A00537	Terceira	TER	Introduced
64bd0c3f-03c5-412f-870b-e02fd83a6f1e	Azores Bioportal Code A01128	São Miguel	SMG	Introduced
7dbe2a70-5e34-4e6a-ab15-7c1ada4845fa	Azores Bioportal Code A00761	Terceira	TER	Introduced
1af4abfe-2780-4105-95b2-47a09bf304db	Azores Bioportal Code A01770	Faial	FAI	Native
1af4abfe-2780-4105-95b2-47a09bf304db	Azores Bioportal Code A01770	Flores	FLO	Native
1af4abfe-2780-4105-95b2-47a09bf304db	Azores Bioportal Code A01770	Graciosa	GRA	Native
1af4abfe-2780-4105-95b2-47a09bf304db	Azores Bioportal Code A01770	Pico	PIC	Native
1af4abfe-2780-4105-95b2-47a09bf304db	Azores Bioportal Code A01770	São Jorge	SJG	Native
1af4abfe-2780-4105-95b2-47a09bf304db	Azores Bioportal Code A01770	São Miguel	SMG	Native
1af4abfe-2780-4105-95b2-47a09bf304db	Azores Bioportal Code A01770	Santa Maria	SMR	Native
1af4abfe-2780-4105-95b2-47a09bf304db	Azores Bioportal Code A01770	Terceira	TER	Native
6f6a5095-4430-4e68-903a-6bf6434c0d7f	Azores Bioportal Code A01030	São Miguel	SMG	indeterminate
6f6a5095-4430-4e68-903a-6bf6434c0d7f	Azores Bioportal Code A01030	Santa Maria	SMR	indeterminate
b7bafe7f-a256-4ebe-bf2c-b5b08b19ef17	Azores Bioportal Code A01153	São Miguel	SMG	Introduced
b7bafe7f-a256-4ebe-bf2c-b5b08b19ef17	Azores Bioportal Code A01153	Santa Maria	SMR	Introduced
b7bafe7f-a256-4ebe-bf2c-b5b08b19ef17	Azores Bioportal Code A01153	Terceira	TER	Introduced
ced69805-27b8-4907-9fa0-8b1322270dec	Azores Bioportal Code A00731	São Miguel	SMG	indeterminate
8965fa02-1fb0-4dce-a886-577292b386db	Azores Bioportal Code A00773	Flores	FLO	indeterminate
8965fa02-1fb0-4dce-a886-577292b386db	Azores Bioportal Code A00773	Terceira	TER	indeterminate
d3b5b047-8621-4e10-990e-10858c9fbe1f	Azores Bioportal Code A00733	Flores	FLO	indeterminate
d3b5b047-8621-4e10-990e-10858c9fbe1f	Azores Bioportal Code A00733	Terceira	TER	indeterminate
444d470b-a8ff-450d-8ec5-bf9db356ac5b	Azores Bioportal Code A01464	Flores	FLO	Introduced
444d470b-a8ff-450d-8ec5-bf9db356ac5b	Azores Bioportal Code A01464	Graciosa	GRA	Introduced
444d470b-a8ff-450d-8ec5-bf9db356ac5b	Azores Bioportal Code A01464	Pico	PIC	Introduced
444d470b-a8ff-450d-8ec5-bf9db356ac5b	Azores Bioportal Code A01464	Santa Maria	SMR	Introduced
444d470b-a8ff-450d-8ec5-bf9db356ac5b	Azores Bioportal Code A01464	Terceira	TER	Introduced
395cfe97-743c-411b-9d64-d2bab7cbd684	Azores Bioportal Code A01787	Pico	PIC	Native
395cfe97-743c-411b-9d64-d2bab7cbd684	Azores Bioportal Code A01787	São Miguel	SMG	Native
e0304fa8-754b-4709-af70-b583126b60c6	Azores Bioportal Code A01788	Graciosa	GRA	Introduced
e0304fa8-754b-4709-af70-b583126b60c6	Azores Bioportal Code A01788	Pico	PIC	Introduced
e0304fa8-754b-4709-af70-b583126b60c6	Azores Bioportal Code A01788	São Miguel	SMG	Introduced
e0304fa8-754b-4709-af70-b583126b60c6	Azores Bioportal Code A01788	Terceira	TER	Introduced
4fc53ca9-afb4-4e18-b925-32bf610f66b4	Azores Bioportal Code A00088	São Miguel	SMG	Introduced
c156045a-04f1-4b2d-bb8e-1e49662f3149	Azores Bioportal Code A00593	Faial	FAI	Endemic
c156045a-04f1-4b2d-bb8e-1e49662f3149	Azores Bioportal Code A00593	Flores	FLO	Endemic
c156045a-04f1-4b2d-bb8e-1e49662f3149	Azores Bioportal Code A00593	Pico	PIC	Endemic
c156045a-04f1-4b2d-bb8e-1e49662f3149	Azores Bioportal Code A00593	São Jorge	SJG	Endemic
c156045a-04f1-4b2d-bb8e-1e49662f3149	Azores Bioportal Code A00593	São Miguel	SMG	Endemic
c156045a-04f1-4b2d-bb8e-1e49662f3149	Azores Bioportal Code A00593	Santa Maria	SMR	Endemic
c156045a-04f1-4b2d-bb8e-1e49662f3149	Azores Bioportal Code A00593	Terceira	TER	Endemic
76971cfd-a69e-41d5-ac46-15c908708156	Azores Bioportal Code A00595	São Jorge	SJG	Endemic
26e02766-b89c-4fb9-977a-a58af72566eb	Azores Bioportal Code A00209	São Miguel	SMG	Introduced
26e02766-b89c-4fb9-977a-a58af72566eb	Azores Bioportal Code A00209	Santa Maria	SMR	Introduced
4ef4e9ea-f9ec-4da7-9eca-2f32b3169b53	Azores Bioportal Code A00777	Flores	FLO	indeterminate
4ef4e9ea-f9ec-4da7-9eca-2f32b3169b53	Azores Bioportal Code A00777	Graciosa	GRA	indeterminate
4ef4e9ea-f9ec-4da7-9eca-2f32b3169b53	Azores Bioportal Code A00777	Pico	PIC	indeterminate
4ef4e9ea-f9ec-4da7-9eca-2f32b3169b53	Azores Bioportal Code A00777	São Jorge	SJG	indeterminate
4ef4e9ea-f9ec-4da7-9eca-2f32b3169b53	Azores Bioportal Code A00777	São Miguel	SMG	indeterminate
4ef4e9ea-f9ec-4da7-9eca-2f32b3169b53	Azores Bioportal Code A00777	Santa Maria	SMR	indeterminate
4ef4e9ea-f9ec-4da7-9eca-2f32b3169b53	Azores Bioportal Code A00777	Terceira	TER	indeterminate
639e2bfa-2e62-4322-8ca3-321873109587	Azores Bioportal Code A00767	Flores	FLO	indeterminate
639e2bfa-2e62-4322-8ca3-321873109587	Azores Bioportal Code A00767	Graciosa	GRA	indeterminate
639e2bfa-2e62-4322-8ca3-321873109587	Azores Bioportal Code A00767	Pico	PIC	indeterminate
639e2bfa-2e62-4322-8ca3-321873109587	Azores Bioportal Code A00767	São Jorge	SJG	indeterminate
639e2bfa-2e62-4322-8ca3-321873109587	Azores Bioportal Code A00767	São Miguel	SMG	indeterminate
639e2bfa-2e62-4322-8ca3-321873109587	Azores Bioportal Code A00767	Santa Maria	SMR	indeterminate
639e2bfa-2e62-4322-8ca3-321873109587	Azores Bioportal Code A00767	Terceira	TER	indeterminate
b6466434-7b9a-446b-a7ac-c9aeeb70e933	Azores Bioportal Code A02509	Flores	FLO	Introduced
b6466434-7b9a-446b-a7ac-c9aeeb70e933	Azores Bioportal Code A02509	Terceira	TER	Introduced
143e3c40-75fc-4b0b-b0b9-c24131713fe9	Azores Bioportal Code A00082	Flores	FLO	Introduced
143e3c40-75fc-4b0b-b0b9-c24131713fe9	Azores Bioportal Code A00082	São Miguel	SMG	Introduced
143e3c40-75fc-4b0b-b0b9-c24131713fe9	Azores Bioportal Code A00082	Santa Maria	SMR	Introduced
4e7ca0de-417c-449c-b0aa-051cc02fa5f9	Azores Bioportal Code A00085	São Miguel	SMG	Introduced
4e7ca0de-417c-449c-b0aa-051cc02fa5f9	Azores Bioportal Code A00085	Santa Maria	SMR	Introduced
ba9b5f7c-af76-476b-bf12-26d3ea9555f0	Azores Bioportal Code A00084	Flores	FLO	Macaronesia
ba9b5f7c-af76-476b-bf12-26d3ea9555f0	Azores Bioportal Code A00084	São Miguel	SMG	Macaronesia
d5741982-8425-4f40-935f-41595ed961f7	Azores Bioportal Code A00083	Flores	FLO	Native
d5741982-8425-4f40-935f-41595ed961f7	Azores Bioportal Code A00083	Pico	PIC	Native
d5741982-8425-4f40-935f-41595ed961f7	Azores Bioportal Code A00083	São Miguel	SMG	Native
d5741982-8425-4f40-935f-41595ed961f7	Azores Bioportal Code A00083	Santa Maria	SMR	Native
d5741982-8425-4f40-935f-41595ed961f7	Azores Bioportal Code A00083	Terceira	TER	Native
06a44bbd-644a-41c2-9760-ae2896f2f993	Azores Bioportal Code A00081	Faial	FAI	Native
06a44bbd-644a-41c2-9760-ae2896f2f993	Azores Bioportal Code A00081	Flores	FLO	Native
06a44bbd-644a-41c2-9760-ae2896f2f993	Azores Bioportal Code A00081	Pico	PIC	Native
06a44bbd-644a-41c2-9760-ae2896f2f993	Azores Bioportal Code A00081	Santa Maria	SMR	Native
75a39364-f7e3-4fa1-a775-6a975e637b01	Azores Bioportal Code A00086	Pico	PIC	Native
75a39364-f7e3-4fa1-a775-6a975e637b01	Azores Bioportal Code A00086	Terceira	TER	Native
9c65dc69-9d01-4caf-84c6-372a54e7f277	Azores Bioportal Code A00078	Santa Maria	SMR	Introduced
d7c091fd-bea4-4f95-a5e1-fa63c5ccdf41	Azores Bioportal Code A00087	Faial	FAI	Introduced
d7c091fd-bea4-4f95-a5e1-fa63c5ccdf41	Azores Bioportal Code A00087	Santa Maria	SMR	Introduced
ddebf95c-a656-4ca4-b4ad-e38b2be13f47	Azores Bioportal Code A02418	Graciosa	GRA	Native
4accef41-ec16-417a-9fc4-f428745a25a9	Azores Bioportal Code A00954	Graciosa	GRA	Native
9c2f6598-4455-4c30-82bd-5613e882beb3	Azores Bioportal Code A00041	Flores	FLO	Native
9c2f6598-4455-4c30-82bd-5613e882beb3	Azores Bioportal Code A00041	Pico	PIC	Native
9c2f6598-4455-4c30-82bd-5613e882beb3	Azores Bioportal Code A00041	São Jorge	SJG	Native
9c2f6598-4455-4c30-82bd-5613e882beb3	Azores Bioportal Code A00041	São Miguel	SMG	Native
9c2f6598-4455-4c30-82bd-5613e882beb3	Azores Bioportal Code A00041	Santa Maria	SMR	Native
9c2f6598-4455-4c30-82bd-5613e882beb3	Azores Bioportal Code A00041	Terceira	TER	Native
f9e1d64f-2641-44fe-9704-6a6da9d33b4c	Azores Bioportal Code A00042	Faial	FAI	Native
f9e1d64f-2641-44fe-9704-6a6da9d33b4c	Azores Bioportal Code A00042	Flores	FLO	Native
f9e1d64f-2641-44fe-9704-6a6da9d33b4c	Azores Bioportal Code A00042	Graciosa	GRA	Native
f9e1d64f-2641-44fe-9704-6a6da9d33b4c	Azores Bioportal Code A00042	São Jorge	SJG	Native
f9e1d64f-2641-44fe-9704-6a6da9d33b4c	Azores Bioportal Code A00042	São Miguel	SMG	Native
f9e1d64f-2641-44fe-9704-6a6da9d33b4c	Azores Bioportal Code A00042	Santa Maria	SMR	Native
f9e1d64f-2641-44fe-9704-6a6da9d33b4c	Azores Bioportal Code A00042	Terceira	TER	Native
b754fa7b-2b2f-4ab4-aad8-ed6b2fb7cf1b	Azores Bioportal Code A00055	Faial	FAI	Native
b754fa7b-2b2f-4ab4-aad8-ed6b2fb7cf1b	Azores Bioportal Code A00055	Terceira	TER	Native
745f27d9-5bfc-4737-9a04-85e97c16ffbe	Azores Bioportal Code A01472	Flores	FLO	Native
745f27d9-5bfc-4737-9a04-85e97c16ffbe	Azores Bioportal Code A01472	São Miguel	SMG	Native
745f27d9-5bfc-4737-9a04-85e97c16ffbe	Azores Bioportal Code A01472	Terceira	TER	Native
69614289-8fe7-48fc-9fa1-2c5dfc2d9c32	Azores Bioportal Code A01474	Flores	FLO	Native
69614289-8fe7-48fc-9fa1-2c5dfc2d9c32	Azores Bioportal Code A01474	São Miguel	SMG	Native
69614289-8fe7-48fc-9fa1-2c5dfc2d9c32	Azores Bioportal Code A01474	Terceira	TER	Native
39a25743-9fdc-40e8-9948-8ffdf52e91f9	Azores Bioportal Code A01473	Flores	FLO	Native
39a25743-9fdc-40e8-9948-8ffdf52e91f9	Azores Bioportal Code A01473	São Miguel	SMG	Native
39a25743-9fdc-40e8-9948-8ffdf52e91f9	Azores Bioportal Code A01473	Terceira	TER	Native
88987ba5-8aab-4145-8e6a-f7e6054a632c	Azores Bioportal Code A01475	São Miguel	SMG	Native
feaff8fb-65a2-479f-be5a-d08c69876bae	Azores Bioportal Code A01476	Faial	FAI	Native
feaff8fb-65a2-479f-be5a-d08c69876bae	Azores Bioportal Code A01476	Flores	FLO	Native
feaff8fb-65a2-479f-be5a-d08c69876bae	Azores Bioportal Code A01476	Graciosa	GRA	Native
feaff8fb-65a2-479f-be5a-d08c69876bae	Azores Bioportal Code A01476	Pico	PIC	Native
feaff8fb-65a2-479f-be5a-d08c69876bae	Azores Bioportal Code A01476	São Jorge	SJG	Native
feaff8fb-65a2-479f-be5a-d08c69876bae	Azores Bioportal Code A01476	São Miguel	SMG	Native
feaff8fb-65a2-479f-be5a-d08c69876bae	Azores Bioportal Code A01476	Santa Maria	SMR	Native
feaff8fb-65a2-479f-be5a-d08c69876bae	Azores Bioportal Code A01476	Terceira	TER	Native
ae10ebb6-85d6-44ff-9b74-cb3604acb77f	Azores Bioportal Code A00371	Faial	FAI	Introduced
ae10ebb6-85d6-44ff-9b74-cb3604acb77f	Azores Bioportal Code A00371	São Miguel	SMG	Introduced
5cb0fbdc-9a33-42b5-b0ff-decd16bd4860	Azores Bioportal Code A00370	Corvo	COR	Introduced
5cb0fbdc-9a33-42b5-b0ff-decd16bd4860	Azores Bioportal Code A00370	Faial	FAI	Introduced
5cb0fbdc-9a33-42b5-b0ff-decd16bd4860	Azores Bioportal Code A00370	Flores	FLO	Introduced
5cb0fbdc-9a33-42b5-b0ff-decd16bd4860	Azores Bioportal Code A00370	Graciosa	GRA	Introduced
5cb0fbdc-9a33-42b5-b0ff-decd16bd4860	Azores Bioportal Code A00370	Pico	PIC	Introduced
5cb0fbdc-9a33-42b5-b0ff-decd16bd4860	Azores Bioportal Code A00370	São Jorge	SJG	Introduced
5cb0fbdc-9a33-42b5-b0ff-decd16bd4860	Azores Bioportal Code A00370	São Miguel	SMG	Introduced
5cb0fbdc-9a33-42b5-b0ff-decd16bd4860	Azores Bioportal Code A00370	Santa Maria	SMR	Introduced
5cb0fbdc-9a33-42b5-b0ff-decd16bd4860	Azores Bioportal Code A00370	Terceira	TER	Introduced
820f1a78-1989-44a8-9f5d-4544bc3fd748	Azores Bioportal Code A01824	Corvo	COR	Native
820f1a78-1989-44a8-9f5d-4544bc3fd748	Azores Bioportal Code A01824	Faial	FAI	Native
820f1a78-1989-44a8-9f5d-4544bc3fd748	Azores Bioportal Code A01824	Flores	FLO	Native
820f1a78-1989-44a8-9f5d-4544bc3fd748	Azores Bioportal Code A01824	Pico	PIC	Native
820f1a78-1989-44a8-9f5d-4544bc3fd748	Azores Bioportal Code A01824	São Jorge	SJG	Native
820f1a78-1989-44a8-9f5d-4544bc3fd748	Azores Bioportal Code A01824	São Miguel	SMG	Native
820f1a78-1989-44a8-9f5d-4544bc3fd748	Azores Bioportal Code A01824	Terceira	TER	Native
3bb2118b-d80c-48b4-a9f8-541c1fa4d4cd	Azores Bioportal Code A00226	São Miguel	SMG	Native
3bb2118b-d80c-48b4-a9f8-541c1fa4d4cd	Azores Bioportal Code A00226	Terceira	TER	Native
55c24e9f-f243-467c-97dd-49eca9f7175c	Azores Bioportal Code A01247	Faial	FAI	Native
55c24e9f-f243-467c-97dd-49eca9f7175c	Azores Bioportal Code A01247	Pico	PIC	Native
55c24e9f-f243-467c-97dd-49eca9f7175c	Azores Bioportal Code A01247	São Jorge	SJG	Native
55c24e9f-f243-467c-97dd-49eca9f7175c	Azores Bioportal Code A01247	São Miguel	SMG	Native
55c24e9f-f243-467c-97dd-49eca9f7175c	Azores Bioportal Code A01247	Santa Maria	SMR	Native
55c24e9f-f243-467c-97dd-49eca9f7175c	Azores Bioportal Code A01247	Terceira	TER	Native
417d6269-f209-4c00-a37b-59bb1b8fa3bf	Azores Bioportal Code A01248	Faial	FAI	Native
417d6269-f209-4c00-a37b-59bb1b8fa3bf	Azores Bioportal Code A01248	Flores	FLO	Native
417d6269-f209-4c00-a37b-59bb1b8fa3bf	Azores Bioportal Code A01248	Terceira	TER	Native
f13b2227-4880-4878-8efe-12532ba6fc90	Azores Bioportal Code A01246	Faial	FAI	Introduced
f13b2227-4880-4878-8efe-12532ba6fc90	Azores Bioportal Code A01246	Santa Maria	SMR	Introduced
f13b2227-4880-4878-8efe-12532ba6fc90	Azores Bioportal Code A01246	Terceira	TER	Introduced
b2518ed4-d4ff-4acb-b079-35fed609fdcf	Azores Bioportal Code A01249	Corvo	COR	Native
b2518ed4-d4ff-4acb-b079-35fed609fdcf	Azores Bioportal Code A01249	Faial	FAI	Native
b2518ed4-d4ff-4acb-b079-35fed609fdcf	Azores Bioportal Code A01249	Graciosa	GRA	Native
b2518ed4-d4ff-4acb-b079-35fed609fdcf	Azores Bioportal Code A01249	Pico	PIC	Native
b2518ed4-d4ff-4acb-b079-35fed609fdcf	Azores Bioportal Code A01249	São Jorge	SJG	Native
b2518ed4-d4ff-4acb-b079-35fed609fdcf	Azores Bioportal Code A01249	São Miguel	SMG	Native
b2518ed4-d4ff-4acb-b079-35fed609fdcf	Azores Bioportal Code A01249	Santa Maria	SMR	Native
b2518ed4-d4ff-4acb-b079-35fed609fdcf	Azores Bioportal Code A01249	Terceira	TER	Native
b8999290-c51b-4681-8312-fd22614b867f	Azores Bioportal Code A00543	Faial	FAI	Introduced
b8999290-c51b-4681-8312-fd22614b867f	Azores Bioportal Code A00543	Flores	FLO	Introduced
b8999290-c51b-4681-8312-fd22614b867f	Azores Bioportal Code A00543	Graciosa	GRA	Introduced
b8999290-c51b-4681-8312-fd22614b867f	Azores Bioportal Code A00543	São Jorge	SJG	Introduced
b8999290-c51b-4681-8312-fd22614b867f	Azores Bioportal Code A00543	São Miguel	SMG	Introduced
b8999290-c51b-4681-8312-fd22614b867f	Azores Bioportal Code A00543	Santa Maria	SMR	Introduced
b8999290-c51b-4681-8312-fd22614b867f	Azores Bioportal Code A00543	Terceira	TER	Introduced
62770984-a6e5-4a29-939d-cb0fc149c9e5	Azores Bioportal Code A00239	Faial	FAI	Introduced
62770984-a6e5-4a29-939d-cb0fc149c9e5	Azores Bioportal Code A00239	Flores	FLO	Introduced
62770984-a6e5-4a29-939d-cb0fc149c9e5	Azores Bioportal Code A00239	Graciosa	GRA	Introduced
62770984-a6e5-4a29-939d-cb0fc149c9e5	Azores Bioportal Code A00239	São Jorge	SJG	Introduced
62770984-a6e5-4a29-939d-cb0fc149c9e5	Azores Bioportal Code A00239	São Miguel	SMG	Introduced
62770984-a6e5-4a29-939d-cb0fc149c9e5	Azores Bioportal Code A00239	Santa Maria	SMR	Introduced
62770984-a6e5-4a29-939d-cb0fc149c9e5	Azores Bioportal Code A00239	Terceira	TER	Introduced
dc72e5c0-3406-4944-a38a-452cc7551f64	Azores Bioportal Code A00003	Flores	FLO	Macaronesia
52d105d4-7888-4d64-8021-fa717d625531	Azores Bioportal Code A00554	Flores	FLO	Macaronesia
de0956f8-d749-4c26-812f-6f652478dd2b	Azores Bioportal Code A00948	São Miguel	SMG	indeterminate
74bfdbdc-66ca-4f53-a0c7-9f718a62ac90	Azores Bioportal Code A00057	Corvo	COR	Native
74bfdbdc-66ca-4f53-a0c7-9f718a62ac90	Azores Bioportal Code A00057	Flores	FLO	Native
74bfdbdc-66ca-4f53-a0c7-9f718a62ac90	Azores Bioportal Code A00057	Pico	PIC	Native
74bfdbdc-66ca-4f53-a0c7-9f718a62ac90	Azores Bioportal Code A00057	São Jorge	SJG	Native
74bfdbdc-66ca-4f53-a0c7-9f718a62ac90	Azores Bioportal Code A00057	Terceira	TER	Native
b306e152-38e1-4ba1-8831-52698a798c59	Azores Bioportal Code A00059	Faial	FAI	Endemic
b306e152-38e1-4ba1-8831-52698a798c59	Azores Bioportal Code A00059	Flores	FLO	Endemic
b306e152-38e1-4ba1-8831-52698a798c59	Azores Bioportal Code A00059	Graciosa	GRA	Endemic
b306e152-38e1-4ba1-8831-52698a798c59	Azores Bioportal Code A00059	Pico	PIC	Endemic
b306e152-38e1-4ba1-8831-52698a798c59	Azores Bioportal Code A00059	São Jorge	SJG	Endemic
b306e152-38e1-4ba1-8831-52698a798c59	Azores Bioportal Code A00059	São Miguel	SMG	Endemic
b306e152-38e1-4ba1-8831-52698a798c59	Azores Bioportal Code A00059	Terceira	TER	Endemic
77a891ec-2f9b-4a90-b0cc-8baf10e97093	Azores Bioportal Code A00573	Flores	FLO	Introduced
77a891ec-2f9b-4a90-b0cc-8baf10e97093	Azores Bioportal Code A00573	Graciosa	GRA	Introduced
77a891ec-2f9b-4a90-b0cc-8baf10e97093	Azores Bioportal Code A00573	Pico	PIC	Introduced
77a891ec-2f9b-4a90-b0cc-8baf10e97093	Azores Bioportal Code A00573	São Miguel	SMG	Introduced
77a891ec-2f9b-4a90-b0cc-8baf10e97093	Azores Bioportal Code A00573	Santa Maria	SMR	Introduced
77a891ec-2f9b-4a90-b0cc-8baf10e97093	Azores Bioportal Code A00573	Terceira	TER	Introduced
d7a4b400-e73b-4cb7-88f0-9f92c900084d	Azores Bioportal Code A02372	Terceira	TER	Native
f19f627e-dc72-4d2e-97be-88ff00dec763	Azores Bioportal Code A00413	Faial	FAI	Introduced
bdb32c15-d47f-4bc3-bc92-dce1dcbd7a28	Azores Bioportal Code A01661	Faial	FAI	Introduced
bdb32c15-d47f-4bc3-bc92-dce1dcbd7a28	Azores Bioportal Code A01661	Graciosa	GRA	Introduced
bdb32c15-d47f-4bc3-bc92-dce1dcbd7a28	Azores Bioportal Code A01661	Pico	PIC	Introduced
bdb32c15-d47f-4bc3-bc92-dce1dcbd7a28	Azores Bioportal Code A01661	São Miguel	SMG	Introduced
bdb32c15-d47f-4bc3-bc92-dce1dcbd7a28	Azores Bioportal Code A01661	Santa Maria	SMR	Introduced
bdb32c15-d47f-4bc3-bc92-dce1dcbd7a28	Azores Bioportal Code A01661	Terceira	TER	Introduced
678f263e-044f-4c5f-bd54-0d96ff4d1a15	Azores Bioportal Code A01465	Azores	AZ	Introduced
c8553f2a-37a4-4aa5-9e90-b0c231e5201a	Azores Bioportal Code A00031	Corvo	COR	Introduced
c8553f2a-37a4-4aa5-9e90-b0c231e5201a	Azores Bioportal Code A00031	Faial	FAI	Introduced
c8553f2a-37a4-4aa5-9e90-b0c231e5201a	Azores Bioportal Code A00031	Flores	FLO	Introduced
c8553f2a-37a4-4aa5-9e90-b0c231e5201a	Azores Bioportal Code A00031	Graciosa	GRA	Introduced
c8553f2a-37a4-4aa5-9e90-b0c231e5201a	Azores Bioportal Code A00031	São Jorge	SJG	Introduced
c8553f2a-37a4-4aa5-9e90-b0c231e5201a	Azores Bioportal Code A00031	São Miguel	SMG	Introduced
c8553f2a-37a4-4aa5-9e90-b0c231e5201a	Azores Bioportal Code A00031	Terceira	TER	Introduced
4b9df98e-2ed6-4c8d-a0cf-74b98ea76f0e	Azores Bioportal Code A00556	Faial	FAI	Introduced
4b9df98e-2ed6-4c8d-a0cf-74b98ea76f0e	Azores Bioportal Code A00556	Graciosa	GRA	Introduced
4b9df98e-2ed6-4c8d-a0cf-74b98ea76f0e	Azores Bioportal Code A00556	São Miguel	SMG	Introduced
4b9df98e-2ed6-4c8d-a0cf-74b98ea76f0e	Azores Bioportal Code A00556	Santa Maria	SMR	Introduced
4b9df98e-2ed6-4c8d-a0cf-74b98ea76f0e	Azores Bioportal Code A00556	Terceira	TER	Introduced
5f194b53-e8dd-41d5-92c0-c481e15ff0e4	Azores Bioportal Code A00032	Faial	FAI	Introduced
5f194b53-e8dd-41d5-92c0-c481e15ff0e4	Azores Bioportal Code A00032	Graciosa	GRA	Introduced
5f194b53-e8dd-41d5-92c0-c481e15ff0e4	Azores Bioportal Code A00032	São Miguel	SMG	Introduced
5f194b53-e8dd-41d5-92c0-c481e15ff0e4	Azores Bioportal Code A00032	Santa Maria	SMR	Introduced
5f194b53-e8dd-41d5-92c0-c481e15ff0e4	Azores Bioportal Code A00032	Terceira	TER	Introduced
2f1bd2e0-fb7f-490b-8c63-847fc34e6322	Azores Bioportal Code A01406	Santa Maria	SMR	Native
d0b0ae8d-e410-4a67-ad6e-54d52eb27690	Azores Bioportal Code A00249	São Miguel	SMG	Introduced
3f00b20c-e4df-464e-9dc5-7c04d5c917f5	Azores Bioportal Code A00248	Pico	PIC	Native
3f00b20c-e4df-464e-9dc5-7c04d5c917f5	Azores Bioportal Code A00248	São Miguel	SMG	Native
beba57f2-5719-4b97-a346-f87faf4488df	Azores Bioportal Code A01771	Corvo	COR	Native
beba57f2-5719-4b97-a346-f87faf4488df	Azores Bioportal Code A01771	Faial	FAI	Native
beba57f2-5719-4b97-a346-f87faf4488df	Azores Bioportal Code A01771	Flores	FLO	Native
beba57f2-5719-4b97-a346-f87faf4488df	Azores Bioportal Code A01771	Graciosa	GRA	Native
beba57f2-5719-4b97-a346-f87faf4488df	Azores Bioportal Code A01771	Pico	PIC	Native
beba57f2-5719-4b97-a346-f87faf4488df	Azores Bioportal Code A01771	São Jorge	SJG	Native
beba57f2-5719-4b97-a346-f87faf4488df	Azores Bioportal Code A01771	São Miguel	SMG	Native
beba57f2-5719-4b97-a346-f87faf4488df	Azores Bioportal Code A01771	Santa Maria	SMR	Native
beba57f2-5719-4b97-a346-f87faf4488df	Azores Bioportal Code A01771	Terceira	TER	Native
6dd2d058-1dc0-4264-990d-e6334f34f474	Azores Bioportal Code A01700	Corvo	COR	Native
6dd2d058-1dc0-4264-990d-e6334f34f474	Azores Bioportal Code A01700	Faial	FAI	Native
6dd2d058-1dc0-4264-990d-e6334f34f474	Azores Bioportal Code A01700	Flores	FLO	Native
6dd2d058-1dc0-4264-990d-e6334f34f474	Azores Bioportal Code A01700	Graciosa	GRA	Native
6dd2d058-1dc0-4264-990d-e6334f34f474	Azores Bioportal Code A01700	Pico	PIC	Native
6dd2d058-1dc0-4264-990d-e6334f34f474	Azores Bioportal Code A01700	São Jorge	SJG	Native
6dd2d058-1dc0-4264-990d-e6334f34f474	Azores Bioportal Code A01700	São Miguel	SMG	Native
6dd2d058-1dc0-4264-990d-e6334f34f474	Azores Bioportal Code A01700	Santa Maria	SMR	Native
6dd2d058-1dc0-4264-990d-e6334f34f474	Azores Bioportal Code A01700	Terceira	TER	Native
dad54b6b-d4ad-40c6-8750-7901084c9aba	Azores Bioportal Code A01701	Corvo	COR	Native
dad54b6b-d4ad-40c6-8750-7901084c9aba	Azores Bioportal Code A01701	Faial	FAI	Native
dad54b6b-d4ad-40c6-8750-7901084c9aba	Azores Bioportal Code A01701	Flores	FLO	Native
dad54b6b-d4ad-40c6-8750-7901084c9aba	Azores Bioportal Code A01701	Graciosa	GRA	Native
dad54b6b-d4ad-40c6-8750-7901084c9aba	Azores Bioportal Code A01701	São Jorge	SJG	Native
dad54b6b-d4ad-40c6-8750-7901084c9aba	Azores Bioportal Code A01701	São Miguel	SMG	Native
dad54b6b-d4ad-40c6-8750-7901084c9aba	Azores Bioportal Code A01701	Santa Maria	SMR	Native
dad54b6b-d4ad-40c6-8750-7901084c9aba	Azores Bioportal Code A01701	Terceira	TER	Native
c93def69-d2e5-412c-b7bb-7dd511b4be7a	Azores Bioportal Code A01544	Terceira	TER	Introduced
cb5f0154-1649-455c-883e-a636f69dab9b	Azores Bioportal Code A00583	Flores	FLO	Introduced
cb5f0154-1649-455c-883e-a636f69dab9b	Azores Bioportal Code A00583	Pico	PIC	Introduced
cb5f0154-1649-455c-883e-a636f69dab9b	Azores Bioportal Code A00583	São Jorge	SJG	Introduced
cb5f0154-1649-455c-883e-a636f69dab9b	Azores Bioportal Code A00583	Terceira	TER	Introduced
0b401b17-bb8b-4ae4-be58-6f1c07398916	Azores Bioportal Code A00585	Flores	FLO	Endemic
930067c9-b14f-49cb-a744-873d518ba3d0	Azores Bioportal Code A00588	Corvo	COR	Introduced
930067c9-b14f-49cb-a744-873d518ba3d0	Azores Bioportal Code A00588	Faial	FAI	Introduced
930067c9-b14f-49cb-a744-873d518ba3d0	Azores Bioportal Code A00588	Flores	FLO	Introduced
930067c9-b14f-49cb-a744-873d518ba3d0	Azores Bioportal Code A00588	Graciosa	GRA	Introduced
930067c9-b14f-49cb-a744-873d518ba3d0	Azores Bioportal Code A00588	Pico	PIC	Introduced
930067c9-b14f-49cb-a744-873d518ba3d0	Azores Bioportal Code A00588	São Jorge	SJG	Introduced
930067c9-b14f-49cb-a744-873d518ba3d0	Azores Bioportal Code A00588	São Miguel	SMG	Introduced
930067c9-b14f-49cb-a744-873d518ba3d0	Azores Bioportal Code A00588	Santa Maria	SMR	Introduced
930067c9-b14f-49cb-a744-873d518ba3d0	Azores Bioportal Code A00588	Terceira	TER	Introduced
e6acd94e-a95e-451b-b287-c1558c970f2e	Azores Bioportal Code A00586	Faial	FAI	Endemic
e6acd94e-a95e-451b-b287-c1558c970f2e	Azores Bioportal Code A00586	São Jorge	SJG	Endemic
e6acd94e-a95e-451b-b287-c1558c970f2e	Azores Bioportal Code A00586	São Miguel	SMG	Endemic
2b172445-236a-4215-aa1e-71a45bba423a	Azores Bioportal Code A00587	São Miguel	SMG	Introduced
93ce7843-1057-46a6-9c7d-28a6d5eefffc	Azores Bioportal Code A00319	Faial	FAI	Introduced
93ce7843-1057-46a6-9c7d-28a6d5eefffc	Azores Bioportal Code A00319	Flores	FLO	Introduced
93ce7843-1057-46a6-9c7d-28a6d5eefffc	Azores Bioportal Code A00319	Pico	PIC	Introduced
93ce7843-1057-46a6-9c7d-28a6d5eefffc	Azores Bioportal Code A00319	São Miguel	SMG	Introduced
93ce7843-1057-46a6-9c7d-28a6d5eefffc	Azores Bioportal Code A00319	Santa Maria	SMR	Introduced
93ce7843-1057-46a6-9c7d-28a6d5eefffc	Azores Bioportal Code A00319	Terceira	TER	Introduced
1924e0c6-a03d-47c0-bdf4-fc2fe612a465	Azores Bioportal Code A01294	São Miguel	SMG	Introduced
8eca8511-47f9-4e6f-9bdc-b54fe0d8c4a4	Azores Bioportal Code A00165	Faial	FAI	indeterminate
8eca8511-47f9-4e6f-9bdc-b54fe0d8c4a4	Azores Bioportal Code A00165	Flores	FLO	indeterminate
8eca8511-47f9-4e6f-9bdc-b54fe0d8c4a4	Azores Bioportal Code A00165	Pico	PIC	indeterminate
8eca8511-47f9-4e6f-9bdc-b54fe0d8c4a4	Azores Bioportal Code A00165	São Miguel	SMG	indeterminate
8eca8511-47f9-4e6f-9bdc-b54fe0d8c4a4	Azores Bioportal Code A00165	Santa Maria	SMR	indeterminate
21708e6e-483b-4f80-be99-d94a767adc79	Azores Bioportal Code A00164	Faial	FAI	indeterminate
21708e6e-483b-4f80-be99-d94a767adc79	Azores Bioportal Code A00164	Flores	FLO	indeterminate
21708e6e-483b-4f80-be99-d94a767adc79	Azores Bioportal Code A00164	Graciosa	GRA	indeterminate
21708e6e-483b-4f80-be99-d94a767adc79	Azores Bioportal Code A00164	Pico	PIC	indeterminate
21708e6e-483b-4f80-be99-d94a767adc79	Azores Bioportal Code A00164	São Jorge	SJG	indeterminate
21708e6e-483b-4f80-be99-d94a767adc79	Azores Bioportal Code A00164	São Miguel	SMG	indeterminate
21708e6e-483b-4f80-be99-d94a767adc79	Azores Bioportal Code A00164	Santa Maria	SMR	indeterminate
21708e6e-483b-4f80-be99-d94a767adc79	Azores Bioportal Code A00164	Terceira	TER	indeterminate
9791049b-512e-41c8-aa77-625a22a5f069	Azores Bioportal Code A00162	Flores	FLO	indeterminate
9791049b-512e-41c8-aa77-625a22a5f069	Azores Bioportal Code A00162	São Miguel	SMG	indeterminate
9791049b-512e-41c8-aa77-625a22a5f069	Azores Bioportal Code A00162	Santa Maria	SMR	indeterminate
9791049b-512e-41c8-aa77-625a22a5f069	Azores Bioportal Code A00162	Terceira	TER	indeterminate
7d44cf85-3674-456e-89d4-6e31d8d5d133	Azores Bioportal Code A00535	Pico	PIC	Endemic
5ef0831f-54ba-484a-a0a9-a5f94b9ba0e0	Azores Bioportal Code A02554	Graciosa	GRA	indeterminate
99cecbb8-a4bc-47da-a1f6-1f32b74f01cf	Azores Bioportal Code A00163	Faial	FAI	indeterminate
99cecbb8-a4bc-47da-a1f6-1f32b74f01cf	Azores Bioportal Code A00163	São Miguel	SMG	indeterminate
99cecbb8-a4bc-47da-a1f6-1f32b74f01cf	Azores Bioportal Code A00163	Santa Maria	SMR	indeterminate
99cecbb8-a4bc-47da-a1f6-1f32b74f01cf	Azores Bioportal Code A00163	Terceira	TER	indeterminate
c880b702-4303-4eda-8711-f1b0e189d0d1	Azores Bioportal Code A02555	Santa Maria	SMR	indeterminate
c880b702-4303-4eda-8711-f1b0e189d0d1	Azores Bioportal Code A02555	Terceira	TER	indeterminate
85235354-ff81-4443-b88e-4872eb89de89	Azores Bioportal Code A02577	Terceira	TER	Introduced
f902ab36-7426-465c-bafd-d47cfadfc988	Azores Bioportal Code A00240	Faial	FAI	Endemic
f902ab36-7426-465c-bafd-d47cfadfc988	Azores Bioportal Code A00240	Flores	FLO	Endemic
f902ab36-7426-465c-bafd-d47cfadfc988	Azores Bioportal Code A00240	Pico	PIC	Endemic
f902ab36-7426-465c-bafd-d47cfadfc988	Azores Bioportal Code A00240	São Miguel	SMG	Endemic
f902ab36-7426-465c-bafd-d47cfadfc988	Azores Bioportal Code A00240	Santa Maria	SMR	Endemic
f902ab36-7426-465c-bafd-d47cfadfc988	Azores Bioportal Code A00240	Terceira	TER	Endemic
70530c0e-b4d4-4826-8801-2e730bbf5281	Azores Bioportal Code A01409	Azores	AZ	indeterminate
a871259e-2ad9-40ff-b53f-98d7ad2e643b	Azores Bioportal Code A01410	Faial	FAI	Introduced
a871259e-2ad9-40ff-b53f-98d7ad2e643b	Azores Bioportal Code A01410	Pico	PIC	Introduced
a871259e-2ad9-40ff-b53f-98d7ad2e643b	Azores Bioportal Code A01410	São Jorge	SJG	Introduced
a871259e-2ad9-40ff-b53f-98d7ad2e643b	Azores Bioportal Code A01410	São Miguel	SMG	Introduced
a871259e-2ad9-40ff-b53f-98d7ad2e643b	Azores Bioportal Code A01410	Terceira	TER	Introduced
6fa22c04-f274-48a3-8ffe-c416891d5b06	Azores Bioportal Code A01411	São Miguel	SMG	Introduced
0b81b68a-022d-442e-b6fd-846504f2cc7f	Azores Bioportal Code A01412	São Miguel	SMG	Native
0b81b68a-022d-442e-b6fd-846504f2cc7f	Azores Bioportal Code A01412	Terceira	TER	Native
6e19d15c-5588-4e8c-9165-2882d77689f3	Azores Bioportal Code A01413	Pico	PIC	Introduced
6e19d15c-5588-4e8c-9165-2882d77689f3	Azores Bioportal Code A01413	São Miguel	SMG	Introduced
bf58dd07-6d24-47a4-8329-4fff16107ea3	Azores Bioportal Code A01119	São Jorge	SJG	indeterminate
bf58dd07-6d24-47a4-8329-4fff16107ea3	Azores Bioportal Code A01119	São Miguel	SMG	indeterminate
dcab94cf-22f4-415a-bcfd-4fee17218065	Azores Bioportal Code A00988	Flores	FLO	Endemic
24384b64-a4d1-4ab3-9be4-504a600e6fc6	Azores Bioportal Code A00173	Flores	FLO	indeterminate
24384b64-a4d1-4ab3-9be4-504a600e6fc6	Azores Bioportal Code A00173	Pico	PIC	indeterminate
24384b64-a4d1-4ab3-9be4-504a600e6fc6	Azores Bioportal Code A00173	São Jorge	SJG	indeterminate
24384b64-a4d1-4ab3-9be4-504a600e6fc6	Azores Bioportal Code A00173	São Miguel	SMG	indeterminate
b95affc4-de87-4b60-a0c3-6823d97fc6e2	Azores Bioportal Code A00172	Faial	FAI	indeterminate
b95affc4-de87-4b60-a0c3-6823d97fc6e2	Azores Bioportal Code A00172	Flores	FLO	indeterminate
b95affc4-de87-4b60-a0c3-6823d97fc6e2	Azores Bioportal Code A00172	Graciosa	GRA	indeterminate
b95affc4-de87-4b60-a0c3-6823d97fc6e2	Azores Bioportal Code A00172	Pico	PIC	indeterminate
b95affc4-de87-4b60-a0c3-6823d97fc6e2	Azores Bioportal Code A00172	São Jorge	SJG	indeterminate
b95affc4-de87-4b60-a0c3-6823d97fc6e2	Azores Bioportal Code A00172	São Miguel	SMG	indeterminate
b95affc4-de87-4b60-a0c3-6823d97fc6e2	Azores Bioportal Code A00172	Santa Maria	SMR	indeterminate
b95affc4-de87-4b60-a0c3-6823d97fc6e2	Azores Bioportal Code A00172	Terceira	TER	indeterminate
102e152a-8fc2-4bfa-acc7-fd265557365d	Azores Bioportal Code A00913	Azores	AZ	indeterminate
cef119f4-5ccf-4fe2-9919-8696652d6549	Azores Bioportal Code A01171	Azores	AZ	indeterminate
04542571-8b42-4576-90f2-3e0fbac50345	Azores Bioportal Code A01169	Azores	AZ	indeterminate
91e2419d-c9e0-43ec-b726-dc787ec80016	Azores Bioportal Code A01170	Azores	AZ	indeterminate
432a56e9-76a9-4a82-aaaa-4d5973499d28	Azores Bioportal Code A00427	Faial	FAI	Introduced
432a56e9-76a9-4a82-aaaa-4d5973499d28	Azores Bioportal Code A00427	São Miguel	SMG	Introduced
432a56e9-76a9-4a82-aaaa-4d5973499d28	Azores Bioportal Code A00427	Santa Maria	SMR	Introduced
432a56e9-76a9-4a82-aaaa-4d5973499d28	Azores Bioportal Code A00427	Terceira	TER	Introduced
dca61db4-215e-43c8-9643-9017ed0f9c04	Azores Bioportal Code A00428	São Miguel	SMG	Introduced
2d4cc99b-b37f-4d1c-b888-3e09d131a241	Azores Bioportal Code A00639	São Jorge	SJG	Introduced
2d4cc99b-b37f-4d1c-b888-3e09d131a241	Azores Bioportal Code A00639	Terceira	TER	Introduced
145d9357-c111-440f-891d-e2262e75a8c6	Azores Bioportal Code A00458	Santa Maria	SMR	Introduced
e9d56f7b-6501-49ac-9c87-2b5dd9a22d88	Azores Bioportal Code A00036	Corvo	COR	Introduced
e9d56f7b-6501-49ac-9c87-2b5dd9a22d88	Azores Bioportal Code A00036	Faial	FAI	Introduced
e9d56f7b-6501-49ac-9c87-2b5dd9a22d88	Azores Bioportal Code A00036	Flores	FLO	Introduced
e9d56f7b-6501-49ac-9c87-2b5dd9a22d88	Azores Bioportal Code A00036	Graciosa	GRA	Introduced
e9d56f7b-6501-49ac-9c87-2b5dd9a22d88	Azores Bioportal Code A00036	Pico	PIC	Introduced
e9d56f7b-6501-49ac-9c87-2b5dd9a22d88	Azores Bioportal Code A00036	São Jorge	SJG	Introduced
e9d56f7b-6501-49ac-9c87-2b5dd9a22d88	Azores Bioportal Code A00036	São Miguel	SMG	Introduced
e9d56f7b-6501-49ac-9c87-2b5dd9a22d88	Azores Bioportal Code A00036	Santa Maria	SMR	Introduced
e9d56f7b-6501-49ac-9c87-2b5dd9a22d88	Azores Bioportal Code A00036	Terceira	TER	Introduced
1a05ab49-aab6-4867-a1d8-4b791f18c8cc	Azores Bioportal Code A00507	Santa Maria	SMR	Macaronesia
b1ccdd25-3679-41ae-b360-b52d14034e49	Azores Bioportal Code A02416	São Miguel	SMG	Macaronesia
39e0c4c5-aa5d-402e-94de-1ab119331b0d	Azores Bioportal Code A01749	Faial	FAI	Native
39e0c4c5-aa5d-402e-94de-1ab119331b0d	Azores Bioportal Code A01749	Graciosa	GRA	Native
39e0c4c5-aa5d-402e-94de-1ab119331b0d	Azores Bioportal Code A01749	Pico	PIC	Native
39e0c4c5-aa5d-402e-94de-1ab119331b0d	Azores Bioportal Code A01749	São Jorge	SJG	Native
39e0c4c5-aa5d-402e-94de-1ab119331b0d	Azores Bioportal Code A01749	São Miguel	SMG	Native
39e0c4c5-aa5d-402e-94de-1ab119331b0d	Azores Bioportal Code A01749	Santa Maria	SMR	Native
39e0c4c5-aa5d-402e-94de-1ab119331b0d	Azores Bioportal Code A01749	Terceira	TER	Native
24551f7c-7ad7-46a8-bd9c-8b907281ade9	Azores Bioportal Code A00865	São Miguel	SMG	Introduced
f35be27e-d181-4276-886d-d82e759b0698	Azores Bioportal Code A00869	Pico	PIC	Introduced
8b62a450-7b45-4236-87f6-b62ca452ffb4	Azores Bioportal Code A00862	Faial	FAI	Introduced
8b62a450-7b45-4236-87f6-b62ca452ffb4	Azores Bioportal Code A00862	Pico	PIC	Introduced
8b62a450-7b45-4236-87f6-b62ca452ffb4	Azores Bioportal Code A00862	São Miguel	SMG	Introduced
8b62a450-7b45-4236-87f6-b62ca452ffb4	Azores Bioportal Code A00862	Terceira	TER	Introduced
d8081b8f-96f3-4776-b6c4-6745e580f6ae	Azores Bioportal Code A00718	Graciosa	GRA	indeterminate
d8081b8f-96f3-4776-b6c4-6745e580f6ae	Azores Bioportal Code A00718	Santa Maria	SMR	indeterminate
5b279461-d56e-48f3-be63-9b8ae8767209	Azores Bioportal Code A00719	Faial	FAI	Introduced
5b279461-d56e-48f3-be63-9b8ae8767209	Azores Bioportal Code A00719	São Miguel	SMG	Introduced
4a7bb34b-74a5-41e5-9f95-dfe3ba96c876	Azores Bioportal Code A00197	Faial	FAI	indeterminate
4a7bb34b-74a5-41e5-9f95-dfe3ba96c876	Azores Bioportal Code A00197	Flores	FLO	indeterminate
4a7bb34b-74a5-41e5-9f95-dfe3ba96c876	Azores Bioportal Code A00197	Graciosa	GRA	indeterminate
4a7bb34b-74a5-41e5-9f95-dfe3ba96c876	Azores Bioportal Code A00197	Pico	PIC	indeterminate
4a7bb34b-74a5-41e5-9f95-dfe3ba96c876	Azores Bioportal Code A00197	São Jorge	SJG	indeterminate
4a7bb34b-74a5-41e5-9f95-dfe3ba96c876	Azores Bioportal Code A00197	São Miguel	SMG	indeterminate
4a7bb34b-74a5-41e5-9f95-dfe3ba96c876	Azores Bioportal Code A00197	Santa Maria	SMR	indeterminate
4a7bb34b-74a5-41e5-9f95-dfe3ba96c876	Azores Bioportal Code A00197	Terceira	TER	indeterminate
e0f6c169-d989-4e2d-a1e4-7ca40b0e603a	Azores Bioportal Code A02469	Santa Maria	SMR	indeterminate
e0f6c169-d989-4e2d-a1e4-7ca40b0e603a	Azores Bioportal Code A02469	Terceira	TER	indeterminate
6dc21305-b10a-425f-be49-b8c1fbec6c4d	Azores Bioportal Code A01251	Pico	PIC	Native
6dc21305-b10a-425f-be49-b8c1fbec6c4d	Azores Bioportal Code A01251	São Jorge	SJG	Native
6dc21305-b10a-425f-be49-b8c1fbec6c4d	Azores Bioportal Code A01251	São Miguel	SMG	Native
6dc21305-b10a-425f-be49-b8c1fbec6c4d	Azores Bioportal Code A01251	Santa Maria	SMR	Native
80ced14f-e60d-430f-8e8d-25e4494cc11f	Azores Bioportal Code A01253	São Miguel	SMG	Native
80ced14f-e60d-430f-8e8d-25e4494cc11f	Azores Bioportal Code A01253	Santa Maria	SMR	Native
80ced14f-e60d-430f-8e8d-25e4494cc11f	Azores Bioportal Code A01253	Terceira	TER	Native
dd7ea72e-63d3-4807-95e3-500c817ebb8d	Azores Bioportal Code A01577	Flores	FLO	Native
dd7ea72e-63d3-4807-95e3-500c817ebb8d	Azores Bioportal Code A01577	Graciosa	GRA	Native
dd7ea72e-63d3-4807-95e3-500c817ebb8d	Azores Bioportal Code A01577	Terceira	TER	Native
fec8e360-2dcd-4c89-bbe9-de259dcbbd4a	Azores Bioportal Code A01296	São Miguel	SMG	indeterminate
883d4c24-4055-40bd-80aa-3a704ac22ebf	Azores Bioportal Code A01269	Faial	FAI	Native
883d4c24-4055-40bd-80aa-3a704ac22ebf	Azores Bioportal Code A01269	Pico	PIC	Native
883d4c24-4055-40bd-80aa-3a704ac22ebf	Azores Bioportal Code A01269	São Miguel	SMG	Native
883d4c24-4055-40bd-80aa-3a704ac22ebf	Azores Bioportal Code A01269	Santa Maria	SMR	Native
883d4c24-4055-40bd-80aa-3a704ac22ebf	Azores Bioportal Code A01269	Terceira	TER	Native
dd3ccafe-d482-432f-ab31-e976732438fa	Azores Bioportal Code A01710	São Miguel	SMG	Native
6226d7bb-a4c0-486c-b388-a8d0c07654e7	Azores Bioportal Code A00431	Corvo	COR	Macaronesia
6226d7bb-a4c0-486c-b388-a8d0c07654e7	Azores Bioportal Code A00431	Faial	FAI	Macaronesia
6226d7bb-a4c0-486c-b388-a8d0c07654e7	Azores Bioportal Code A00431	Flores	FLO	Macaronesia
6226d7bb-a4c0-486c-b388-a8d0c07654e7	Azores Bioportal Code A00431	Graciosa	GRA	Macaronesia
6226d7bb-a4c0-486c-b388-a8d0c07654e7	Azores Bioportal Code A00431	Pico	PIC	Macaronesia
6226d7bb-a4c0-486c-b388-a8d0c07654e7	Azores Bioportal Code A00431	São Jorge	SJG	Macaronesia
6226d7bb-a4c0-486c-b388-a8d0c07654e7	Azores Bioportal Code A00431	São Miguel	SMG	Macaronesia
6226d7bb-a4c0-486c-b388-a8d0c07654e7	Azores Bioportal Code A00431	Santa Maria	SMR	Macaronesia
6226d7bb-a4c0-486c-b388-a8d0c07654e7	Azores Bioportal Code A00431	Terceira	TER	Macaronesia
3d5c34aa-ffbb-4b63-8dec-c16e742e84ed	Azores Bioportal Code A01833	São Miguel	SMG	indeterminate
3392ebc4-7361-432c-837b-417b3529eba1	Azores Bioportal Code A02583	Corvo	COR	Migrant
3392ebc4-7361-432c-837b-417b3529eba1	Azores Bioportal Code A02583	São Miguel	SMG	Migrant
3392ebc4-7361-432c-837b-417b3529eba1	Azores Bioportal Code A02583	Terceira	TER	Migrant
81e6db02-1691-4e49-bb3a-f0179e1e9219	Azores Bioportal Code A01135	Corvo	COR	Native
81e6db02-1691-4e49-bb3a-f0179e1e9219	Azores Bioportal Code A01135	Faial	FAI	Native
81e6db02-1691-4e49-bb3a-f0179e1e9219	Azores Bioportal Code A01135	Flores	FLO	Native
81e6db02-1691-4e49-bb3a-f0179e1e9219	Azores Bioportal Code A01135	Graciosa	GRA	Native
81e6db02-1691-4e49-bb3a-f0179e1e9219	Azores Bioportal Code A01135	Pico	PIC	Native
81e6db02-1691-4e49-bb3a-f0179e1e9219	Azores Bioportal Code A01135	São Jorge	SJG	Native
81e6db02-1691-4e49-bb3a-f0179e1e9219	Azores Bioportal Code A01135	São Miguel	SMG	Native
81e6db02-1691-4e49-bb3a-f0179e1e9219	Azores Bioportal Code A01135	Santa Maria	SMR	Native
81e6db02-1691-4e49-bb3a-f0179e1e9219	Azores Bioportal Code A01135	Terceira	TER	Native
e31ea7aa-bd9b-4d2c-ae24-0aebe26fde29	Azores Bioportal Code A02584	Corvo	COR	Migrant
204e2365-6338-44aa-94c7-5c1355d5fda5	Azores Bioportal Code A02333	Faial	FAI	Native
204e2365-6338-44aa-94c7-5c1355d5fda5	Azores Bioportal Code A02333	Pico	PIC	Native
65e6df7e-00cb-47da-a0ee-7a8f3aaa65a3	Azores Bioportal Code A02335	São Miguel	SMG	Native
bb13fab7-09b8-4718-bb9b-1781fbde7a22	Azores Bioportal Code A00796	Faial	FAI	Introduced
bb13fab7-09b8-4718-bb9b-1781fbde7a22	Azores Bioportal Code A00796	São Miguel	SMG	Introduced
37f35fe4-a33a-4b02-a96e-4a8d6d5e2147	Azores Bioportal Code A00961	Faial	FAI	indeterminate
37f35fe4-a33a-4b02-a96e-4a8d6d5e2147	Azores Bioportal Code A00961	São Miguel	SMG	indeterminate
738961fe-a6ca-49c2-b6e9-c4564eca2162	Azores Bioportal Code A00037	Corvo	COR	Introduced
738961fe-a6ca-49c2-b6e9-c4564eca2162	Azores Bioportal Code A00037	Faial	FAI	Introduced
738961fe-a6ca-49c2-b6e9-c4564eca2162	Azores Bioportal Code A00037	Flores	FLO	Introduced
738961fe-a6ca-49c2-b6e9-c4564eca2162	Azores Bioportal Code A00037	Graciosa	GRA	Introduced
738961fe-a6ca-49c2-b6e9-c4564eca2162	Azores Bioportal Code A00037	Pico	PIC	Introduced
738961fe-a6ca-49c2-b6e9-c4564eca2162	Azores Bioportal Code A00037	São Jorge	SJG	Introduced
738961fe-a6ca-49c2-b6e9-c4564eca2162	Azores Bioportal Code A00037	São Miguel	SMG	Introduced
738961fe-a6ca-49c2-b6e9-c4564eca2162	Azores Bioportal Code A00037	Santa Maria	SMR	Introduced
738961fe-a6ca-49c2-b6e9-c4564eca2162	Azores Bioportal Code A00037	Terceira	TER	Introduced
943cd67c-88ce-431a-96ee-599c1346b17f	Azores Bioportal Code A01163	Faial	FAI	Native
943cd67c-88ce-431a-96ee-599c1346b17f	Azores Bioportal Code A01163	Flores	FLO	Native
943cd67c-88ce-431a-96ee-599c1346b17f	Azores Bioportal Code A01163	Graciosa	GRA	Native
943cd67c-88ce-431a-96ee-599c1346b17f	Azores Bioportal Code A01163	Pico	PIC	Native
943cd67c-88ce-431a-96ee-599c1346b17f	Azores Bioportal Code A01163	São Jorge	SJG	Native
943cd67c-88ce-431a-96ee-599c1346b17f	Azores Bioportal Code A01163	São Miguel	SMG	Native
943cd67c-88ce-431a-96ee-599c1346b17f	Azores Bioportal Code A01163	Santa Maria	SMR	Native
943cd67c-88ce-431a-96ee-599c1346b17f	Azores Bioportal Code A01163	Terceira	TER	Native
cfb1618d-83e9-437f-8960-d9540ecf7389	Azores Bioportal Code A01271	Pico	PIC	Introduced
cfb1618d-83e9-437f-8960-d9540ecf7389	Azores Bioportal Code A01271	São Miguel	SMG	Introduced
cfb1618d-83e9-437f-8960-d9540ecf7389	Azores Bioportal Code A01271	Terceira	TER	Introduced
1441d433-0c34-4c19-8245-8d88a914d07a	Azores Bioportal Code A01385	Azores	AZ	Native
1441d433-0c34-4c19-8245-8d88a914d07a	Azores Bioportal Code A01385	Terceira	TER	Native
e96a8dc7-9a08-4125-b0d9-f373f4cdf745	Azores Bioportal Code A01384	Azores	AZ	Native
e96a8dc7-9a08-4125-b0d9-f373f4cdf745	Azores Bioportal Code A01384	Terceira	TER	Native
cb608e29-c69a-420b-8a5f-db1edc8cdae0	Azores Bioportal Code A00264	Corvo	COR	Introduced
cb608e29-c69a-420b-8a5f-db1edc8cdae0	Azores Bioportal Code A00264	Faial	FAI	Introduced
cb608e29-c69a-420b-8a5f-db1edc8cdae0	Azores Bioportal Code A00264	Flores	FLO	Introduced
cb608e29-c69a-420b-8a5f-db1edc8cdae0	Azores Bioportal Code A00264	Graciosa	GRA	Introduced
cb608e29-c69a-420b-8a5f-db1edc8cdae0	Azores Bioportal Code A00264	Pico	PIC	Introduced
cb608e29-c69a-420b-8a5f-db1edc8cdae0	Azores Bioportal Code A00264	São Miguel	SMG	Introduced
cb608e29-c69a-420b-8a5f-db1edc8cdae0	Azores Bioportal Code A00264	Santa Maria	SMR	Introduced
cb608e29-c69a-420b-8a5f-db1edc8cdae0	Azores Bioportal Code A00264	Terceira	TER	Introduced
e417cdf6-d73d-49d8-9d2c-adbfcfc029b8	Azores Bioportal Code A01582	Flores	FLO	Introduced
e417cdf6-d73d-49d8-9d2c-adbfcfc029b8	Azores Bioportal Code A01582	Pico	PIC	Introduced
e417cdf6-d73d-49d8-9d2c-adbfcfc029b8	Azores Bioportal Code A01582	São Jorge	SJG	Introduced
e417cdf6-d73d-49d8-9d2c-adbfcfc029b8	Azores Bioportal Code A01582	São Miguel	SMG	Introduced
e417cdf6-d73d-49d8-9d2c-adbfcfc029b8	Azores Bioportal Code A01582	Santa Maria	SMR	Introduced
e417cdf6-d73d-49d8-9d2c-adbfcfc029b8	Azores Bioportal Code A01582	Terceira	TER	Introduced
e351d376-6a35-4c48-957c-acb60d9d118a	Azores Bioportal Code A01583	Graciosa	GRA	Introduced
e351d376-6a35-4c48-957c-acb60d9d118a	Azores Bioportal Code A01583	Terceira	TER	Introduced
b31b1c98-f614-4532-8bfa-1bd8bf4f5ab9	Azores Bioportal Code A00350	Graciosa	GRA	Introduced
b31b1c98-f614-4532-8bfa-1bd8bf4f5ab9	Azores Bioportal Code A00350	Pico	PIC	Introduced
b31b1c98-f614-4532-8bfa-1bd8bf4f5ab9	Azores Bioportal Code A00350	São Miguel	SMG	Introduced
b31b1c98-f614-4532-8bfa-1bd8bf4f5ab9	Azores Bioportal Code A00350	Santa Maria	SMR	Introduced
b31b1c98-f614-4532-8bfa-1bd8bf4f5ab9	Azores Bioportal Code A00350	Terceira	TER	Introduced
98696049-2e67-424d-a32e-a64a94be0e39	Azores Bioportal Code A02336	Terceira	TER	Native
7462a9da-ab4c-4e20-9388-694030f52b19	Azores Bioportal Code A02315	Pico	PIC	Native
ba196feb-042a-461d-a630-68c2525945d9	Azores Bioportal Code A01297	Faial	FAI	Native
ba196feb-042a-461d-a630-68c2525945d9	Azores Bioportal Code A01297	Flores	FLO	Native
ba196feb-042a-461d-a630-68c2525945d9	Azores Bioportal Code A01297	Graciosa	GRA	Native
ba196feb-042a-461d-a630-68c2525945d9	Azores Bioportal Code A01297	Pico	PIC	Native
ba196feb-042a-461d-a630-68c2525945d9	Azores Bioportal Code A01297	São Jorge	SJG	Native
ba196feb-042a-461d-a630-68c2525945d9	Azores Bioportal Code A01297	São Miguel	SMG	Native
ba196feb-042a-461d-a630-68c2525945d9	Azores Bioportal Code A01297	Santa Maria	SMR	Native
ba196feb-042a-461d-a630-68c2525945d9	Azores Bioportal Code A01297	Terceira	TER	Native
1a9226b7-0b82-4b4c-8352-7b8a7e075fec	Azores Bioportal Code A00104	Faial	FAI	indeterminate
1a9226b7-0b82-4b4c-8352-7b8a7e075fec	Azores Bioportal Code A00104	Flores	FLO	indeterminate
1a9226b7-0b82-4b4c-8352-7b8a7e075fec	Azores Bioportal Code A00104	Graciosa	GRA	indeterminate
1a9226b7-0b82-4b4c-8352-7b8a7e075fec	Azores Bioportal Code A00104	Pico	PIC	indeterminate
1a9226b7-0b82-4b4c-8352-7b8a7e075fec	Azores Bioportal Code A00104	São Jorge	SJG	indeterminate
1a9226b7-0b82-4b4c-8352-7b8a7e075fec	Azores Bioportal Code A00104	São Miguel	SMG	indeterminate
1a9226b7-0b82-4b4c-8352-7b8a7e075fec	Azores Bioportal Code A00104	Santa Maria	SMR	indeterminate
1a9226b7-0b82-4b4c-8352-7b8a7e075fec	Azores Bioportal Code A00104	Terceira	TER	indeterminate
8ae4f32b-648d-44e9-a9cb-23f1b45b5bc5	Azores Bioportal Code A00103	Faial	FAI	indeterminate
8ae4f32b-648d-44e9-a9cb-23f1b45b5bc5	Azores Bioportal Code A00103	Flores	FLO	indeterminate
8ae4f32b-648d-44e9-a9cb-23f1b45b5bc5	Azores Bioportal Code A00103	Graciosa	GRA	indeterminate
8ae4f32b-648d-44e9-a9cb-23f1b45b5bc5	Azores Bioportal Code A00103	Pico	PIC	indeterminate
8ae4f32b-648d-44e9-a9cb-23f1b45b5bc5	Azores Bioportal Code A00103	São Jorge	SJG	indeterminate
8ae4f32b-648d-44e9-a9cb-23f1b45b5bc5	Azores Bioportal Code A00103	São Miguel	SMG	indeterminate
8ae4f32b-648d-44e9-a9cb-23f1b45b5bc5	Azores Bioportal Code A00103	Santa Maria	SMR	indeterminate
8ae4f32b-648d-44e9-a9cb-23f1b45b5bc5	Azores Bioportal Code A00103	Terceira	TER	indeterminate
d2ae7f54-2ab9-4202-9ad1-05a08667485a	Azores Bioportal Code A00102	Corvo	COR	indeterminate
d2ae7f54-2ab9-4202-9ad1-05a08667485a	Azores Bioportal Code A00102	Faial	FAI	indeterminate
d2ae7f54-2ab9-4202-9ad1-05a08667485a	Azores Bioportal Code A00102	Flores	FLO	indeterminate
d2ae7f54-2ab9-4202-9ad1-05a08667485a	Azores Bioportal Code A00102	Pico	PIC	indeterminate
d2ae7f54-2ab9-4202-9ad1-05a08667485a	Azores Bioportal Code A00102	São Jorge	SJG	indeterminate
d2ae7f54-2ab9-4202-9ad1-05a08667485a	Azores Bioportal Code A00102	São Miguel	SMG	indeterminate
d2ae7f54-2ab9-4202-9ad1-05a08667485a	Azores Bioportal Code A00102	Santa Maria	SMR	indeterminate
d2ae7f54-2ab9-4202-9ad1-05a08667485a	Azores Bioportal Code A00102	Terceira	TER	indeterminate
0989d261-b3ab-4685-853f-15e7560d01ad	Azores Bioportal Code A00105	Terceira	TER	indeterminate
93cead60-e55c-48b4-8838-1a4036119840	Azores Bioportal Code A02212	Faial	FAI	Native
93cead60-e55c-48b4-8838-1a4036119840	Azores Bioportal Code A02212	São Miguel	SMG	Native
cae3304d-804c-45c6-bf15-caafe28e55e1	Azores Bioportal Code A01329	Faial	FAI	Native
cae3304d-804c-45c6-bf15-caafe28e55e1	Azores Bioportal Code A01329	Flores	FLO	Native
cae3304d-804c-45c6-bf15-caafe28e55e1	Azores Bioportal Code A01329	Graciosa	GRA	Native
cae3304d-804c-45c6-bf15-caafe28e55e1	Azores Bioportal Code A01329	Pico	PIC	Native
cae3304d-804c-45c6-bf15-caafe28e55e1	Azores Bioportal Code A01329	São Miguel	SMG	Native
cae3304d-804c-45c6-bf15-caafe28e55e1	Azores Bioportal Code A01329	Santa Maria	SMR	Native
cae3304d-804c-45c6-bf15-caafe28e55e1	Azores Bioportal Code A01329	Terceira	TER	Native
f00b7d13-bee4-42b4-9573-05aa1c683079	Azores Bioportal Code A01825	São Miguel	SMG	Native
28fc8a7b-7175-4286-9766-4aa40b7e12ac	Azores Bioportal Code A00257	São Miguel	SMG	Introduced
fe8d306d-28f6-4127-a69b-ff957fa4039a	Azores Bioportal Code A00256	Faial	FAI	Introduced
fe8d306d-28f6-4127-a69b-ff957fa4039a	Azores Bioportal Code A00256	Flores	FLO	Introduced
aeb27427-f06d-4cbb-a77e-7a42b003e115	Azores Bioportal Code A01039	São Miguel	SMG	indeterminate
26509bf6-d662-4a02-9a31-a1cc99e900c8	Azores Bioportal Code A01070	Pico	PIC	indeterminate
485ec74e-e636-4b3b-9673-10733e9298a7	Azores Bioportal Code A00689	São Miguel	SMG	Introduced
ad1b3867-32ee-4668-a4ec-2665c75ba077	Azores Bioportal Code A01428	Azores	AZ	indeterminate
6ec8941a-fb67-43ba-9282-785633b7043a	Azores Bioportal Code A02486	Flores	FLO	Endemic
8e2237e6-0baa-4011-86f0-7bbe5ed3babe	Azores Bioportal Code A02487	Pico	PIC	Endemic
19534774-be27-440a-9d7e-7805277087ba	Azores Bioportal Code A02488	São Miguel	SMG	Endemic
6d9c663a-5fc0-45f2-9468-3f096b61d96e	Azores Bioportal Code A02597	Pico	PIC	Endemic
6d9c663a-5fc0-45f2-9468-3f096b61d96e	Azores Bioportal Code A02597	São Miguel	SMG	Endemic
cf2f74cf-63fb-4b98-a3ad-749c29b6a912	Azores Bioportal Code A02272	Faial	FAI	Introduced
cf2f74cf-63fb-4b98-a3ad-749c29b6a912	Azores Bioportal Code A02272	Graciosa	GRA	Introduced
cf2f74cf-63fb-4b98-a3ad-749c29b6a912	Azores Bioportal Code A02272	Pico	PIC	Introduced
cf2f74cf-63fb-4b98-a3ad-749c29b6a912	Azores Bioportal Code A02272	Terceira	TER	Introduced
ace1d57f-dd18-47db-a0bf-52fef02e00e2	Azores Bioportal Code A02271	Faial	FAI	Introduced
ace1d57f-dd18-47db-a0bf-52fef02e00e2	Azores Bioportal Code A02271	Graciosa	GRA	Introduced
ace1d57f-dd18-47db-a0bf-52fef02e00e2	Azores Bioportal Code A02271	Pico	PIC	Introduced
ace1d57f-dd18-47db-a0bf-52fef02e00e2	Azores Bioportal Code A02271	Terceira	TER	Introduced
fb385c4c-0953-48a1-9070-9867424a58f8	Azores Bioportal Code A01737	Flores	FLO	Native
fb385c4c-0953-48a1-9070-9867424a58f8	Azores Bioportal Code A01737	Pico	PIC	Native
fb385c4c-0953-48a1-9070-9867424a58f8	Azores Bioportal Code A01737	São Miguel	SMG	Native
fb385c4c-0953-48a1-9070-9867424a58f8	Azores Bioportal Code A01737	Santa Maria	SMR	Native
fb385c4c-0953-48a1-9070-9867424a58f8	Azores Bioportal Code A01737	Terceira	TER	Native
ce822ec2-199c-4070-8768-9c32bbf090ba	Azores Bioportal Code A02223	Faial	FAI	Native
ce822ec2-199c-4070-8768-9c32bbf090ba	Azores Bioportal Code A02223	Pico	PIC	Native
ce822ec2-199c-4070-8768-9c32bbf090ba	Azores Bioportal Code A02223	Terceira	TER	Native
3cfe0890-fd69-435a-8cca-01398d7d0318	Azores Bioportal Code A01903	Faial	FAI	Endemic
3cfe0890-fd69-435a-8cca-01398d7d0318	Azores Bioportal Code A01903	Flores	FLO	Endemic
3cfe0890-fd69-435a-8cca-01398d7d0318	Azores Bioportal Code A01903	São Jorge	SJG	Endemic
3cfe0890-fd69-435a-8cca-01398d7d0318	Azores Bioportal Code A01903	São Miguel	SMG	Endemic
3cfe0890-fd69-435a-8cca-01398d7d0318	Azores Bioportal Code A01903	Terceira	TER	Endemic
65b77873-308f-44e1-b37f-8af578de6c2d	Azores Bioportal Code A01904	Corvo	COR	Macaronesia
65b77873-308f-44e1-b37f-8af578de6c2d	Azores Bioportal Code A01904	São Jorge	SJG	Macaronesia
65b77873-308f-44e1-b37f-8af578de6c2d	Azores Bioportal Code A01904	Terceira	TER	Macaronesia
2091b016-f1a4-4bd7-985f-6398432b593a	Azores Bioportal Code A01905	Terceira	TER	Macaronesia
2031b669-136a-419e-b997-dc63d0b9fa1e	Azores Bioportal Code A01345	Faial	FAI	Native
2031b669-136a-419e-b997-dc63d0b9fa1e	Azores Bioportal Code A01345	São Miguel	SMG	Native
2031b669-136a-419e-b997-dc63d0b9fa1e	Azores Bioportal Code A01345	Terceira	TER	Native
52f39c4a-2ca0-4a7b-9cd8-7104c4213855	Azores Bioportal Code A02204	Pico	PIC	Native
52f39c4a-2ca0-4a7b-9cd8-7104c4213855	Azores Bioportal Code A02204	Terceira	TER	Native
e9ea2d8f-4389-4b2e-81ee-818419cf8501	Azores Bioportal Code A02523	Pico	PIC	indeterminate
e9ea2d8f-4389-4b2e-81ee-818419cf8501	Azores Bioportal Code A02523	São Miguel	SMG	indeterminate
e9ea2d8f-4389-4b2e-81ee-818419cf8501	Azores Bioportal Code A02523	Terceira	TER	indeterminate
cce7bb43-96cf-4523-b725-1e2b1f6114f9	Azores Bioportal Code A02524	Pico	PIC	indeterminate
cce7bb43-96cf-4523-b725-1e2b1f6114f9	Azores Bioportal Code A02524	Terceira	TER	indeterminate
f9e08bb8-5593-4716-8bac-6150735e98ea	Azores Bioportal Code A02224	Terceira	TER	Native
2a0543fc-55f6-4649-ad46-1b3e0d0f19ea	Azores Bioportal Code A02525	Pico	PIC	indeterminate
2a0543fc-55f6-4649-ad46-1b3e0d0f19ea	Azores Bioportal Code A02525	Terceira	TER	indeterminate
66319dd3-c314-4ae9-8b7f-11056a650398	Azores Bioportal Code A02526	Pico	PIC	indeterminate
66319dd3-c314-4ae9-8b7f-11056a650398	Azores Bioportal Code A02526	São Miguel	SMG	indeterminate
66319dd3-c314-4ae9-8b7f-11056a650398	Azores Bioportal Code A02526	Santa Maria	SMR	indeterminate
66319dd3-c314-4ae9-8b7f-11056a650398	Azores Bioportal Code A02526	Terceira	TER	indeterminate
5d55cb34-3f9f-4224-bf97-11a17290617e	Azores Bioportal Code A02527	Pico	PIC	indeterminate
52460b3b-9f68-4592-88d5-19eea11f7b68	Azores Bioportal Code A02528	Flores	FLO	indeterminate
52460b3b-9f68-4592-88d5-19eea11f7b68	Azores Bioportal Code A02528	Pico	PIC	indeterminate
52460b3b-9f68-4592-88d5-19eea11f7b68	Azores Bioportal Code A02528	São Miguel	SMG	indeterminate
52460b3b-9f68-4592-88d5-19eea11f7b68	Azores Bioportal Code A02528	Terceira	TER	indeterminate
5698c541-47eb-40b0-b657-f1adc54492be	Azores Bioportal Code A01477	Flores	FLO	Introduced
5698c541-47eb-40b0-b657-f1adc54492be	Azores Bioportal Code A01477	São Miguel	SMG	Introduced
5698c541-47eb-40b0-b657-f1adc54492be	Azores Bioportal Code A01477	Terceira	TER	Introduced
23c9d421-c99a-445a-b3d2-dabfea572fff	Azores Bioportal Code A01572	Faial	FAI	Introduced
23c9d421-c99a-445a-b3d2-dabfea572fff	Azores Bioportal Code A01572	Flores	FLO	Introduced
23c9d421-c99a-445a-b3d2-dabfea572fff	Azores Bioportal Code A01572	Graciosa	GRA	Introduced
23c9d421-c99a-445a-b3d2-dabfea572fff	Azores Bioportal Code A01572	Pico	PIC	Introduced
23c9d421-c99a-445a-b3d2-dabfea572fff	Azores Bioportal Code A01572	São Jorge	SJG	Introduced
23c9d421-c99a-445a-b3d2-dabfea572fff	Azores Bioportal Code A01572	São Miguel	SMG	Introduced
23c9d421-c99a-445a-b3d2-dabfea572fff	Azores Bioportal Code A01572	Santa Maria	SMR	Introduced
23c9d421-c99a-445a-b3d2-dabfea572fff	Azores Bioportal Code A01572	Terceira	TER	Introduced
0dbb6139-072f-4e84-b5bc-6f9156d23d31	Azores Bioportal Code A01478	Corvo	COR	Native
0dbb6139-072f-4e84-b5bc-6f9156d23d31	Azores Bioportal Code A01478	Faial	FAI	Native
0dbb6139-072f-4e84-b5bc-6f9156d23d31	Azores Bioportal Code A01478	Flores	FLO	Native
0dbb6139-072f-4e84-b5bc-6f9156d23d31	Azores Bioportal Code A01478	Pico	PIC	Native
0dbb6139-072f-4e84-b5bc-6f9156d23d31	Azores Bioportal Code A01478	São Miguel	SMG	Native
0dbb6139-072f-4e84-b5bc-6f9156d23d31	Azores Bioportal Code A01478	Santa Maria	SMR	Native
0dbb6139-072f-4e84-b5bc-6f9156d23d31	Azores Bioportal Code A01478	Terceira	TER	Native
2cbab94c-a80f-4777-85c3-53b2329547cc	Azores Bioportal Code A02397	Flores	FLO	Native
ca0f51db-c15d-4f9a-a4b5-6947dba37ff5	Azores Bioportal Code A01479	Corvo	COR	Introduced
ca0f51db-c15d-4f9a-a4b5-6947dba37ff5	Azores Bioportal Code A01479	Faial	FAI	Introduced
ca0f51db-c15d-4f9a-a4b5-6947dba37ff5	Azores Bioportal Code A01479	Flores	FLO	Introduced
ca0f51db-c15d-4f9a-a4b5-6947dba37ff5	Azores Bioportal Code A01479	Graciosa	GRA	Introduced
ca0f51db-c15d-4f9a-a4b5-6947dba37ff5	Azores Bioportal Code A01479	Pico	PIC	Introduced
ca0f51db-c15d-4f9a-a4b5-6947dba37ff5	Azores Bioportal Code A01479	São Jorge	SJG	Introduced
ca0f51db-c15d-4f9a-a4b5-6947dba37ff5	Azores Bioportal Code A01479	São Miguel	SMG	Introduced
ca0f51db-c15d-4f9a-a4b5-6947dba37ff5	Azores Bioportal Code A01479	Santa Maria	SMR	Introduced
ca0f51db-c15d-4f9a-a4b5-6947dba37ff5	Azores Bioportal Code A01479	Terceira	TER	Introduced
40c2b6f5-7a77-4276-9e71-a2d1bf984823	Azores Bioportal Code A01481	Faial	FAI	Introduced
40c2b6f5-7a77-4276-9e71-a2d1bf984823	Azores Bioportal Code A01481	São Miguel	SMG	Introduced
40c2b6f5-7a77-4276-9e71-a2d1bf984823	Azores Bioportal Code A01481	Santa Maria	SMR	Introduced
40c2b6f5-7a77-4276-9e71-a2d1bf984823	Azores Bioportal Code A01481	Terceira	TER	Introduced
239a50db-4ce7-434c-889b-261e1c431a66	Azores Bioportal Code A01480	Corvo	COR	Native
239a50db-4ce7-434c-889b-261e1c431a66	Azores Bioportal Code A01480	Faial	FAI	Native
239a50db-4ce7-434c-889b-261e1c431a66	Azores Bioportal Code A01480	Flores	FLO	Native
239a50db-4ce7-434c-889b-261e1c431a66	Azores Bioportal Code A01480	Pico	PIC	Native
239a50db-4ce7-434c-889b-261e1c431a66	Azores Bioportal Code A01480	São Jorge	SJG	Native
239a50db-4ce7-434c-889b-261e1c431a66	Azores Bioportal Code A01480	São Miguel	SMG	Native
239a50db-4ce7-434c-889b-261e1c431a66	Azores Bioportal Code A01480	Santa Maria	SMR	Native
239a50db-4ce7-434c-889b-261e1c431a66	Azores Bioportal Code A01480	Terceira	TER	Native
c89bee2a-08df-401a-a9bb-76fea86f270a	Azores Bioportal Code A01482	Faial	FAI	Native
c89bee2a-08df-401a-a9bb-76fea86f270a	Azores Bioportal Code A01482	Flores	FLO	Native
c89bee2a-08df-401a-a9bb-76fea86f270a	Azores Bioportal Code A01482	São Jorge	SJG	Native
c89bee2a-08df-401a-a9bb-76fea86f270a	Azores Bioportal Code A01482	São Miguel	SMG	Native
c89bee2a-08df-401a-a9bb-76fea86f270a	Azores Bioportal Code A01482	Santa Maria	SMR	Native
c89bee2a-08df-401a-a9bb-76fea86f270a	Azores Bioportal Code A01482	Terceira	TER	Native
bd865239-82a1-4460-bf29-937a464d298c	Azores Bioportal Code A02398	Flores	FLO	Native
ac6f0f8f-9f25-45d0-affe-45f660f9edf9	Azores Bioportal Code A01483	Faial	FAI	Native
ac6f0f8f-9f25-45d0-affe-45f660f9edf9	Azores Bioportal Code A01483	Flores	FLO	Native
ac6f0f8f-9f25-45d0-affe-45f660f9edf9	Azores Bioportal Code A01483	São Miguel	SMG	Native
ac6f0f8f-9f25-45d0-affe-45f660f9edf9	Azores Bioportal Code A01483	Santa Maria	SMR	Native
ac6f0f8f-9f25-45d0-affe-45f660f9edf9	Azores Bioportal Code A01483	Terceira	TER	Native
51c22927-3f8d-4177-a199-2804f76ce521	Azores Bioportal Code A01484	Flores	FLO	Introduced
51c22927-3f8d-4177-a199-2804f76ce521	Azores Bioportal Code A01484	São Miguel	SMG	Introduced
51c22927-3f8d-4177-a199-2804f76ce521	Azores Bioportal Code A01484	Santa Maria	SMR	Introduced
988678d3-e805-4358-b1f1-58bf2800b8fe	Azores Bioportal Code A01485	São Miguel	SMG	Native
f1361d7b-05df-4607-99e8-1f58a21f4a7e	Azores Bioportal Code A01486	Flores	FLO	Native
f1361d7b-05df-4607-99e8-1f58a21f4a7e	Azores Bioportal Code A01486	São Miguel	SMG	Native
f1361d7b-05df-4607-99e8-1f58a21f4a7e	Azores Bioportal Code A01486	Santa Maria	SMR	Native
33812405-e85d-48c0-91b4-aa72e3c761d9	Azores Bioportal Code A01487	Faial	FAI	Introduced
33812405-e85d-48c0-91b4-aa72e3c761d9	Azores Bioportal Code A01487	Flores	FLO	Introduced
33812405-e85d-48c0-91b4-aa72e3c761d9	Azores Bioportal Code A01487	Graciosa	GRA	Introduced
33812405-e85d-48c0-91b4-aa72e3c761d9	Azores Bioportal Code A01487	Pico	PIC	Introduced
33812405-e85d-48c0-91b4-aa72e3c761d9	Azores Bioportal Code A01487	São Jorge	SJG	Introduced
33812405-e85d-48c0-91b4-aa72e3c761d9	Azores Bioportal Code A01487	São Miguel	SMG	Introduced
33812405-e85d-48c0-91b4-aa72e3c761d9	Azores Bioportal Code A01487	Santa Maria	SMR	Introduced
33812405-e85d-48c0-91b4-aa72e3c761d9	Azores Bioportal Code A01487	Terceira	TER	Introduced
e8a8bd0d-4d13-474b-a86d-49d9d6cd7e84	Azores Bioportal Code A01488	Faial	FAI	Native
e8a8bd0d-4d13-474b-a86d-49d9d6cd7e84	Azores Bioportal Code A01488	Flores	FLO	Native
e8a8bd0d-4d13-474b-a86d-49d9d6cd7e84	Azores Bioportal Code A01488	São Miguel	SMG	Native
e8a8bd0d-4d13-474b-a86d-49d9d6cd7e84	Azores Bioportal Code A01488	Santa Maria	SMR	Native
e8a8bd0d-4d13-474b-a86d-49d9d6cd7e84	Azores Bioportal Code A01488	Terceira	TER	Native
cc22303e-afae-4b00-a08e-ffa60397958c	Azores Bioportal Code A01489	Flores	FLO	Introduced
cc22303e-afae-4b00-a08e-ffa60397958c	Azores Bioportal Code A01489	Santa Maria	SMR	Introduced
d72f0e48-cfb2-4f67-a277-3f9b295e1b54	Azores Bioportal Code A01490	Flores	FLO	Native
d72f0e48-cfb2-4f67-a277-3f9b295e1b54	Azores Bioportal Code A01490	São Miguel	SMG	Native
da5b67fa-2c8b-4af1-98b2-e429966b5cf8	Azores Bioportal Code A01491	Corvo	COR	Introduced
da5b67fa-2c8b-4af1-98b2-e429966b5cf8	Azores Bioportal Code A01491	Faial	FAI	Introduced
da5b67fa-2c8b-4af1-98b2-e429966b5cf8	Azores Bioportal Code A01491	Flores	FLO	Introduced
da5b67fa-2c8b-4af1-98b2-e429966b5cf8	Azores Bioportal Code A01491	São Miguel	SMG	Introduced
da5b67fa-2c8b-4af1-98b2-e429966b5cf8	Azores Bioportal Code A01491	Santa Maria	SMR	Introduced
da5b67fa-2c8b-4af1-98b2-e429966b5cf8	Azores Bioportal Code A01491	Terceira	TER	Introduced
2b4acc8d-44f9-41c9-bed0-85f50084f45a	Azores Bioportal Code A01492	Faial	FAI	Introduced
2b4acc8d-44f9-41c9-bed0-85f50084f45a	Azores Bioportal Code A01492	Flores	FLO	Introduced
2b4acc8d-44f9-41c9-bed0-85f50084f45a	Azores Bioportal Code A01492	Graciosa	GRA	Introduced
2b4acc8d-44f9-41c9-bed0-85f50084f45a	Azores Bioportal Code A01492	Pico	PIC	Introduced
2b4acc8d-44f9-41c9-bed0-85f50084f45a	Azores Bioportal Code A01492	São Jorge	SJG	Introduced
2b4acc8d-44f9-41c9-bed0-85f50084f45a	Azores Bioportal Code A01492	São Miguel	SMG	Introduced
2b4acc8d-44f9-41c9-bed0-85f50084f45a	Azores Bioportal Code A01492	Santa Maria	SMR	Introduced
2b4acc8d-44f9-41c9-bed0-85f50084f45a	Azores Bioportal Code A01492	Terceira	TER	Introduced
70426c6c-d5ee-4006-9daf-646559408fd0	Azores Bioportal Code A01493	Flores	FLO	Introduced
70426c6c-d5ee-4006-9daf-646559408fd0	Azores Bioportal Code A01493	Santa Maria	SMR	Introduced
21fdb437-d888-4817-be61-cb4fa96b70d8	Azores Bioportal Code A01494	Corvo	COR	Introduced
21fdb437-d888-4817-be61-cb4fa96b70d8	Azores Bioportal Code A01494	Flores	FLO	Introduced
21fdb437-d888-4817-be61-cb4fa96b70d8	Azores Bioportal Code A01494	São Miguel	SMG	Introduced
21fdb437-d888-4817-be61-cb4fa96b70d8	Azores Bioportal Code A01494	Santa Maria	SMR	Introduced
39dd6594-9652-4e92-a823-6e60d876edea	Azores Bioportal Code A01495	São Miguel	SMG	Native
df86a904-2f44-45e3-a6da-70945447ff66	Azores Bioportal Code A01298	Faial	FAI	Endemic
df86a904-2f44-45e3-a6da-70945447ff66	Azores Bioportal Code A01298	Flores	FLO	Endemic
df86a904-2f44-45e3-a6da-70945447ff66	Azores Bioportal Code A01298	Graciosa	GRA	Endemic
df86a904-2f44-45e3-a6da-70945447ff66	Azores Bioportal Code A01298	Pico	PIC	Endemic
df86a904-2f44-45e3-a6da-70945447ff66	Azores Bioportal Code A01298	São Jorge	SJG	Endemic
df86a904-2f44-45e3-a6da-70945447ff66	Azores Bioportal Code A01298	São Miguel	SMG	Endemic
df86a904-2f44-45e3-a6da-70945447ff66	Azores Bioportal Code A01298	Santa Maria	SMR	Endemic
df86a904-2f44-45e3-a6da-70945447ff66	Azores Bioportal Code A01298	Terceira	TER	Endemic
8b799eb3-ec55-41ec-a04a-7fb13d02032f	Azores Bioportal Code A01913	Corvo	COR	Endemic
8b799eb3-ec55-41ec-a04a-7fb13d02032f	Azores Bioportal Code A01913	Faial	FAI	Endemic
8b799eb3-ec55-41ec-a04a-7fb13d02032f	Azores Bioportal Code A01913	Flores	FLO	Endemic
8b799eb3-ec55-41ec-a04a-7fb13d02032f	Azores Bioportal Code A01913	São Miguel	SMG	Endemic
8b799eb3-ec55-41ec-a04a-7fb13d02032f	Azores Bioportal Code A01913	Terceira	TER	Endemic
6df67316-f42c-4466-a463-81ad45fc7757	Azores Bioportal Code A01914	Corvo	COR	Endemic
6df67316-f42c-4466-a463-81ad45fc7757	Azores Bioportal Code A01914	Faial	FAI	Endemic
6df67316-f42c-4466-a463-81ad45fc7757	Azores Bioportal Code A01914	Flores	FLO	Endemic
6df67316-f42c-4466-a463-81ad45fc7757	Azores Bioportal Code A01914	Graciosa	GRA	Endemic
6df67316-f42c-4466-a463-81ad45fc7757	Azores Bioportal Code A01914	Pico	PIC	Endemic
6df67316-f42c-4466-a463-81ad45fc7757	Azores Bioportal Code A01914	São Jorge	SJG	Endemic
6df67316-f42c-4466-a463-81ad45fc7757	Azores Bioportal Code A01914	São Miguel	SMG	Endemic
6df67316-f42c-4466-a463-81ad45fc7757	Azores Bioportal Code A01914	Terceira	TER	Endemic
fd7642e2-40ae-4b1d-a529-a611532c7f10	Azores Bioportal Code A02213	Corvo	COR	Introduced
fd7642e2-40ae-4b1d-a529-a611532c7f10	Azores Bioportal Code A02213	Faial	FAI	Introduced
fd7642e2-40ae-4b1d-a529-a611532c7f10	Azores Bioportal Code A02213	Flores	FLO	Introduced
fd7642e2-40ae-4b1d-a529-a611532c7f10	Azores Bioportal Code A02213	Graciosa	GRA	Introduced
fd7642e2-40ae-4b1d-a529-a611532c7f10	Azores Bioportal Code A02213	Pico	PIC	Introduced
fd7642e2-40ae-4b1d-a529-a611532c7f10	Azores Bioportal Code A02213	São Jorge	SJG	Introduced
fd7642e2-40ae-4b1d-a529-a611532c7f10	Azores Bioportal Code A02213	São Miguel	SMG	Introduced
fd7642e2-40ae-4b1d-a529-a611532c7f10	Azores Bioportal Code A02213	Santa Maria	SMR	Introduced
fd7642e2-40ae-4b1d-a529-a611532c7f10	Azores Bioportal Code A02213	Terceira	TER	Introduced
0e836a72-c210-4916-9585-74f478c2003b	Azores Bioportal Code E00561	Faial	FAI	indeterminate
0e836a72-c210-4916-9585-74f478c2003b	Azores Bioportal Code E00561	Santa Maria	SMR	indeterminate
7a871278-6227-4c12-80c4-057fe42da1ae	Azores Bioportal Code A01662	São Miguel	SMG	Introduced
d9a6273e-569e-40e5-bc0a-d225cae2cb88	Azores Bioportal Code A01676	Graciosa	GRA	Native
d9a6273e-569e-40e5-bc0a-d225cae2cb88	Azores Bioportal Code A01676	Pico	PIC	Native
d9a6273e-569e-40e5-bc0a-d225cae2cb88	Azores Bioportal Code A01676	São Miguel	SMG	Native
d9a6273e-569e-40e5-bc0a-d225cae2cb88	Azores Bioportal Code A01676	Santa Maria	SMR	Native
d9a6273e-569e-40e5-bc0a-d225cae2cb88	Azores Bioportal Code A01676	Terceira	TER	Native
8fdfc4ba-94bd-4b27-86f0-ca3ff285afc1	Azores Bioportal Code A02262	Flores	FLO	Endemic
4e19b94b-9a6e-4b7a-a266-3537b02f9127	Azores Bioportal Code A02263	Azores	AZ	Native
0fae2793-6583-4db0-8e87-e894325c1aba	Azores Bioportal Code A01272	Faial	FAI	Introduced
0fae2793-6583-4db0-8e87-e894325c1aba	Azores Bioportal Code A01272	Flores	FLO	Introduced
0fae2793-6583-4db0-8e87-e894325c1aba	Azores Bioportal Code A01272	Graciosa	GRA	Introduced
0fae2793-6583-4db0-8e87-e894325c1aba	Azores Bioportal Code A01272	Pico	PIC	Introduced
0fae2793-6583-4db0-8e87-e894325c1aba	Azores Bioportal Code A01272	São Jorge	SJG	Introduced
0fae2793-6583-4db0-8e87-e894325c1aba	Azores Bioportal Code A01272	São Miguel	SMG	Introduced
0fae2793-6583-4db0-8e87-e894325c1aba	Azores Bioportal Code A01272	Santa Maria	SMR	Introduced
0fae2793-6583-4db0-8e87-e894325c1aba	Azores Bioportal Code A01272	Terceira	TER	Introduced
2e13bcd5-a679-4dff-b009-25f1387c18b6	Azores Bioportal Code A00574	Faial	FAI	Introduced	FAI?
2e13bcd5-a679-4dff-b009-25f1387c18b6	Azores Bioportal Code A00574	Pico	PIC	Introduced
2e13bcd5-a679-4dff-b009-25f1387c18b6	Azores Bioportal Code A00574	São Miguel	SMG	Introduced
2e13bcd5-a679-4dff-b009-25f1387c18b6	Azores Bioportal Code A00574	Santa Maria	SMR	Introduced
2e13bcd5-a679-4dff-b009-25f1387c18b6	Azores Bioportal Code A00574	Terceira	TER	Introduced
c96f0470-1c8d-4d8f-a689-7f9cb7276d57	Azores Bioportal Code A02120	São Miguel	SMG	Introduced
8f0dad88-e8fc-464c-870e-e2cde7249ca0	Azores Bioportal Code A01180	Azores	AZ	indeterminate
9f6bc912-dc62-4103-af72-3ed6498116a0	Azores Bioportal Code A00648	Faial	FAI	Introduced
9f6bc912-dc62-4103-af72-3ed6498116a0	Azores Bioportal Code A00648	Pico	PIC	Introduced
9f6bc912-dc62-4103-af72-3ed6498116a0	Azores Bioportal Code A00648	São Miguel	SMG	Introduced
9f6bc912-dc62-4103-af72-3ed6498116a0	Azores Bioportal Code A00648	Santa Maria	SMR	Introduced
9f6bc912-dc62-4103-af72-3ed6498116a0	Azores Bioportal Code A00648	Terceira	TER	Introduced
0c4c600e-c427-4c7b-8ba0-4fed4adecd63	Azores Bioportal Code A00721	Graciosa	GRA	indeterminate
0c4c600e-c427-4c7b-8ba0-4fed4adecd63	Azores Bioportal Code A00721	São Miguel	SMG	indeterminate
03c2bec1-bac2-4aaf-9aca-c2d55b36e9f9	Azores Bioportal Code A00576	Corvo	COR	Native
03c2bec1-bac2-4aaf-9aca-c2d55b36e9f9	Azores Bioportal Code A00576	Faial	FAI	Native
03c2bec1-bac2-4aaf-9aca-c2d55b36e9f9	Azores Bioportal Code A00576	Flores	FLO	Native
03c2bec1-bac2-4aaf-9aca-c2d55b36e9f9	Azores Bioportal Code A00576	Graciosa	GRA	Native
03c2bec1-bac2-4aaf-9aca-c2d55b36e9f9	Azores Bioportal Code A00576	Pico	PIC	Native
03c2bec1-bac2-4aaf-9aca-c2d55b36e9f9	Azores Bioportal Code A00576	São Jorge	SJG	Native
03c2bec1-bac2-4aaf-9aca-c2d55b36e9f9	Azores Bioportal Code A00576	São Miguel	SMG	Native
03c2bec1-bac2-4aaf-9aca-c2d55b36e9f9	Azores Bioportal Code A00576	Santa Maria	SMR	Native
03c2bec1-bac2-4aaf-9aca-c2d55b36e9f9	Azores Bioportal Code A00576	Terceira	TER	Native
99ac87ad-85f2-4489-b52a-dff4e8c918a0	Azores Bioportal Code A01179	Azores	AZ	indeterminate
fd9bf5bd-9b69-492d-a134-1746e215c801	Azores Bioportal Code A01801	Corvo	COR	Endemic
fd9bf5bd-9b69-492d-a134-1746e215c801	Azores Bioportal Code A01801	Faial	FAI	Endemic
fd9bf5bd-9b69-492d-a134-1746e215c801	Azores Bioportal Code A01801	Flores	FLO	Endemic
fd9bf5bd-9b69-492d-a134-1746e215c801	Azores Bioportal Code A01801	Graciosa	GRA	Endemic
fd9bf5bd-9b69-492d-a134-1746e215c801	Azores Bioportal Code A01801	Pico	PIC	Endemic
fd9bf5bd-9b69-492d-a134-1746e215c801	Azores Bioportal Code A01801	São Jorge	SJG	Endemic
fd9bf5bd-9b69-492d-a134-1746e215c801	Azores Bioportal Code A01801	São Miguel	SMG	Endemic
fd9bf5bd-9b69-492d-a134-1746e215c801	Azores Bioportal Code A01801	Santa Maria	SMR	Endemic
fd9bf5bd-9b69-492d-a134-1746e215c801	Azores Bioportal Code A01801	Terceira	TER	Endemic
11a3588c-4ab0-45fe-b0c4-776f15dcb123	Azores Bioportal Code A02489	Flores	FLO	Endemic
11a3588c-4ab0-45fe-b0c4-776f15dcb123	Azores Bioportal Code A02489	Terceira	TER	Endemic
0d8145fd-1b1f-4222-8558-c79a8d91bfeb	Azores Bioportal Code A00434	Pico	PIC	Introduced
0d8145fd-1b1f-4222-8558-c79a8d91bfeb	Azores Bioportal Code A00434	São Miguel	SMG	Introduced
0d8145fd-1b1f-4222-8558-c79a8d91bfeb	Azores Bioportal Code A00434	Santa Maria	SMR	Introduced
0d8145fd-1b1f-4222-8558-c79a8d91bfeb	Azores Bioportal Code A00434	Terceira	TER	Introduced
c2cff17c-01a7-4c20-bc68-61f3479baabd	Azores Bioportal Code A00932	Faial	FAI	indeterminate
c2cff17c-01a7-4c20-bc68-61f3479baabd	Azores Bioportal Code A00932	Pico	PIC	indeterminate
c2cff17c-01a7-4c20-bc68-61f3479baabd	Azores Bioportal Code A00932	Terceira	TER	indeterminate
d8e2a890-7d44-47d1-8302-e454687a911c	Azores Bioportal Code A00919	São Miguel	SMG	Endemic
f0a3f93b-04f2-4b12-a1db-3273c73209ae	Azores Bioportal Code A00933	São Miguel	SMG	indeterminate
1bc6caad-99a6-483f-98ca-40f0ad5fad45	Azores Bioportal Code A00935	Faial	FAI	indeterminate
1bc6caad-99a6-483f-98ca-40f0ad5fad45	Azores Bioportal Code A00935	Graciosa	GRA	indeterminate
1bc6caad-99a6-483f-98ca-40f0ad5fad45	Azores Bioportal Code A00935	Pico	PIC	indeterminate
1bc6caad-99a6-483f-98ca-40f0ad5fad45	Azores Bioportal Code A00935	São Miguel	SMG	indeterminate
1bc6caad-99a6-483f-98ca-40f0ad5fad45	Azores Bioportal Code A00935	Terceira	TER	indeterminate
8b14a761-af23-49d5-a5bb-c6a5ee916f17	Azores Bioportal Code A00959	São Miguel	SMG	indeterminate
88882ca9-9c65-4ff4-9b7c-b8eb64800c43	Azores Bioportal Code A00960	Faial	FAI	indeterminate
88882ca9-9c65-4ff4-9b7c-b8eb64800c43	Azores Bioportal Code A00960	Pico	PIC	indeterminate
88882ca9-9c65-4ff4-9b7c-b8eb64800c43	Azores Bioportal Code A00960	Santa Maria	SMR	indeterminate
88882ca9-9c65-4ff4-9b7c-b8eb64800c43	Azores Bioportal Code A00960	Terceira	TER	indeterminate
13372f55-b86a-456b-ad55-7793f6f795c3	Azores Bioportal Code A00699	São Miguel	SMG	Introduced
ad459ae7-c487-4bef-837e-5c084cc83fda	Azores Bioportal Code A00437	São Miguel	SMG	Introduced
8105e8e6-cfec-4b84-a7f7-d7ace5bd308d	Azores Bioportal Code A01101	Pico	PIC	indeterminate
df0c86f4-5817-4aef-887e-2ffe14acd7b6	Azores Bioportal Code A01102	Terceira	TER	indeterminate
f5e4ffae-cc16-475d-b661-e1a30bcd4192	Azores Bioportal Code A00378	São Jorge	SJG	Native
f5e4ffae-cc16-475d-b661-e1a30bcd4192	Azores Bioportal Code A00378	São Miguel	SMG	Native
f5e4ffae-cc16-475d-b661-e1a30bcd4192	Azores Bioportal Code A00378	Santa Maria	SMR	Native
31d52f70-fec5-4abf-9cd5-b3830cc3a965	Azores Bioportal Code A00377	São Miguel	SMG	Native
31d52f70-fec5-4abf-9cd5-b3830cc3a965	Azores Bioportal Code A00377	Santa Maria	SMR	Native
31d52f70-fec5-4abf-9cd5-b3830cc3a965	Azores Bioportal Code A00377	Terceira	TER	Native
3411029b-5287-4db1-b156-4a68ef43a7ae	Azores Bioportal Code A02470	São Miguel	SMG	Introduced
850743c5-f146-4ed9-962d-14a53e53d506	Azores Bioportal Code A01683	Corvo	COR	Native
850743c5-f146-4ed9-962d-14a53e53d506	Azores Bioportal Code A01683	Faial	FAI	Native
850743c5-f146-4ed9-962d-14a53e53d506	Azores Bioportal Code A01683	Flores	FLO	Native
850743c5-f146-4ed9-962d-14a53e53d506	Azores Bioportal Code A01683	Graciosa	GRA	Native
850743c5-f146-4ed9-962d-14a53e53d506	Azores Bioportal Code A01683	Pico	PIC	Native
850743c5-f146-4ed9-962d-14a53e53d506	Azores Bioportal Code A01683	São Jorge	SJG	Native
850743c5-f146-4ed9-962d-14a53e53d506	Azores Bioportal Code A01683	São Miguel	SMG	Native
850743c5-f146-4ed9-962d-14a53e53d506	Azores Bioportal Code A01683	Santa Maria	SMR	Native
850743c5-f146-4ed9-962d-14a53e53d506	Azores Bioportal Code A01683	Terceira	TER	Native
ed169ca1-bef5-499f-b849-1f06e9ebc062	Azores Bioportal Code A01682	Corvo	COR	Endemic
ed169ca1-bef5-499f-b849-1f06e9ebc062	Azores Bioportal Code A01682	Faial	FAI	Endemic
ed169ca1-bef5-499f-b849-1f06e9ebc062	Azores Bioportal Code A01682	Flores	FLO	Endemic
ed169ca1-bef5-499f-b849-1f06e9ebc062	Azores Bioportal Code A01682	Graciosa	GRA	Endemic
ed169ca1-bef5-499f-b849-1f06e9ebc062	Azores Bioportal Code A01682	Pico	PIC	Endemic
ed169ca1-bef5-499f-b849-1f06e9ebc062	Azores Bioportal Code A01682	São Jorge	SJG	Endemic
ed169ca1-bef5-499f-b849-1f06e9ebc062	Azores Bioportal Code A01682	São Miguel	SMG	Endemic
ed169ca1-bef5-499f-b849-1f06e9ebc062	Azores Bioportal Code A01682	Santa Maria	SMR	Endemic
ed169ca1-bef5-499f-b849-1f06e9ebc062	Azores Bioportal Code A01682	Terceira	TER	Endemic
27eb9b52-fbdb-4bc2-93d2-64f5099ee157	Azores Bioportal Code A02437	São Miguel	SMG	Introduced
81ff385c-53cb-4b80-8977-f0325f760410	Azores Bioportal Code A01738	Azores	AZ	Native
8a13727b-f955-4787-8095-55b74d7cf218	Azores Bioportal Code A02225	Terceira	TER	Native
cdee90f4-bcaa-4859-958b-96bfbb8e2bca	Azores Bioportal Code A00467	Corvo	COR	Introduced
cdee90f4-bcaa-4859-958b-96bfbb8e2bca	Azores Bioportal Code A00467	Faial	FAI	Introduced
cdee90f4-bcaa-4859-958b-96bfbb8e2bca	Azores Bioportal Code A00467	Flores	FLO	Introduced
cdee90f4-bcaa-4859-958b-96bfbb8e2bca	Azores Bioportal Code A00467	Graciosa	GRA	Introduced
cdee90f4-bcaa-4859-958b-96bfbb8e2bca	Azores Bioportal Code A00467	Pico	PIC	Introduced
cdee90f4-bcaa-4859-958b-96bfbb8e2bca	Azores Bioportal Code A00467	São Jorge	SJG	Introduced
cdee90f4-bcaa-4859-958b-96bfbb8e2bca	Azores Bioportal Code A00467	São Miguel	SMG	Introduced
cdee90f4-bcaa-4859-958b-96bfbb8e2bca	Azores Bioportal Code A00467	Santa Maria	SMR	Introduced
cdee90f4-bcaa-4859-958b-96bfbb8e2bca	Azores Bioportal Code A00467	Terceira	TER	Introduced
fbf71689-92b0-4f63-ad61-79f9ef18557b	Azores Bioportal Code A01429	Corvo	COR	Introduced
fbf71689-92b0-4f63-ad61-79f9ef18557b	Azores Bioportal Code A01429	São Miguel	SMG	Introduced
fbf71689-92b0-4f63-ad61-79f9ef18557b	Azores Bioportal Code A01429	Terceira	TER	Introduced
327211c3-b315-40c0-b0e9-2a3e6a448acb	Azores Bioportal Code A01831	Faial	FAI	Native
327211c3-b315-40c0-b0e9-2a3e6a448acb	Azores Bioportal Code A01831	Flores	FLO	Native
327211c3-b315-40c0-b0e9-2a3e6a448acb	Azores Bioportal Code A01831	Pico	PIC	Native
327211c3-b315-40c0-b0e9-2a3e6a448acb	Azores Bioportal Code A01831	São Miguel	SMG	Native
48e475a7-9d36-4fac-86cf-79056add2d30	Azores Bioportal Code A00110	Faial	FAI	indeterminate
48e475a7-9d36-4fac-86cf-79056add2d30	Azores Bioportal Code A00110	Flores	FLO	indeterminate
48e475a7-9d36-4fac-86cf-79056add2d30	Azores Bioportal Code A00110	Graciosa	GRA	indeterminate
48e475a7-9d36-4fac-86cf-79056add2d30	Azores Bioportal Code A00110	Pico	PIC	indeterminate
48e475a7-9d36-4fac-86cf-79056add2d30	Azores Bioportal Code A00110	São Miguel	SMG	indeterminate
48e475a7-9d36-4fac-86cf-79056add2d30	Azores Bioportal Code A00110	Santa Maria	SMR	indeterminate
48e475a7-9d36-4fac-86cf-79056add2d30	Azores Bioportal Code A00110	Terceira	TER	indeterminate
5a3fa29c-bfd4-4a88-ae46-50876f33e523	Azores Bioportal Code A00229	São Miguel	SMG	Native
5a3fa29c-bfd4-4a88-ae46-50876f33e523	Azores Bioportal Code A00229	Terceira	TER	Native
365d1d59-bcb2-4fb7-9ca2-0be41d95c169	Azores Bioportal Code A02024	Faial	FAI	Native
365d1d59-bcb2-4fb7-9ca2-0be41d95c169	Azores Bioportal Code A02024	Pico	PIC	Native
365d1d59-bcb2-4fb7-9ca2-0be41d95c169	Azores Bioportal Code A02024	São Jorge	SJG	Native
365d1d59-bcb2-4fb7-9ca2-0be41d95c169	Azores Bioportal Code A02024	São Miguel	SMG	Native
365d1d59-bcb2-4fb7-9ca2-0be41d95c169	Azores Bioportal Code A02024	Terceira	TER	Native
9122c043-1575-4930-8f21-1b2b462a676b	Azores Bioportal Code A02557	Faial	FAI	indeterminate
9122c043-1575-4930-8f21-1b2b462a676b	Azores Bioportal Code A02557	Flores	FLO	indeterminate
9122c043-1575-4930-8f21-1b2b462a676b	Azores Bioportal Code A02557	Graciosa	GRA	indeterminate
9122c043-1575-4930-8f21-1b2b462a676b	Azores Bioportal Code A02557	Pico	PIC	indeterminate
9122c043-1575-4930-8f21-1b2b462a676b	Azores Bioportal Code A02557	São Miguel	SMG	indeterminate
9122c043-1575-4930-8f21-1b2b462a676b	Azores Bioportal Code A02557	Santa Maria	SMR	indeterminate
9122c043-1575-4930-8f21-1b2b462a676b	Azores Bioportal Code A02557	Terceira	TER	indeterminate
596d151e-161e-4b54-b742-558988494a6a	Azores Bioportal Code A00177	Faial	FAI	indeterminate
596d151e-161e-4b54-b742-558988494a6a	Azores Bioportal Code A00177	Flores	FLO	indeterminate
596d151e-161e-4b54-b742-558988494a6a	Azores Bioportal Code A00177	São Jorge	SJG	indeterminate
596d151e-161e-4b54-b742-558988494a6a	Azores Bioportal Code A00177	São Miguel	SMG	indeterminate
596d151e-161e-4b54-b742-558988494a6a	Azores Bioportal Code A00177	Santa Maria	SMR	indeterminate
596d151e-161e-4b54-b742-558988494a6a	Azores Bioportal Code A00177	Terceira	TER	indeterminate
71a3c3f0-967e-45cb-a730-815e6b28aa66	Azores Bioportal Code A00183	Corvo	COR	indeterminate
71a3c3f0-967e-45cb-a730-815e6b28aa66	Azores Bioportal Code A00183	Faial	FAI	indeterminate
71a3c3f0-967e-45cb-a730-815e6b28aa66	Azores Bioportal Code A00183	Flores	FLO	indeterminate
71a3c3f0-967e-45cb-a730-815e6b28aa66	Azores Bioportal Code A00183	Pico	PIC	indeterminate
71a3c3f0-967e-45cb-a730-815e6b28aa66	Azores Bioportal Code A00183	São Jorge	SJG	indeterminate
71a3c3f0-967e-45cb-a730-815e6b28aa66	Azores Bioportal Code A00183	São Miguel	SMG	indeterminate
71a3c3f0-967e-45cb-a730-815e6b28aa66	Azores Bioportal Code A00183	Santa Maria	SMR	indeterminate
71a3c3f0-967e-45cb-a730-815e6b28aa66	Azores Bioportal Code A00183	Terceira	TER	indeterminate
731f0cce-b458-4ab1-aa0f-456ff0d11f5f	Azores Bioportal Code A00194	Azores	AZ	Endemic
da4a1146-6887-4eef-8f49-22f011ab9d10	Azores Bioportal Code A00184	Faial	FAI	indeterminate
da4a1146-6887-4eef-8f49-22f011ab9d10	Azores Bioportal Code A00184	São Miguel	SMG	indeterminate
b68535a4-a683-46ca-9a91-12b27b1a4b85	Azores Bioportal Code A00191	Graciosa	GRA	indeterminate
b68535a4-a683-46ca-9a91-12b27b1a4b85	Azores Bioportal Code A00191	Pico	PIC	indeterminate
b68535a4-a683-46ca-9a91-12b27b1a4b85	Azores Bioportal Code A00191	São Miguel	SMG	indeterminate
b68535a4-a683-46ca-9a91-12b27b1a4b85	Azores Bioportal Code A00191	Terceira	TER	indeterminate
34294ce3-97e0-49ae-ae0d-ed44e2c3fd72	Azores Bioportal Code A00195	Flores	FLO	Endemic
7ca9f465-6445-4e40-ba6a-32af3592aa74	Azores Bioportal Code A00179	Corvo	COR	indeterminate
7ca9f465-6445-4e40-ba6a-32af3592aa74	Azores Bioportal Code A00179	Faial	FAI	indeterminate
7ca9f465-6445-4e40-ba6a-32af3592aa74	Azores Bioportal Code A00179	Flores	FLO	indeterminate
7ca9f465-6445-4e40-ba6a-32af3592aa74	Azores Bioportal Code A00179	Graciosa	GRA	indeterminate
7ca9f465-6445-4e40-ba6a-32af3592aa74	Azores Bioportal Code A00179	Pico	PIC	indeterminate
7ca9f465-6445-4e40-ba6a-32af3592aa74	Azores Bioportal Code A00179	São Jorge	SJG	indeterminate
7ca9f465-6445-4e40-ba6a-32af3592aa74	Azores Bioportal Code A00179	São Miguel	SMG	indeterminate
7ca9f465-6445-4e40-ba6a-32af3592aa74	Azores Bioportal Code A00179	Santa Maria	SMR	indeterminate
7ca9f465-6445-4e40-ba6a-32af3592aa74	Azores Bioportal Code A00179	Terceira	TER	indeterminate
7233d2b5-237d-4b32-8e76-ab595892f26c	Azores Bioportal Code A00176	Flores	FLO	indeterminate
7233d2b5-237d-4b32-8e76-ab595892f26c	Azores Bioportal Code A00176	São Miguel	SMG	indeterminate
61e34b5e-0a0c-4575-9133-31a2bb01f2ee	Azores Bioportal Code A00188	Faial	FAI	indeterminate
61e34b5e-0a0c-4575-9133-31a2bb01f2ee	Azores Bioportal Code A00188	Flores	FLO	indeterminate
61e34b5e-0a0c-4575-9133-31a2bb01f2ee	Azores Bioportal Code A00188	Graciosa	GRA	indeterminate
61e34b5e-0a0c-4575-9133-31a2bb01f2ee	Azores Bioportal Code A00188	Pico	PIC	indeterminate
61e34b5e-0a0c-4575-9133-31a2bb01f2ee	Azores Bioportal Code A00188	São Jorge	SJG	indeterminate
61e34b5e-0a0c-4575-9133-31a2bb01f2ee	Azores Bioportal Code A00188	São Miguel	SMG	indeterminate
61e34b5e-0a0c-4575-9133-31a2bb01f2ee	Azores Bioportal Code A00188	Santa Maria	SMR	indeterminate
61e34b5e-0a0c-4575-9133-31a2bb01f2ee	Azores Bioportal Code A00188	Terceira	TER	indeterminate
a6dbde64-83b4-47f8-bb4e-508d3b388029	Azores Bioportal Code A00178	Flores	FLO	indeterminate
a6dbde64-83b4-47f8-bb4e-508d3b388029	Azores Bioportal Code A00178	São Miguel	SMG	indeterminate
a6dbde64-83b4-47f8-bb4e-508d3b388029	Azores Bioportal Code A00178	Santa Maria	SMR	indeterminate
a6dbde64-83b4-47f8-bb4e-508d3b388029	Azores Bioportal Code A00178	Terceira	TER	indeterminate
c6a0a1a6-13fe-4a05-8b8b-163ea23e956c	Azores Bioportal Code A00190	São Miguel	SMG	indeterminate
f540901e-cd36-41f0-a5c6-0759c43a531b	Azores Bioportal Code A00175	Faial	FAI	indeterminate
f540901e-cd36-41f0-a5c6-0759c43a531b	Azores Bioportal Code A00175	Flores	FLO	indeterminate
f540901e-cd36-41f0-a5c6-0759c43a531b	Azores Bioportal Code A00175	Graciosa	GRA	indeterminate
f540901e-cd36-41f0-a5c6-0759c43a531b	Azores Bioportal Code A00175	São Jorge	SJG	indeterminate
f540901e-cd36-41f0-a5c6-0759c43a531b	Azores Bioportal Code A00175	São Miguel	SMG	indeterminate
f540901e-cd36-41f0-a5c6-0759c43a531b	Azores Bioportal Code A00175	Santa Maria	SMR	indeterminate
f540901e-cd36-41f0-a5c6-0759c43a531b	Azores Bioportal Code A00175	Terceira	TER	indeterminate
e83f4a07-5713-4e33-80f6-a10ab517bd90	Azores Bioportal Code A00182	Faial	FAI	indeterminate
e83f4a07-5713-4e33-80f6-a10ab517bd90	Azores Bioportal Code A00182	Flores	FLO	indeterminate
e83f4a07-5713-4e33-80f6-a10ab517bd90	Azores Bioportal Code A00182	Graciosa	GRA	indeterminate
e83f4a07-5713-4e33-80f6-a10ab517bd90	Azores Bioportal Code A00182	Pico	PIC	indeterminate
e83f4a07-5713-4e33-80f6-a10ab517bd90	Azores Bioportal Code A00182	São Jorge	SJG	indeterminate
e83f4a07-5713-4e33-80f6-a10ab517bd90	Azores Bioportal Code A00182	São Miguel	SMG	indeterminate
e83f4a07-5713-4e33-80f6-a10ab517bd90	Azores Bioportal Code A00182	Santa Maria	SMR	indeterminate
e83f4a07-5713-4e33-80f6-a10ab517bd90	Azores Bioportal Code A00182	Terceira	TER	indeterminate
cec1570f-a262-49bf-8500-e82d92b74924	Azores Bioportal Code A00189	Graciosa	GRA	indeterminate
cec1570f-a262-49bf-8500-e82d92b74924	Azores Bioportal Code A00189	São Jorge	SJG	indeterminate
cec1570f-a262-49bf-8500-e82d92b74924	Azores Bioportal Code A00189	São Miguel	SMG	indeterminate
cec1570f-a262-49bf-8500-e82d92b74924	Azores Bioportal Code A00189	Santa Maria	SMR	indeterminate
28ecb9df-d5bc-44ce-a515-c09076d29bd8	Azores Bioportal Code A00185	São Jorge	SJG	indeterminate
892b068e-7ba8-4483-a052-c7dce987627f	Azores Bioportal Code A00243	Graciosa	GRA	Endemic
892b068e-7ba8-4483-a052-c7dce987627f	Azores Bioportal Code A00243	São Miguel	SMG	Endemic
892b068e-7ba8-4483-a052-c7dce987627f	Azores Bioportal Code A00243	Terceira	TER	Endemic
0ffb06b5-4bb0-4260-8b55-6a789fd5ef39	Azores Bioportal Code A00244	São Miguel	SMG	Introduced
049e1e25-136e-4a5b-8755-64787b05bab7	Azores Bioportal Code A00242	Santa Maria	SMR	Endemic
8833c659-47f8-4362-8d0c-ff684eb7938e	Azores Bioportal Code A01957	Faial	FAI	Native
8833c659-47f8-4362-8d0c-ff684eb7938e	Azores Bioportal Code A01957	Flores	FLO	Native
8833c659-47f8-4362-8d0c-ff684eb7938e	Azores Bioportal Code A01957	Pico	PIC	Native
8833c659-47f8-4362-8d0c-ff684eb7938e	Azores Bioportal Code A01957	São Miguel	SMG	Native
8833c659-47f8-4362-8d0c-ff684eb7938e	Azores Bioportal Code A01957	Terceira	TER	Native
0e882a62-1829-4320-a9d1-9c6a8daa257b	Azores Bioportal Code A00393	Flores	FLO	Endemic
0e882a62-1829-4320-a9d1-9c6a8daa257b	Azores Bioportal Code A00393	Pico	PIC	Endemic
0e882a62-1829-4320-a9d1-9c6a8daa257b	Azores Bioportal Code A00393	São Miguel	SMG	Endemic
0e882a62-1829-4320-a9d1-9c6a8daa257b	Azores Bioportal Code A00393	Santa Maria	SMR	Endemic
0e882a62-1829-4320-a9d1-9c6a8daa257b	Azores Bioportal Code A00393	Terceira	TER	Endemic
80df4f53-13a7-4c91-96a6-b1383bf35f0e	Azores Bioportal Code A01232	Faial	FAI	Macaronesia
80df4f53-13a7-4c91-96a6-b1383bf35f0e	Azores Bioportal Code A01232	Flores	FLO	Macaronesia
80df4f53-13a7-4c91-96a6-b1383bf35f0e	Azores Bioportal Code A01232	Graciosa	GRA	Macaronesia
80df4f53-13a7-4c91-96a6-b1383bf35f0e	Azores Bioportal Code A01232	Pico	PIC	Macaronesia
80df4f53-13a7-4c91-96a6-b1383bf35f0e	Azores Bioportal Code A01232	São Miguel	SMG	Macaronesia
80df4f53-13a7-4c91-96a6-b1383bf35f0e	Azores Bioportal Code A01232	Santa Maria	SMR	Macaronesia
80df4f53-13a7-4c91-96a6-b1383bf35f0e	Azores Bioportal Code A01232	Terceira	TER	Macaronesia
51440051-2201-4fa2-a69d-9984d0e88e79	Azores Bioportal Code A00342	Faial	FAI	Introduced
51440051-2201-4fa2-a69d-9984d0e88e79	Azores Bioportal Code A00342	São Miguel	SMG	Introduced
83fa62a5-a7b4-4112-aada-bae5367276a4	Azores Bioportal Code A00341	Faial	FAI	Introduced
711e97b1-7323-42c1-b902-4bdec37a2194	Azores Bioportal Code A00404	Flores	FLO	Native
711e97b1-7323-42c1-b902-4bdec37a2194	Azores Bioportal Code A00404	Pico	PIC	Native
711e97b1-7323-42c1-b902-4bdec37a2194	Azores Bioportal Code A00404	São Miguel	SMG	Native
56c951fd-79a9-4ab5-bfbc-514414855a8a	Azores Bioportal Code A02285	São Miguel	SMG	Endemic
f1cd1b5d-ec18-4229-8be2-6928e2b99b8c	Azores Bioportal Code A00883	Faial	FAI	Native
4dddbb6f-22df-4112-8f1b-79fa44e01bd0	Azores Bioportal Code A00882	Faial	FAI	Endemic
eb4e8bc7-57cb-4a54-9778-119316a4e306	Azores Bioportal Code A02442	Faial	FAI	Introduced
8ecc85a0-c5fb-4869-9131-4d3e5412fd37	Azores Bioportal Code A00255	Faial	FAI	Introduced
fb7c03d1-38f2-4817-8db2-2d0faa668238	Azores Bioportal Code A02445	Faial	FAI	Native
fb7c03d1-38f2-4817-8db2-2d0faa668238	Azores Bioportal Code A02445	Flores	FLO	Native
fb7c03d1-38f2-4817-8db2-2d0faa668238	Azores Bioportal Code A02445	Graciosa	GRA	Native
fb7c03d1-38f2-4817-8db2-2d0faa668238	Azores Bioportal Code A02445	Pico	PIC	Native
fb7c03d1-38f2-4817-8db2-2d0faa668238	Azores Bioportal Code A02445	São Jorge	SJG	Native
fb7c03d1-38f2-4817-8db2-2d0faa668238	Azores Bioportal Code A02445	Santa Maria	SMR	Native
fb7c03d1-38f2-4817-8db2-2d0faa668238	Azores Bioportal Code A02445	Terceira	TER	Native
6bb37712-b363-4643-809f-d7f85f697fa8	Azores Bioportal Code A00286	Faial	FAI	Native
6bb37712-b363-4643-809f-d7f85f697fa8	Azores Bioportal Code A00286	Flores	FLO	Native
6bb37712-b363-4643-809f-d7f85f697fa8	Azores Bioportal Code A00286	Graciosa	GRA	Native
6bb37712-b363-4643-809f-d7f85f697fa8	Azores Bioportal Code A00286	Pico	PIC	Native
6bb37712-b363-4643-809f-d7f85f697fa8	Azores Bioportal Code A00286	São Jorge	SJG	Native
6bb37712-b363-4643-809f-d7f85f697fa8	Azores Bioportal Code A00286	Santa Maria	SMR	Native
6bb37712-b363-4643-809f-d7f85f697fa8	Azores Bioportal Code A00286	Terceira	TER	Native
dfeb6470-a192-4d29-92f8-80dd376c0193	Azores Bioportal Code A00285	São Miguel	SMG	Native
f8d93ff2-dc31-4571-8223-480c86d1e1c8	Azores Bioportal Code A01430	São Miguel	SMG	Introduced
82a11250-6a30-46fa-8321-fb0ab130e648	Azores Bioportal Code A01832	São Miguel	SMG	Introduced
d45c2ed1-acac-4db0-bd72-038ba6f4de5f	Azores Bioportal Code A01496	Faial	FAI	Native
d45c2ed1-acac-4db0-bd72-038ba6f4de5f	Azores Bioportal Code A01496	Flores	FLO	Native
d45c2ed1-acac-4db0-bd72-038ba6f4de5f	Azores Bioportal Code A01496	Pico	PIC	Native
d45c2ed1-acac-4db0-bd72-038ba6f4de5f	Azores Bioportal Code A01496	São Miguel	SMG	Native
d45c2ed1-acac-4db0-bd72-038ba6f4de5f	Azores Bioportal Code A01496	Santa Maria	SMR	Native
d45c2ed1-acac-4db0-bd72-038ba6f4de5f	Azores Bioportal Code A01496	Terceira	TER	Native
1bd3f743-6011-4e95-878e-08fa275b33d4	Azores Bioportal Code A02419	Graciosa	GRA	Native
0339b097-671c-46a4-8468-fcaa97403423	Azores Bioportal Code A02420	Santa Maria	SMR	Native
37e5f4d8-7562-4e7a-8fc0-e8399c1a0328	Azores Bioportal Code A02421	Faial	FAI	Native
37e5f4d8-7562-4e7a-8fc0-e8399c1a0328	Azores Bioportal Code A02421	Pico	PIC	Native
37e5f4d8-7562-4e7a-8fc0-e8399c1a0328	Azores Bioportal Code A02421	Santa Maria	SMR	Native
5a71930c-da18-4036-92b5-a6b939232236	Azores Bioportal Code A02422	Graciosa	GRA	Native
5d4aff04-9357-4b53-8bbf-d467206115c7	Azores Bioportal Code A00775	Faial	FAI	indeterminate
4d5e86ce-f2e0-4783-9035-eb98cf5336eb	Azores Bioportal Code A00725	Faial	FAI	indeterminate
8f965f72-8013-41c2-9468-c93692d1537b	Azores Bioportal Code A01702	Corvo	COR	Native
8f965f72-8013-41c2-9468-c93692d1537b	Azores Bioportal Code A01702	Faial	FAI	Native
8f965f72-8013-41c2-9468-c93692d1537b	Azores Bioportal Code A01702	Flores	FLO	Native
8f965f72-8013-41c2-9468-c93692d1537b	Azores Bioportal Code A01702	Graciosa	GRA	Native
8f965f72-8013-41c2-9468-c93692d1537b	Azores Bioportal Code A01702	Pico	PIC	Native
8f965f72-8013-41c2-9468-c93692d1537b	Azores Bioportal Code A01702	São Jorge	SJG	Native
8f965f72-8013-41c2-9468-c93692d1537b	Azores Bioportal Code A01702	São Miguel	SMG	Native
8f965f72-8013-41c2-9468-c93692d1537b	Azores Bioportal Code A01702	Santa Maria	SMR	Native
8f965f72-8013-41c2-9468-c93692d1537b	Azores Bioportal Code A01702	Terceira	TER	Native
c70dd4d8-3237-48aa-9a87-a3428939f64f	Azores Bioportal Code A01071	São Miguel	SMG	indeterminate
3ab4ba32-5e49-4bdd-88cc-e08a4f42615c	Azores Bioportal Code A02067	Flores	FLO	Endemic
3ab4ba32-5e49-4bdd-88cc-e08a4f42615c	Azores Bioportal Code A02067	São Jorge	SJG	Endemic
3ab4ba32-5e49-4bdd-88cc-e08a4f42615c	Azores Bioportal Code A02067	São Miguel	SMG	Endemic
9ea2069d-4717-4c55-8bf4-bd0a5bebbcdc	Azores Bioportal Code A02158	São Miguel	SMG	Native
ce9e8a48-0202-432d-bbe5-97adfbbd80d7	Azores Bioportal Code A01789	Flores	FLO	Native
ce9e8a48-0202-432d-bbe5-97adfbbd80d7	Azores Bioportal Code A01789	São Miguel	SMG	Native
ce9e8a48-0202-432d-bbe5-97adfbbd80d7	Azores Bioportal Code A01789	Terceira	TER	Native
e8aa4768-41d1-49b0-a04b-3d735064c0b1	Azores Bioportal Code A01790	Terceira	TER	Native
866c0b6f-817c-4341-86bf-197132090722	Azores Bioportal Code A02365	Terceira	TER	Introduced
6e49c176-4dfd-4772-80ff-1e4529b27ba2	Azores Bioportal Code A02322	São Miguel	SMG	Native
9bc61357-76c0-4887-86af-a3aec01a8119	Azores Bioportal Code A01299	São Miguel	SMG	Macaronesia
850814cc-c5ee-4f8f-bdc1-41627387178a	Azores Bioportal Code A01072	São Miguel	SMG	indeterminate
453e13e0-2365-4289-9aff-eaa819c5b998	Azores Bioportal Code A01073	São Miguel	SMG	indeterminate
9e4d892e-0057-44a8-8539-eaa5c2d404a7	Azores Bioportal Code A02516	Azores	AZ	Introduced
2dece7fa-ef83-4fbf-874f-ce4b9e070ef8	Azores Bioportal Code A02264	Faial	FAI	Native
2dece7fa-ef83-4fbf-874f-ce4b9e070ef8	Azores Bioportal Code A02264	Pico	PIC	Native
f85c5649-12d7-43b5-9494-72476b454690	Azores Bioportal Code A00669	Terceira	TER	Introduced
657040fb-5d4e-4d78-8ac2-609414262451	Azores Bioportal Code A02226	Flores	FLO	Native
657040fb-5d4e-4d78-8ac2-609414262451	Azores Bioportal Code A02226	Pico	PIC	Native
657040fb-5d4e-4d78-8ac2-609414262451	Azores Bioportal Code A02226	Terceira	TER	Native
98641efa-0aff-40c8-85c1-60a304e5b2c3	Azores Bioportal Code A01650	Graciosa	GRA	Introduced
98641efa-0aff-40c8-85c1-60a304e5b2c3	Azores Bioportal Code A01650	São Miguel	SMG	Introduced
98641efa-0aff-40c8-85c1-60a304e5b2c3	Azores Bioportal Code A01650	Terceira	TER	Introduced
ebfa0a82-ad4b-4ade-a08a-1832e7c8c6be	Azores Bioportal Code A00004	Terceira	TER	Introduced
d38ca132-fc9a-4eb7-86b4-d28364a3e21e	Azores Bioportal Code A00006	Flores	FLO	Endemic
ce32c1e4-01f1-44bb-ab08-f313f75e2106	Azores Bioportal Code A00555	Faial	FAI	Native
ce32c1e4-01f1-44bb-ab08-f313f75e2106	Azores Bioportal Code A00555	Flores	FLO	Native
ce32c1e4-01f1-44bb-ab08-f313f75e2106	Azores Bioportal Code A00555	Pico	PIC	Native
ce32c1e4-01f1-44bb-ab08-f313f75e2106	Azores Bioportal Code A00555	São Miguel	SMG	Native
326139c1-2974-414f-a1eb-b3d4f9d13eb8	Azores Bioportal Code A00005	Faial	FAI	Endemic
326139c1-2974-414f-a1eb-b3d4f9d13eb8	Azores Bioportal Code A00005	Flores	FLO	Endemic
326139c1-2974-414f-a1eb-b3d4f9d13eb8	Azores Bioportal Code A00005	Pico	PIC	Endemic
326139c1-2974-414f-a1eb-b3d4f9d13eb8	Azores Bioportal Code A00005	São Miguel	SMG	Endemic
c0ff80ad-d6ab-4787-a6b4-2217a75d88bc	Azores Bioportal Code A00008	Terceira	TER	Native
2ded91a6-e921-49b8-8b11-9ce45037aa97	Azores Bioportal Code A01414	São Miguel	SMG	Introduced
17e4afef-52c4-4e04-8961-0e4e5721fd10	Azores Bioportal Code A01346	Faial	FAI	Native
17e4afef-52c4-4e04-8961-0e4e5721fd10	Azores Bioportal Code A01346	Flores	FLO	Native
17e4afef-52c4-4e04-8961-0e4e5721fd10	Azores Bioportal Code A01346	Santa Maria	SMR	Native
17e4afef-52c4-4e04-8961-0e4e5721fd10	Azores Bioportal Code A01346	Terceira	TER	Native
ff00727d-bfda-49ef-8d75-559715914080	Azores Bioportal Code A00406	Pico	PIC	Native
6e2ad9f1-5068-40e0-b5f8-5cb2a5aa6c96	Azores Bioportal Code A00813	São Miguel	SMG	indeterminate
712fd210-afdb-4c72-928c-55d9eb15dc32	Azores Bioportal Code A01221	Faial	FAI	Native
712fd210-afdb-4c72-928c-55d9eb15dc32	Azores Bioportal Code A01221	Flores	FLO	Native
712fd210-afdb-4c72-928c-55d9eb15dc32	Azores Bioportal Code A01221	Graciosa	GRA	Native
712fd210-afdb-4c72-928c-55d9eb15dc32	Azores Bioportal Code A01221	Pico	PIC	Native
712fd210-afdb-4c72-928c-55d9eb15dc32	Azores Bioportal Code A01221	São Miguel	SMG	Native
712fd210-afdb-4c72-928c-55d9eb15dc32	Azores Bioportal Code A01221	Santa Maria	SMR	Native
712fd210-afdb-4c72-928c-55d9eb15dc32	Azores Bioportal Code A01221	Terceira	TER	Native
9846005e-f4dc-4090-b71d-685eab80aa1d	Azores Bioportal Code A00671	Faial	FAI	Macaronesia
9846005e-f4dc-4090-b71d-685eab80aa1d	Azores Bioportal Code A00671	Terceira	TER	Macaronesia
3b1fdab4-380f-42e6-8cb4-9ac678b4d975	Azores Bioportal Code A02148	Faial	FAI	Introduced
3b1fdab4-380f-42e6-8cb4-9ac678b4d975	Azores Bioportal Code A02148	Flores	FLO	Introduced
3b1fdab4-380f-42e6-8cb4-9ac678b4d975	Azores Bioportal Code A02148	São Miguel	SMG	Introduced
69fd6c46-b7be-4325-8cd2-7545d88a4b0f	Azores Bioportal Code A00136	Faial	FAI	indeterminate
69fd6c46-b7be-4325-8cd2-7545d88a4b0f	Azores Bioportal Code A00136	Flores	FLO	indeterminate
69fd6c46-b7be-4325-8cd2-7545d88a4b0f	Azores Bioportal Code A00136	Pico	PIC	indeterminate
69fd6c46-b7be-4325-8cd2-7545d88a4b0f	Azores Bioportal Code A00136	São Miguel	SMG	indeterminate
69fd6c46-b7be-4325-8cd2-7545d88a4b0f	Azores Bioportal Code A00136	Terceira	TER	indeterminate
61789777-21ca-4464-8347-441c3fd51b90	Azores Bioportal Code A00998	Corvo	COR	Introduced
61789777-21ca-4464-8347-441c3fd51b90	Azores Bioportal Code A00998	Faial	FAI	Introduced
61789777-21ca-4464-8347-441c3fd51b90	Azores Bioportal Code A00998	Flores	FLO	Introduced
61789777-21ca-4464-8347-441c3fd51b90	Azores Bioportal Code A00998	Graciosa	GRA	Introduced
61789777-21ca-4464-8347-441c3fd51b90	Azores Bioportal Code A00998	Pico	PIC	Introduced
61789777-21ca-4464-8347-441c3fd51b90	Azores Bioportal Code A00998	São Jorge	SJG	Introduced
61789777-21ca-4464-8347-441c3fd51b90	Azores Bioportal Code A00998	São Miguel	SMG	Introduced
61789777-21ca-4464-8347-441c3fd51b90	Azores Bioportal Code A00998	Santa Maria	SMR	Introduced
61789777-21ca-4464-8347-441c3fd51b90	Azores Bioportal Code A00998	Terceira	TER	Introduced
ea491332-e1ac-42fb-9c60-ae6a3b61d484	Azores Bioportal Code A00415	Faial	FAI	Introduced
ea491332-e1ac-42fb-9c60-ae6a3b61d484	Azores Bioportal Code A00415	Graciosa	GRA	Introduced
ea491332-e1ac-42fb-9c60-ae6a3b61d484	Azores Bioportal Code A00415	São Miguel	SMG	Introduced
ea491332-e1ac-42fb-9c60-ae6a3b61d484	Azores Bioportal Code A00415	Terceira	TER	Introduced
b8f8ca58-e7e0-42f6-84bb-989f292e49ac	Azores Bioportal Code A00416	Faial	FAI	Introduced
b8f8ca58-e7e0-42f6-84bb-989f292e49ac	Azores Bioportal Code A00416	Flores	FLO	Introduced
b8f8ca58-e7e0-42f6-84bb-989f292e49ac	Azores Bioportal Code A00416	São Jorge	SJG	Introduced
b8f8ca58-e7e0-42f6-84bb-989f292e49ac	Azores Bioportal Code A00416	São Miguel	SMG	Introduced
b8f8ca58-e7e0-42f6-84bb-989f292e49ac	Azores Bioportal Code A00416	Terceira	TER	Introduced
ef13e4ca-8d50-4802-8be0-a33848f0c52f	Azores Bioportal Code A01651	Terceira	TER	Macaronesia
9474d6ac-6cfc-42a6-873d-8abe52e36810	Azores Bioportal Code A01652	Graciosa	GRA	Macaronesia
9474d6ac-6cfc-42a6-873d-8abe52e36810	Azores Bioportal Code A01652	Pico	PIC	Macaronesia
9474d6ac-6cfc-42a6-873d-8abe52e36810	Azores Bioportal Code A01652	São Miguel	SMG	Macaronesia
9474d6ac-6cfc-42a6-873d-8abe52e36810	Azores Bioportal Code A01652	Terceira	TER	Macaronesia
275c482b-2867-4f7e-b905-7d95e2d55547	Azores Bioportal Code A01653	Graciosa	GRA	Native
275c482b-2867-4f7e-b905-7d95e2d55547	Azores Bioportal Code A01653	Pico	PIC	Native
275c482b-2867-4f7e-b905-7d95e2d55547	Azores Bioportal Code A01653	São Miguel	SMG	Native
275c482b-2867-4f7e-b905-7d95e2d55547	Azores Bioportal Code A01653	Terceira	TER	Native
0bd98fd1-a309-4ff4-b145-c945862dc87e	Azores Bioportal Code A01142	Faial	FAI	Introduced
0bd98fd1-a309-4ff4-b145-c945862dc87e	Azores Bioportal Code A01142	São Miguel	SMG	Introduced
0bd98fd1-a309-4ff4-b145-c945862dc87e	Azores Bioportal Code A01142	Terceira	TER	Introduced
679be032-869c-4cbb-adf1-a07d1f6c62fa	Azores Bioportal Code A01143	São Miguel	SMG	Introduced
679be032-869c-4cbb-adf1-a07d1f6c62fa	Azores Bioportal Code A01143	Santa Maria	SMR	Introduced
679be032-869c-4cbb-adf1-a07d1f6c62fa	Azores Bioportal Code A01143	Terceira	TER	Introduced
36aa4f1d-ec75-401a-99dd-03e13eda4b0f	Azores Bioportal Code A00722	Faial	FAI	Introduced
36aa4f1d-ec75-401a-99dd-03e13eda4b0f	Azores Bioportal Code A00722	Pico	PIC	Introduced
36aa4f1d-ec75-401a-99dd-03e13eda4b0f	Azores Bioportal Code A00722	São Miguel	SMG	Introduced
36aa4f1d-ec75-401a-99dd-03e13eda4b0f	Azores Bioportal Code A00722	Terceira	TER	Introduced
1ed66d93-cd56-4cf4-8c2a-dfe84b51aa2e	Azores Bioportal Code A00723	Azores	AZ	Introduced
9bb4b73b-701e-4a4b-8d7e-d869c0704e4d	Azores Bioportal Code A02550	Terceira	TER	indeterminate
36ee4871-ecd0-49f7-9b7f-1701da9782f7	Azores Bioportal Code A01362	São Miguel	SMG	Native
becac9c1-df4f-496e-b217-7f951e2efe1c	Azores Bioportal Code A02529	Faial	FAI	indeterminate
ea1a34ae-5937-4aa2-ad28-bed642dc8366	Azores Bioportal Code A02214	Corvo	COR	Native
ea1a34ae-5937-4aa2-ad28-bed642dc8366	Azores Bioportal Code A02214	Faial	FAI	Native
ea1a34ae-5937-4aa2-ad28-bed642dc8366	Azores Bioportal Code A02214	Flores	FLO	Native
ea1a34ae-5937-4aa2-ad28-bed642dc8366	Azores Bioportal Code A02214	Graciosa	GRA	Native
ea1a34ae-5937-4aa2-ad28-bed642dc8366	Azores Bioportal Code A02214	Pico	PIC	Native
ea1a34ae-5937-4aa2-ad28-bed642dc8366	Azores Bioportal Code A02214	São Jorge	SJG	Native
ea1a34ae-5937-4aa2-ad28-bed642dc8366	Azores Bioportal Code A02214	São Miguel	SMG	Native
ea1a34ae-5937-4aa2-ad28-bed642dc8366	Azores Bioportal Code A02214	Santa Maria	SMR	Native
ea1a34ae-5937-4aa2-ad28-bed642dc8366	Azores Bioportal Code A02214	Terceira	TER	Native
591391cc-f6fd-4703-8cea-550ad6423719	Azores Bioportal Code A02530	Corvo	COR	indeterminate
591391cc-f6fd-4703-8cea-550ad6423719	Azores Bioportal Code A02530	Faial	FAI	indeterminate
591391cc-f6fd-4703-8cea-550ad6423719	Azores Bioportal Code A02530	Flores	FLO	indeterminate
591391cc-f6fd-4703-8cea-550ad6423719	Azores Bioportal Code A02530	Graciosa	GRA	indeterminate
591391cc-f6fd-4703-8cea-550ad6423719	Azores Bioportal Code A02530	Pico	PIC	indeterminate
591391cc-f6fd-4703-8cea-550ad6423719	Azores Bioportal Code A02530	São Jorge	SJG	indeterminate
591391cc-f6fd-4703-8cea-550ad6423719	Azores Bioportal Code A02530	São Miguel	SMG	indeterminate
591391cc-f6fd-4703-8cea-550ad6423719	Azores Bioportal Code A02530	Santa Maria	SMR	indeterminate
591391cc-f6fd-4703-8cea-550ad6423719	Azores Bioportal Code A02530	Terceira	TER	indeterminate
d708727b-902a-4ca0-8753-82154c676ef9	Azores Bioportal Code A01103	Faial	FAI	indeterminate
d708727b-902a-4ca0-8753-82154c676ef9	Azores Bioportal Code A01103	São Miguel	SMG	indeterminate
67993e93-f05e-4426-bf56-b1217b0eee6d	Azores Bioportal Code A01104	São Jorge	SJG	indeterminate
67993e93-f05e-4426-bf56-b1217b0eee6d	Azores Bioportal Code A01104	São Miguel	SMG	indeterminate
67993e93-f05e-4426-bf56-b1217b0eee6d	Azores Bioportal Code A01104	Terceira	TER	indeterminate
54c06717-338d-49d2-8f28-8b51b2374eae	Azores Bioportal Code A01677	Faial	FAI	Endemic
54c06717-338d-49d2-8f28-8b51b2374eae	Azores Bioportal Code A01677	Pico	PIC	Endemic
54c06717-338d-49d2-8f28-8b51b2374eae	Azores Bioportal Code A01677	São Jorge	SJG	Endemic
54c06717-338d-49d2-8f28-8b51b2374eae	Azores Bioportal Code A01677	Santa Maria	SMR	Endemic
54c06717-338d-49d2-8f28-8b51b2374eae	Azores Bioportal Code A01677	Terceira	TER	Endemic
155a498f-41d7-4a11-951e-fd606293657d	Azores Bioportal Code A01401	São Miguel	SMG	Native
9df596f0-6b24-41df-829d-00c7da81956e	Azores Bioportal Code A01497	Faial	FAI	Introduced
9df596f0-6b24-41df-829d-00c7da81956e	Azores Bioportal Code A01497	Flores	FLO	Introduced
9df596f0-6b24-41df-829d-00c7da81956e	Azores Bioportal Code A01497	São Miguel	SMG	Introduced
9df596f0-6b24-41df-829d-00c7da81956e	Azores Bioportal Code A01497	Terceira	TER	Introduced
293ee443-3e6e-4756-b027-a6f6044dfa7f	Azores Bioportal Code A01498	São Miguel	SMG	Introduced
293ee443-3e6e-4756-b027-a6f6044dfa7f	Azores Bioportal Code A01498	Santa Maria	SMR	Introduced
293ee443-3e6e-4756-b027-a6f6044dfa7f	Azores Bioportal Code A01498	Terceira	TER	Introduced
3ce17bc0-559e-4204-8bad-162732ebd10f	Azores Bioportal Code A01499	Flores	FLO	Introduced
3ce17bc0-559e-4204-8bad-162732ebd10f	Azores Bioportal Code A01499	Graciosa	GRA	Introduced
3ce17bc0-559e-4204-8bad-162732ebd10f	Azores Bioportal Code A01499	São Miguel	SMG	Introduced
3ce17bc0-559e-4204-8bad-162732ebd10f	Azores Bioportal Code A01499	Terceira	TER	Introduced
a904ea10-9b93-467a-89ed-76f508ae540f	Azores Bioportal Code A01500	Flores	FLO	Introduced
a904ea10-9b93-467a-89ed-76f508ae540f	Azores Bioportal Code A01500	Terceira	TER	Introduced
2f83153f-bd1d-42ce-948c-f2172070d2e9	Azores Bioportal Code A01501	Faial	FAI	Introduced
2f83153f-bd1d-42ce-948c-f2172070d2e9	Azores Bioportal Code A01501	Flores	FLO	Introduced
2f83153f-bd1d-42ce-948c-f2172070d2e9	Azores Bioportal Code A01501	Pico	PIC	Introduced
2f83153f-bd1d-42ce-948c-f2172070d2e9	Azores Bioportal Code A01501	São Miguel	SMG	Introduced
2f83153f-bd1d-42ce-948c-f2172070d2e9	Azores Bioportal Code A01501	Santa Maria	SMR	Introduced
2f83153f-bd1d-42ce-948c-f2172070d2e9	Azores Bioportal Code A01501	Terceira	TER	Introduced
5ddcc5d1-86ba-4a01-859c-e01f5842b66f	Azores Bioportal Code A00990	Faial	FAI	Introduced
5ddcc5d1-86ba-4a01-859c-e01f5842b66f	Azores Bioportal Code A00990	São Miguel	SMG	Introduced
5ddcc5d1-86ba-4a01-859c-e01f5842b66f	Azores Bioportal Code A00990	Terceira	TER	Introduced
33b70ad3-76a7-40cf-979e-9e6a47a0de19	Azores Bioportal Code A00991	Faial	FAI	Introduced
33b70ad3-76a7-40cf-979e-9e6a47a0de19	Azores Bioportal Code A00991	Flores	FLO	Introduced
33b70ad3-76a7-40cf-979e-9e6a47a0de19	Azores Bioportal Code A00991	Pico	PIC	Introduced
33b70ad3-76a7-40cf-979e-9e6a47a0de19	Azores Bioportal Code A00991	São Jorge	SJG	Introduced
33b70ad3-76a7-40cf-979e-9e6a47a0de19	Azores Bioportal Code A00991	São Miguel	SMG	Introduced
33b70ad3-76a7-40cf-979e-9e6a47a0de19	Azores Bioportal Code A00991	Santa Maria	SMR	Introduced
33b70ad3-76a7-40cf-979e-9e6a47a0de19	Azores Bioportal Code A00991	Terceira	TER	Introduced
815acd44-dcc9-4875-bc5a-8f43443da356	Azores Bioportal Code A01958	São Miguel	SMG	Native
010969d2-e517-43bc-a149-dc346fc2b510	Azores Bioportal Code A01002	São Miguel	SMG	Introduced
abee0539-8531-4263-94ae-ae7cd4737f37	Azores Bioportal Code A01003	Faial	FAI	Introduced
abee0539-8531-4263-94ae-ae7cd4737f37	Azores Bioportal Code A01003	Flores	FLO	Introduced
abee0539-8531-4263-94ae-ae7cd4737f37	Azores Bioportal Code A01003	Graciosa	GRA	Introduced
abee0539-8531-4263-94ae-ae7cd4737f37	Azores Bioportal Code A01003	Pico	PIC	Introduced
abee0539-8531-4263-94ae-ae7cd4737f37	Azores Bioportal Code A01003	São Miguel	SMG	Introduced
abee0539-8531-4263-94ae-ae7cd4737f37	Azores Bioportal Code A01003	Santa Maria	SMR	Introduced
abee0539-8531-4263-94ae-ae7cd4737f37	Azores Bioportal Code A01003	Terceira	TER	Introduced
8d6144b5-9cab-47eb-9944-6a88fbbc13d5	Azores Bioportal Code A00295	Faial	FAI	Introduced
8d6144b5-9cab-47eb-9944-6a88fbbc13d5	Azores Bioportal Code A00295	São Miguel	SMG	Introduced
8d6144b5-9cab-47eb-9944-6a88fbbc13d5	Azores Bioportal Code A00295	Terceira	TER	Introduced
98e57b90-b237-48c3-b465-bb82aa637e93	Azores Bioportal Code A00495	Santa Maria	SMR	Endemic
a97eda1b-5d6b-438f-ae79-44fdaf33597e	Azores Bioportal Code A01847	Pico	PIC	Macaronesia
a97eda1b-5d6b-438f-ae79-44fdaf33597e	Azores Bioportal Code A01847	São Jorge	SJG	Macaronesia
a97eda1b-5d6b-438f-ae79-44fdaf33597e	Azores Bioportal Code A01847	São Miguel	SMG	Macaronesia
a97eda1b-5d6b-438f-ae79-44fdaf33597e	Azores Bioportal Code A01847	Terceira	TER	Macaronesia
50086974-2bd7-4757-8dea-32965bf1a8e7	Azores Bioportal Code A00291	São Miguel	SMG	Native
77468e41-a948-4ffe-9094-7f5b3797877d	Azores Bioportal Code A00290	São Miguel	SMG	Native
135966dd-f09f-4e7a-afe7-3b3409628837	Azores Bioportal Code A00289	São Miguel	SMG	Native
fa867401-6efc-461f-8d64-00a14efb0e07	Azores Bioportal Code A01330	Faial	FAI	Native
fa867401-6efc-461f-8d64-00a14efb0e07	Azores Bioportal Code A01330	Graciosa	GRA	Native
fa867401-6efc-461f-8d64-00a14efb0e07	Azores Bioportal Code A01330	Pico	PIC	Native
fa867401-6efc-461f-8d64-00a14efb0e07	Azores Bioportal Code A01330	São Miguel	SMG	Native
fa867401-6efc-461f-8d64-00a14efb0e07	Azores Bioportal Code A01330	Santa Maria	SMR	Native
fa867401-6efc-461f-8d64-00a14efb0e07	Azores Bioportal Code A01330	Terceira	TER	Native
03b68c3d-ef5a-477a-93fb-a1398d3ff833	Azores Bioportal Code A01041	Faial	FAI	indeterminate
03b68c3d-ef5a-477a-93fb-a1398d3ff833	Azores Bioportal Code A01041	São Miguel	SMG	indeterminate
62238ca5-e75a-4329-bd03-6fef7fce5d27	Azores Bioportal Code A00508	Pico	PIC	Introduced
62238ca5-e75a-4329-bd03-6fef7fce5d27	Azores Bioportal Code A00508	Santa Maria	SMR	Introduced
95d653fe-9eb4-4346-9f29-1abfd7804c0c	Azores Bioportal Code A01502	Santa Maria	SMR	Introduced
8cb7361f-8230-490d-a3a2-dd96d8fb9664	Azores Bioportal Code A02363	Pico	PIC	Native
8cb7361f-8230-490d-a3a2-dd96d8fb9664	Azores Bioportal Code A02363	São Miguel	SMG	Native
82520fa7-4be9-4f1f-9e46-35701485f5d4	Azores Bioportal Code A02364	São Miguel	SMG	Native
5d81c5b5-ae21-4f25-9a77-8035af350cc6	Azores Bioportal Code A00972	Azores	AZ	Native
fa73b314-fe09-47b6-aa88-ad5051c7a5f5	Azores Bioportal Code A00040	São Miguel	SMG	Endemic
ce8872a8-7600-4ba0-89cc-0de016b5881b	Azores Bioportal Code A00039	Graciosa	GRA	Introduced
ce8872a8-7600-4ba0-89cc-0de016b5881b	Azores Bioportal Code A00039	São Miguel	SMG	Introduced
ce8872a8-7600-4ba0-89cc-0de016b5881b	Azores Bioportal Code A00039	Terceira	TER	Introduced
da652ccc-a89d-4892-9018-e1c5c353d8e1	Azores Bioportal Code A02107	Pico	PIC	Native
da652ccc-a89d-4892-9018-e1c5c353d8e1	Azores Bioportal Code A02107	São Jorge	SJG	Native
da652ccc-a89d-4892-9018-e1c5c353d8e1	Azores Bioportal Code A02107	São Miguel	SMG	Native
4d1c2aea-c7b8-46aa-ad4d-ad1ce5822abb	Azores Bioportal Code A02106	Flores	FLO	Native
4d1c2aea-c7b8-46aa-ad4d-ad1ce5822abb	Azores Bioportal Code A02106	São Miguel	SMG	Native
4d1c2aea-c7b8-46aa-ad4d-ad1ce5822abb	Azores Bioportal Code A02106	Terceira	TER	Native
a4294cea-4219-4bb9-8ce0-6f242c02d0b7	Azores Bioportal Code A02105	São Miguel	SMG	Introduced
826c5731-7d4c-4df0-b24f-c7b638af2b37	Azores Bioportal Code A02108	Corvo	COR	Native
826c5731-7d4c-4df0-b24f-c7b638af2b37	Azores Bioportal Code A02108	Faial	FAI	Native
826c5731-7d4c-4df0-b24f-c7b638af2b37	Azores Bioportal Code A02108	Flores	FLO	Native
826c5731-7d4c-4df0-b24f-c7b638af2b37	Azores Bioportal Code A02108	Pico	PIC	Native
826c5731-7d4c-4df0-b24f-c7b638af2b37	Azores Bioportal Code A02108	São Jorge	SJG	Native
826c5731-7d4c-4df0-b24f-c7b638af2b37	Azores Bioportal Code A02108	São Miguel	SMG	Native
826c5731-7d4c-4df0-b24f-c7b638af2b37	Azores Bioportal Code A02108	Terceira	TER	Native
389b485f-2536-4e8d-9873-04f3fc6cb7d6	Azores Bioportal Code A02109	Flores	FLO	Endemic
de843cf6-6718-4c7c-8b2e-a5c45ad14881	Azores Bioportal Code A02110	Flores	FLO	Native
587bec89-497c-4eed-904b-756416ec43e4	Azores Bioportal Code A00293	Faial	FAI	Introduced
587bec89-497c-4eed-904b-756416ec43e4	Azores Bioportal Code A00293	Flores	FLO	Introduced
587bec89-497c-4eed-904b-756416ec43e4	Azores Bioportal Code A00293	Pico	PIC	Introduced
587bec89-497c-4eed-904b-756416ec43e4	Azores Bioportal Code A00293	São Jorge	SJG	Introduced
587bec89-497c-4eed-904b-756416ec43e4	Azores Bioportal Code A00293	São Miguel	SMG	Introduced
587bec89-497c-4eed-904b-756416ec43e4	Azores Bioportal Code A00293	Santa Maria	SMR	Introduced
587bec89-497c-4eed-904b-756416ec43e4	Azores Bioportal Code A00293	Terceira	TER	Introduced
74d0f79e-032a-4944-a0dc-9cde8e7fa156	Azores Bioportal Code A02057	Faial	FAI	Native
74d0f79e-032a-4944-a0dc-9cde8e7fa156	Azores Bioportal Code A02057	São Miguel	SMG	Native
74d0f79e-032a-4944-a0dc-9cde8e7fa156	Azores Bioportal Code A02057	Terceira	TER	Native
718a9fe0-8b09-4d94-b9a5-680f62059616	Azores Bioportal Code A01503	Corvo	COR	Native
718a9fe0-8b09-4d94-b9a5-680f62059616	Azores Bioportal Code A01503	Faial	FAI	Native
718a9fe0-8b09-4d94-b9a5-680f62059616	Azores Bioportal Code A01503	Flores	FLO	Native
718a9fe0-8b09-4d94-b9a5-680f62059616	Azores Bioportal Code A01503	Graciosa	GRA	Native
718a9fe0-8b09-4d94-b9a5-680f62059616	Azores Bioportal Code A01503	São Jorge	SJG	Native
718a9fe0-8b09-4d94-b9a5-680f62059616	Azores Bioportal Code A01503	São Miguel	SMG	Native
718a9fe0-8b09-4d94-b9a5-680f62059616	Azores Bioportal Code A01503	Santa Maria	SMR	Native
718a9fe0-8b09-4d94-b9a5-680f62059616	Azores Bioportal Code A01503	Terceira	TER	Native
a4ad4f0d-9bd1-4cfa-8ed9-40098d753db2	Azores Bioportal Code A00888	São Miguel	SMG	Introduced
a4ad4f0d-9bd1-4cfa-8ed9-40098d753db2	Azores Bioportal Code A00888	Terceira	TER	Introduced
8a64c9b9-f4a1-4ec7-9355-63cb021e0572	Azores Bioportal Code A00889	Faial	FAI	Introduced
8a64c9b9-f4a1-4ec7-9355-63cb021e0572	Azores Bioportal Code A00889	Pico	PIC	Introduced
8a64c9b9-f4a1-4ec7-9355-63cb021e0572	Azores Bioportal Code A00889	São Jorge	SJG	Introduced
8a64c9b9-f4a1-4ec7-9355-63cb021e0572	Azores Bioportal Code A00889	São Miguel	SMG	Introduced
8a64c9b9-f4a1-4ec7-9355-63cb021e0572	Azores Bioportal Code A00889	Terceira	TER	Introduced
188deae4-f186-4ceb-a9a2-5cf8184fb2d3	Azores Bioportal Code A00231	Faial	FAI	Native
188deae4-f186-4ceb-a9a2-5cf8184fb2d3	Azores Bioportal Code A00231	São Miguel	SMG	Native
188deae4-f186-4ceb-a9a2-5cf8184fb2d3	Azores Bioportal Code A00231	Terceira	TER	Native
db83fb60-723e-4979-bf73-24f8272f0b52	Azores Bioportal Code A00464	Santa Maria	SMR	Introduced
f363a20d-6030-4d8c-9517-c4c71f45190b	Azores Bioportal Code A00465	Santa Maria	SMR	Introduced
2c4f456e-af11-4142-ac17-f45995cb936d	Azores Bioportal Code A00460	Flores	FLO	Introduced
2c4f456e-af11-4142-ac17-f45995cb936d	Azores Bioportal Code A00460	São Miguel	SMG	Introduced
2c4f456e-af11-4142-ac17-f45995cb936d	Azores Bioportal Code A00460	Terceira	TER	Introduced
f44130cd-230f-436e-8841-fa7c1bad4594	Azores Bioportal Code A00459	Faial	FAI	Introduced
f44130cd-230f-436e-8841-fa7c1bad4594	Azores Bioportal Code A00459	São Jorge	SJG	Introduced
f44130cd-230f-436e-8841-fa7c1bad4594	Azores Bioportal Code A00459	São Miguel	SMG	Introduced
f44130cd-230f-436e-8841-fa7c1bad4594	Azores Bioportal Code A00459	Santa Maria	SMR	Introduced
f44130cd-230f-436e-8841-fa7c1bad4594	Azores Bioportal Code A00459	Terceira	TER	Introduced
6bbb12cd-1c4c-4c5e-9f68-932a2287e4a0	Azores Bioportal Code A00461	Santa Maria	SMR	Introduced
647a2edd-9e39-4e17-8bc6-76c5a0ce84b9	Azores Bioportal Code A00457	Faial	FAI	Native
647a2edd-9e39-4e17-8bc6-76c5a0ce84b9	Azores Bioportal Code A00457	Pico	PIC	Native
647a2edd-9e39-4e17-8bc6-76c5a0ce84b9	Azores Bioportal Code A00457	São Miguel	SMG	Native
647a2edd-9e39-4e17-8bc6-76c5a0ce84b9	Azores Bioportal Code A00457	Terceira	TER	Native
112cf73b-0426-4760-9f78-91bcc147e5f1	Azores Bioportal Code A01184	Azores	AZ	indeterminate
35d169db-4c6f-40e1-8097-cbc6e3d5abc8	Azores Bioportal Code A01331	Faial	FAI	Introduced
35d169db-4c6f-40e1-8097-cbc6e3d5abc8	Azores Bioportal Code A01331	Flores	FLO	Introduced
35d169db-4c6f-40e1-8097-cbc6e3d5abc8	Azores Bioportal Code A01331	Pico	PIC	Introduced
35d169db-4c6f-40e1-8097-cbc6e3d5abc8	Azores Bioportal Code A01331	São Jorge	SJG	Introduced
35d169db-4c6f-40e1-8097-cbc6e3d5abc8	Azores Bioportal Code A01331	São Miguel	SMG	Introduced
35d169db-4c6f-40e1-8097-cbc6e3d5abc8	Azores Bioportal Code A01331	Santa Maria	SMR	Introduced
35d169db-4c6f-40e1-8097-cbc6e3d5abc8	Azores Bioportal Code A01331	Terceira	TER	Introduced
1edb1a9b-a672-40b5-a178-3345d61cd8f3	Azores Bioportal Code A00250	Santa Maria	SMR	Introduced
a6a2ec68-1be4-499f-a306-bd8d23d7ba14	Azores Bioportal Code A01466	Pico	PIC	Introduced
1e5d0e9c-f55f-46e0-8516-722cc62dc970	Azores Bioportal Code A01663	Faial	FAI	Introduced
1e5d0e9c-f55f-46e0-8516-722cc62dc970	Azores Bioportal Code A01663	Flores	FLO	Introduced
1e5d0e9c-f55f-46e0-8516-722cc62dc970	Azores Bioportal Code A01663	São Miguel	SMG	Introduced
1e5d0e9c-f55f-46e0-8516-722cc62dc970	Azores Bioportal Code A01663	Terceira	TER	Introduced
21e5856c-894f-4ecd-ab01-783a0e07fe86	Azores Bioportal Code A00503	Pico	PIC	Native
09f836f4-0739-4418-8939-612852e55284	Azores Bioportal Code A00144	Flores	FLO	indeterminate
09f836f4-0739-4418-8939-612852e55284	Azores Bioportal Code A00144	Pico	PIC	indeterminate
09f836f4-0739-4418-8939-612852e55284	Azores Bioportal Code A00144	Santa Maria	SMR	indeterminate
7f3fc7b3-c807-40d4-a63b-f3469df998b8	Azores Bioportal Code A00145	Flores	FLO	indeterminate
7f3fc7b3-c807-40d4-a63b-f3469df998b8	Azores Bioportal Code A00145	Pico	PIC	indeterminate
e1cb2a29-2e95-47c0-8300-d19091a1af22	Azores Bioportal Code A02591	Faial	FAI	Endemic
e1cb2a29-2e95-47c0-8300-d19091a1af22	Azores Bioportal Code A02591	Flores	FLO	Endemic
e1cb2a29-2e95-47c0-8300-d19091a1af22	Azores Bioportal Code A02591	Pico	PIC	Endemic
f39221f7-d8cb-4df8-b845-fd4b654844de	Azores Bioportal Code A00502	Faial	FAI	Endemic
26aab261-201d-48ee-a367-c58915a8844c	Azores Bioportal Code A00500	Faial	FAI	Endemic
26aab261-201d-48ee-a367-c58915a8844c	Azores Bioportal Code A00500	Flores	FLO	Endemic
26aab261-201d-48ee-a367-c58915a8844c	Azores Bioportal Code A00500	Pico	PIC	Endemic
7bdfc69b-23ba-4210-9248-2d2de606eb3c	Azores Bioportal Code A00501	Corvo	COR	Endemic
7bdfc69b-23ba-4210-9248-2d2de606eb3c	Azores Bioportal Code A00501	Faial	FAI	Endemic
7bdfc69b-23ba-4210-9248-2d2de606eb3c	Azores Bioportal Code A00501	Flores	FLO	Endemic
7bdfc69b-23ba-4210-9248-2d2de606eb3c	Azores Bioportal Code A00501	Graciosa	GRA	Endemic
7bdfc69b-23ba-4210-9248-2d2de606eb3c	Azores Bioportal Code A00501	Pico	PIC	Endemic
7bdfc69b-23ba-4210-9248-2d2de606eb3c	Azores Bioportal Code A00501	São Jorge	SJG	Endemic
7bdfc69b-23ba-4210-9248-2d2de606eb3c	Azores Bioportal Code A00501	São Miguel	SMG	Endemic
7bdfc69b-23ba-4210-9248-2d2de606eb3c	Azores Bioportal Code A00501	Santa Maria	SMR	Endemic
7bdfc69b-23ba-4210-9248-2d2de606eb3c	Azores Bioportal Code A00501	Terceira	TER	Endemic
9fac33d5-86b2-4e62-b1dd-2fbad9fbe58f	Azores Bioportal Code A00763	São Miguel	SMG	Introduced
e02e1cb2-8f36-446e-87ff-3fa9dc36ad4f	Azores Bioportal Code A01892	Faial	FAI	Native
e02e1cb2-8f36-446e-87ff-3fa9dc36ad4f	Azores Bioportal Code A01892	São Jorge	SJG	Native
e02e1cb2-8f36-446e-87ff-3fa9dc36ad4f	Azores Bioportal Code A01892	Terceira	TER	Native
a5f338e3-65e9-448f-bb59-f011bbca9b26	Azores Bioportal Code A00227	Faial	FAI	Introduced
a5f338e3-65e9-448f-bb59-f011bbca9b26	Azores Bioportal Code A00227	Flores	FLO	Introduced
a5f338e3-65e9-448f-bb59-f011bbca9b26	Azores Bioportal Code A00227	Pico	PIC	Introduced
a5f338e3-65e9-448f-bb59-f011bbca9b26	Azores Bioportal Code A00227	São Miguel	SMG	Introduced
a5f338e3-65e9-448f-bb59-f011bbca9b26	Azores Bioportal Code A00227	Santa Maria	SMR	Introduced
a5f338e3-65e9-448f-bb59-f011bbca9b26	Azores Bioportal Code A00227	Terceira	TER	Introduced
7c5b6f8b-0d0c-41c3-9a41-c0f0e41083cb	Azores Bioportal Code A01584	São Miguel	SMG	Introduced
97279a2b-ab7c-49aa-a2e5-f387d4848173	Azores Bioportal Code A00028	Terceira	TER	Endemic
bf935d43-dcd1-4430-a237-54f10d7d350c	Azores Bioportal Code A00027	Pico	PIC	Endemic
a4ef93aa-91e3-44fc-8880-d75891c5f903	Azores Bioportal Code A00025	São Miguel	SMG	Endemic
7bef92a7-6873-4205-8051-18345058cb76	Azores Bioportal Code A00026	Santa Maria	SMR	Endemic
3023a99f-679c-4e50-824a-95539bd378cb	Azores Bioportal Code A02359	Terceira	TER	Introduced
3709ac50-e046-4a42-8a5e-a52299561dd5	Azores Bioportal Code A00729	Faial	FAI	indeterminate
8b111e93-1655-4ea6-aed5-f73dfaeb3973	Azores Bioportal Code A02205	São Miguel	SMG	Native
8b111e93-1655-4ea6-aed5-f73dfaeb3973	Azores Bioportal Code A02205	Terceira	TER	Native
bf9d8b44-043a-4c3a-88e6-0cea53111e71	Azores Bioportal Code A02326	São Miguel	SMG	Native
bced7960-096e-4b53-9e7d-5f2199030406	Azores Bioportal Code A00446	Faial	FAI	Introduced
bced7960-096e-4b53-9e7d-5f2199030406	Azores Bioportal Code A00446	Graciosa	GRA	Introduced
bced7960-096e-4b53-9e7d-5f2199030406	Azores Bioportal Code A00446	Pico	PIC	Introduced
bced7960-096e-4b53-9e7d-5f2199030406	Azores Bioportal Code A00446	Terceira	TER	Introduced
ef92f5c7-f6c7-4ca9-bec6-aac456061365	Azores Bioportal Code A01836	Faial	FAI	Introduced
ef92f5c7-f6c7-4ca9-bec6-aac456061365	Azores Bioportal Code A01836	Flores	FLO	Introduced
ef92f5c7-f6c7-4ca9-bec6-aac456061365	Azores Bioportal Code A01836	Graciosa	GRA	Introduced
ef92f5c7-f6c7-4ca9-bec6-aac456061365	Azores Bioportal Code A01836	Pico	PIC	Introduced
ef92f5c7-f6c7-4ca9-bec6-aac456061365	Azores Bioportal Code A01836	São Jorge	SJG	Introduced
ef92f5c7-f6c7-4ca9-bec6-aac456061365	Azores Bioportal Code A01836	São Miguel	SMG	Introduced
ef92f5c7-f6c7-4ca9-bec6-aac456061365	Azores Bioportal Code A01836	Terceira	TER	Introduced
dee0b6b8-49e9-42f5-8f01-969722cb39ef	Azores Bioportal Code A01837	Faial	FAI	Introduced
dee0b6b8-49e9-42f5-8f01-969722cb39ef	Azores Bioportal Code A01837	Flores	FLO	Introduced
dee0b6b8-49e9-42f5-8f01-969722cb39ef	Azores Bioportal Code A01837	Pico	PIC	Introduced
dee0b6b8-49e9-42f5-8f01-969722cb39ef	Azores Bioportal Code A01837	São Jorge	SJG	Introduced
dee0b6b8-49e9-42f5-8f01-969722cb39ef	Azores Bioportal Code A01837	São Miguel	SMG	Introduced
dee0b6b8-49e9-42f5-8f01-969722cb39ef	Azores Bioportal Code A01837	Terceira	TER	Introduced
d9ce110a-5868-4f08-8321-a3032633e873	Azores Bioportal Code A00463	São Miguel	SMG	Introduced
d9ce110a-5868-4f08-8321-a3032633e873	Azores Bioportal Code A00463	Santa Maria	SMR	Introduced
d9ce110a-5868-4f08-8321-a3032633e873	Azores Bioportal Code A00463	Terceira	TER	Introduced
d831ae94-e71f-4a09-953f-6668649f5e33	Azores Bioportal Code A02490	Terceira	TER	Macaronesia
acefb9b9-5186-4e80-accb-f2b44031831d	Azores Bioportal Code A01693	Corvo	COR	Introduced
acefb9b9-5186-4e80-accb-f2b44031831d	Azores Bioportal Code A01693	Faial	FAI	Introduced
acefb9b9-5186-4e80-accb-f2b44031831d	Azores Bioportal Code A01693	Pico	PIC	Introduced
acefb9b9-5186-4e80-accb-f2b44031831d	Azores Bioportal Code A01693	São Jorge	SJG	Introduced
acefb9b9-5186-4e80-accb-f2b44031831d	Azores Bioportal Code A01693	São Miguel	SMG	Introduced
acefb9b9-5186-4e80-accb-f2b44031831d	Azores Bioportal Code A01693	Santa Maria	SMR	Introduced
acefb9b9-5186-4e80-accb-f2b44031831d	Azores Bioportal Code A01693	Terceira	TER	Introduced
c93a79f1-ae2c-4fdc-b5a2-2bd1c04dafab	Azores Bioportal Code A00001	Corvo	COR	Native
c93a79f1-ae2c-4fdc-b5a2-2bd1c04dafab	Azores Bioportal Code A00001	Faial	FAI	Native
c93a79f1-ae2c-4fdc-b5a2-2bd1c04dafab	Azores Bioportal Code A00001	Flores	FLO	Native
c93a79f1-ae2c-4fdc-b5a2-2bd1c04dafab	Azores Bioportal Code A00001	Graciosa	GRA	Native
c93a79f1-ae2c-4fdc-b5a2-2bd1c04dafab	Azores Bioportal Code A00001	Pico	PIC	Native
c93a79f1-ae2c-4fdc-b5a2-2bd1c04dafab	Azores Bioportal Code A00001	São Jorge	SJG	Native
c93a79f1-ae2c-4fdc-b5a2-2bd1c04dafab	Azores Bioportal Code A00001	São Miguel	SMG	Native
c93a79f1-ae2c-4fdc-b5a2-2bd1c04dafab	Azores Bioportal Code A00001	Santa Maria	SMR	Native
c93a79f1-ae2c-4fdc-b5a2-2bd1c04dafab	Azores Bioportal Code A00001	Terceira	TER	Native
32609784-1cd9-4061-9f1b-0325182eeea0	Azores Bioportal Code A00271	São Miguel	SMG	Introduced
32609784-1cd9-4061-9f1b-0325182eeea0	Azores Bioportal Code A00271	Terceira	TER	Introduced
648c4566-38a3-4247-9a0d-967dbbb82f36	Azores Bioportal Code A00730	Pico	PIC	indeterminate
3226b9c2-c55a-486f-9b44-fdca8967e133	Azores Bioportal Code A00702	Graciosa	GRA	indeterminate
5cff7ce8-6c33-4d0d-9492-1a522e9456b4	Azores Bioportal Code A00704	São Miguel	SMG	indeterminate
b32c880a-cc7e-4020-9a41-18c88fed8651	Azores Bioportal Code A00703	Faial	FAI	indeterminate
b32c880a-cc7e-4020-9a41-18c88fed8651	Azores Bioportal Code A00703	Flores	FLO	indeterminate
b32c880a-cc7e-4020-9a41-18c88fed8651	Azores Bioportal Code A00703	Pico	PIC	indeterminate
b32c880a-cc7e-4020-9a41-18c88fed8651	Azores Bioportal Code A00703	São Miguel	SMG	indeterminate
b32c880a-cc7e-4020-9a41-18c88fed8651	Azores Bioportal Code A00703	Santa Maria	SMR	indeterminate
b32c880a-cc7e-4020-9a41-18c88fed8651	Azores Bioportal Code A00703	Terceira	TER	indeterminate
07099a83-7a6d-4a77-a11c-353fe072086f	Azores Bioportal Code A00705	Santa Maria	SMR	Endemic
07099a83-7a6d-4a77-a11c-353fe072086f	Azores Bioportal Code A00705	Terceira	TER	Endemic
9371e1a2-03a8-4ec6-80ed-6eee7def71ed	Azores Bioportal Code A02185	Faial	FAI	Native
9371e1a2-03a8-4ec6-80ed-6eee7def71ed	Azores Bioportal Code A02185	Graciosa	GRA	Native
9371e1a2-03a8-4ec6-80ed-6eee7def71ed	Azores Bioportal Code A02185	Pico	PIC	Native
6dd66c5f-693f-4adf-b283-43f0a628144e	Azores Bioportal Code A01126	Faial	FAI	Introduced
6dd66c5f-693f-4adf-b283-43f0a628144e	Azores Bioportal Code A01126	Pico	PIC	Introduced
6dd66c5f-693f-4adf-b283-43f0a628144e	Azores Bioportal Code A01126	São Jorge	SJG	Introduced
6dd66c5f-693f-4adf-b283-43f0a628144e	Azores Bioportal Code A01126	São Miguel	SMG	Introduced
6dd66c5f-693f-4adf-b283-43f0a628144e	Azores Bioportal Code A01126	Santa Maria	SMR	Introduced
6dd66c5f-693f-4adf-b283-43f0a628144e	Azores Bioportal Code A01126	Terceira	TER	Introduced
7cd70283-3028-42a0-9af6-c58202146c53	Azores Bioportal Code A02286	Azores	AZ	Native
1dd72b31-feda-4cee-96ae-c8fa5a80b067	Azores Bioportal Code A02287	São Miguel	SMG	Native
6953a0db-bd02-4778-bbc5-4dd1d56bbcb4	Azores Bioportal Code A01915	São Miguel	SMG	Endemic
6953a0db-bd02-4778-bbc5-4dd1d56bbcb4	Azores Bioportal Code A01915	Terceira	TER	Endemic
ef147f8c-aa69-4fff-b89b-9dbdf548bab0	Azores Bioportal Code A01916	Corvo	COR	Native
ef147f8c-aa69-4fff-b89b-9dbdf548bab0	Azores Bioportal Code A01916	Faial	FAI	Native
ef147f8c-aa69-4fff-b89b-9dbdf548bab0	Azores Bioportal Code A01916	Flores	FLO	Native
ef147f8c-aa69-4fff-b89b-9dbdf548bab0	Azores Bioportal Code A01916	Pico	PIC	Native
ef147f8c-aa69-4fff-b89b-9dbdf548bab0	Azores Bioportal Code A01916	São Jorge	SJG	Native
ef147f8c-aa69-4fff-b89b-9dbdf548bab0	Azores Bioportal Code A01916	São Miguel	SMG	Native
ef147f8c-aa69-4fff-b89b-9dbdf548bab0	Azores Bioportal Code A01916	Terceira	TER	Native
8bb23c10-22cc-4bbf-91e7-6a4bd84360d6	Azores Bioportal Code A01854	Corvo	COR	Native
8bb23c10-22cc-4bbf-91e7-6a4bd84360d6	Azores Bioportal Code A01854	Faial	FAI	Native
8bb23c10-22cc-4bbf-91e7-6a4bd84360d6	Azores Bioportal Code A01854	Flores	FLO	Native
8bb23c10-22cc-4bbf-91e7-6a4bd84360d6	Azores Bioportal Code A01854	Pico	PIC	Native
8bb23c10-22cc-4bbf-91e7-6a4bd84360d6	Azores Bioportal Code A01854	São Jorge	SJG	Native
8bb23c10-22cc-4bbf-91e7-6a4bd84360d6	Azores Bioportal Code A01854	São Miguel	SMG	Native
8bb23c10-22cc-4bbf-91e7-6a4bd84360d6	Azores Bioportal Code A01854	Santa Maria	SMR	Native
8bb23c10-22cc-4bbf-91e7-6a4bd84360d6	Azores Bioportal Code A01854	Terceira	TER	Native
b34198d4-4632-49e9-8b3c-060ad232d9d7	Azores Bioportal Code A01363	Corvo	COR	Native
b34198d4-4632-49e9-8b3c-060ad232d9d7	Azores Bioportal Code A01363	Faial	FAI	Native
b34198d4-4632-49e9-8b3c-060ad232d9d7	Azores Bioportal Code A01363	Flores	FLO	Native
b34198d4-4632-49e9-8b3c-060ad232d9d7	Azores Bioportal Code A01363	Graciosa	GRA	Native
b34198d4-4632-49e9-8b3c-060ad232d9d7	Azores Bioportal Code A01363	Pico	PIC	Native
b34198d4-4632-49e9-8b3c-060ad232d9d7	Azores Bioportal Code A01363	São Jorge	SJG	Native
b34198d4-4632-49e9-8b3c-060ad232d9d7	Azores Bioportal Code A01363	São Miguel	SMG	Native
b34198d4-4632-49e9-8b3c-060ad232d9d7	Azores Bioportal Code A01363	Terceira	TER	Native
192d1df3-c1f0-4a4c-b186-0fa0ff9a6c10	Azores Bioportal Code A01845	Corvo	COR	Native
192d1df3-c1f0-4a4c-b186-0fa0ff9a6c10	Azores Bioportal Code A01845	Faial	FAI	Native
192d1df3-c1f0-4a4c-b186-0fa0ff9a6c10	Azores Bioportal Code A01845	Flores	FLO	Native
192d1df3-c1f0-4a4c-b186-0fa0ff9a6c10	Azores Bioportal Code A01845	Graciosa	GRA	Native
192d1df3-c1f0-4a4c-b186-0fa0ff9a6c10	Azores Bioportal Code A01845	Pico	PIC	Native
192d1df3-c1f0-4a4c-b186-0fa0ff9a6c10	Azores Bioportal Code A01845	São Jorge	SJG	Native
192d1df3-c1f0-4a4c-b186-0fa0ff9a6c10	Azores Bioportal Code A01845	São Miguel	SMG	Native
192d1df3-c1f0-4a4c-b186-0fa0ff9a6c10	Azores Bioportal Code A01845	Terceira	TER	Native
8ac17dcc-56aa-49a3-bca6-82995a509abe	Azores Bioportal Code A00589	Faial	FAI	Endemic
8ac17dcc-56aa-49a3-bca6-82995a509abe	Azores Bioportal Code A00589	Flores	FLO	Endemic
8ac17dcc-56aa-49a3-bca6-82995a509abe	Azores Bioportal Code A00589	Pico	PIC	Endemic
8ac17dcc-56aa-49a3-bca6-82995a509abe	Azores Bioportal Code A00589	São Jorge	SJG	Endemic
8ac17dcc-56aa-49a3-bca6-82995a509abe	Azores Bioportal Code A00589	São Miguel	SMG	Endemic
8ac17dcc-56aa-49a3-bca6-82995a509abe	Azores Bioportal Code A00589	Terceira	TER	Endemic
9ffa8c7a-8298-463f-9a52-5a45d8c3a755	Azores Bioportal Code A02461	Flores	FLO	Endemic
920d6891-539b-4d51-8668-9413ee8b1f4f	Azores Bioportal Code A02462	Santa Maria	SMR	Endemic
9cc34c48-97e8-413d-8ffc-3fdb704cd5a9	Azores Bioportal Code A01504	São Miguel	SMG	Introduced
bb006c82-b350-447c-997f-69321f1f4487	Azores Bioportal Code A01506	Flores	FLO	Native
bb006c82-b350-447c-997f-69321f1f4487	Azores Bioportal Code A01506	São Miguel	SMG	Native
d6096169-82a4-464c-bdbb-bd1ad399bea4	Azores Bioportal Code A01505	São Miguel	SMG	Native
ea783db8-5a0f-45bd-83de-3373cc061f62	Azores Bioportal Code A02399	Flores	FLO	Native
ea783db8-5a0f-45bd-83de-3373cc061f62	Azores Bioportal Code A02399	São Miguel	SMG	Native
ff51ab59-a5a4-4f84-8437-2396f745472e	Azores Bioportal Code A00736	Terceira	TER	Endemic
60fabfde-9aed-44da-afae-9145df0ec74a	Azores Bioportal Code A00734	Faial	FAI	indeterminate
60fabfde-9aed-44da-afae-9145df0ec74a	Azores Bioportal Code A00734	Terceira	TER	indeterminate
4add6265-bddf-40e3-b265-d0c7992410c9	Azores Bioportal Code A00735	Pico	PIC	indeterminate
29aec5fd-4a00-47db-a384-f481131a4ba9	Azores Bioportal Code A00738	Terceira	TER	indeterminate
cc2d0f7c-855a-4f9a-8165-4ef5d833071c	Azores Bioportal Code A02390	Faial	FAI	Introduced
cc2d0f7c-855a-4f9a-8165-4ef5d833071c	Azores Bioportal Code A02390	Pico	PIC	Introduced
cc2d0f7c-855a-4f9a-8165-4ef5d833071c	Azores Bioportal Code A02390	São Miguel	SMG	Introduced
cc2d0f7c-855a-4f9a-8165-4ef5d833071c	Azores Bioportal Code A02390	Santa Maria	SMR	Introduced
cc2d0f7c-855a-4f9a-8165-4ef5d833071c	Azores Bioportal Code A02390	Terceira	TER	Introduced
75f14d6f-2edb-4682-a27d-a8ead12577bf	Azores Bioportal Code A00218	Faial	FAI	Introduced
75f14d6f-2edb-4682-a27d-a8ead12577bf	Azores Bioportal Code A00218	Graciosa	GRA	Introduced
75f14d6f-2edb-4682-a27d-a8ead12577bf	Azores Bioportal Code A00218	São Miguel	SMG	Introduced
75f14d6f-2edb-4682-a27d-a8ead12577bf	Azores Bioportal Code A00218	Terceira	TER	Introduced
2090f27f-fb25-4df0-8c42-6f40aeb2242b	Azores Bioportal Code A00219	São Miguel	SMG	Introduced
f24b9844-e7ec-4eeb-848b-4fb7784430ff	Azores Bioportal Code A01855	Flores	FLO	Macaronesia
f24b9844-e7ec-4eeb-848b-4fb7784430ff	Azores Bioportal Code A01855	São Jorge	SJG	Macaronesia
f24b9844-e7ec-4eeb-848b-4fb7784430ff	Azores Bioportal Code A01855	São Miguel	SMG	Macaronesia
f24b9844-e7ec-4eeb-848b-4fb7784430ff	Azores Bioportal Code A01855	Santa Maria	SMR	Macaronesia
f24b9844-e7ec-4eeb-848b-4fb7784430ff	Azores Bioportal Code A01855	Terceira	TER	Macaronesia
03488d77-02a9-475a-898b-5a1490caf7fe	Azores Bioportal Code A02571	Santa Maria	SMR	Introduced
03488d77-02a9-475a-898b-5a1490caf7fe	Azores Bioportal Code A02571	Terceira	TER	Introduced
a40c6114-49e5-4798-8bce-e9ea3361e272	Azores Bioportal Code A00717	São Miguel	SMG	Introduced
a40c6114-49e5-4798-8bce-e9ea3361e272	Azores Bioportal Code A00717	Terceira	TER	Introduced
3a87a624-d23f-4cc8-b2c9-025252564985	Azores Bioportal Code A00098	Faial	FAI	indeterminate
3a87a624-d23f-4cc8-b2c9-025252564985	Azores Bioportal Code A00098	Flores	FLO	indeterminate
3a87a624-d23f-4cc8-b2c9-025252564985	Azores Bioportal Code A00098	São Jorge	SJG	indeterminate
3a87a624-d23f-4cc8-b2c9-025252564985	Azores Bioportal Code A00098	São Miguel	SMG	indeterminate
3a87a624-d23f-4cc8-b2c9-025252564985	Azores Bioportal Code A00098	Santa Maria	SMR	indeterminate
3a87a624-d23f-4cc8-b2c9-025252564985	Azores Bioportal Code A00098	Terceira	TER	indeterminate
d5504f50-8062-4680-bfb2-97b1c7e59908	Azores Bioportal Code A00097	Faial	FAI	indeterminate
d5504f50-8062-4680-bfb2-97b1c7e59908	Azores Bioportal Code A00097	Flores	FLO	indeterminate
d5504f50-8062-4680-bfb2-97b1c7e59908	Azores Bioportal Code A00097	Graciosa	GRA	indeterminate
d5504f50-8062-4680-bfb2-97b1c7e59908	Azores Bioportal Code A00097	Pico	PIC	indeterminate
d5504f50-8062-4680-bfb2-97b1c7e59908	Azores Bioportal Code A00097	São Jorge	SJG	indeterminate
d5504f50-8062-4680-bfb2-97b1c7e59908	Azores Bioportal Code A00097	São Miguel	SMG	indeterminate
d5504f50-8062-4680-bfb2-97b1c7e59908	Azores Bioportal Code A00097	Santa Maria	SMR	indeterminate
d5504f50-8062-4680-bfb2-97b1c7e59908	Azores Bioportal Code A00097	Terceira	TER	indeterminate
6669693e-7e6f-4038-8720-6da8b27550f1	Azores Bioportal Code A00099	Faial	FAI	indeterminate
ffa0d83f-96d3-4a5d-9b78-89a0f9fc4e1d	Azores Bioportal Code A00100	Flores	FLO	indeterminate
ffa0d83f-96d3-4a5d-9b78-89a0f9fc4e1d	Azores Bioportal Code A00100	São Miguel	SMG	indeterminate
ffa0d83f-96d3-4a5d-9b78-89a0f9fc4e1d	Azores Bioportal Code A00100	Santa Maria	SMR	indeterminate
ffa0d83f-96d3-4a5d-9b78-89a0f9fc4e1d	Azores Bioportal Code A00100	Terceira	TER	indeterminate
5d16d525-12e8-4e81-aaa5-c4accf84596a	Azores Bioportal Code A00101	Faial	FAI	indeterminate
b5853efb-a295-4423-9d50-b062b182dbca	Azores Bioportal Code A02592	São Miguel	SMG	indeterminate
08c8ec97-a600-4d55-afa5-48dcd79163c6	Azores Bioportal Code A02548	São Miguel	SMG	indeterminate
20c00b7c-797d-4c6a-99b1-da9506be1551	Azores Bioportal Code A02549	Santa Maria	SMR	Introduced
20c00b7c-797d-4c6a-99b1-da9506be1551	Azores Bioportal Code A02549	Terceira	TER	Introduced
c594b636-b982-491f-abb4-44dbe8782ba9	Azores Bioportal Code A00768	Terceira	TER	Introduced
d92b9666-d24b-4057-a5bb-190976bc5979	Azores Bioportal Code A00297	Flores	FLO	Introduced
d92b9666-d24b-4057-a5bb-190976bc5979	Azores Bioportal Code A00297	São Miguel	SMG	Introduced
d92b9666-d24b-4057-a5bb-190976bc5979	Azores Bioportal Code A00297	Santa Maria	SMR	Introduced
d92b9666-d24b-4057-a5bb-190976bc5979	Azores Bioportal Code A00297	Terceira	TER	Introduced
9a3b331b-a781-41a1-b766-184c023eb112	Azores Bioportal Code A00300	Corvo	COR	Introduced
9a3b331b-a781-41a1-b766-184c023eb112	Azores Bioportal Code A00300	Faial	FAI	Introduced
9a3b331b-a781-41a1-b766-184c023eb112	Azores Bioportal Code A00300	Flores	FLO	Introduced
9a3b331b-a781-41a1-b766-184c023eb112	Azores Bioportal Code A00300	Graciosa	GRA	Introduced
9a3b331b-a781-41a1-b766-184c023eb112	Azores Bioportal Code A00300	Pico	PIC	Introduced
9a3b331b-a781-41a1-b766-184c023eb112	Azores Bioportal Code A00300	São Jorge	SJG	Introduced
9a3b331b-a781-41a1-b766-184c023eb112	Azores Bioportal Code A00300	São Miguel	SMG	Introduced
9a3b331b-a781-41a1-b766-184c023eb112	Azores Bioportal Code A00300	Santa Maria	SMR	Introduced
9a3b331b-a781-41a1-b766-184c023eb112	Azores Bioportal Code A00300	Terceira	TER	Introduced
fe6c7b2e-00b3-4e9c-89b6-b3ff4e1e87a4	Azores Bioportal Code A00298	Faial	FAI	Introduced
fe6c7b2e-00b3-4e9c-89b6-b3ff4e1e87a4	Azores Bioportal Code A00298	Graciosa	GRA	Introduced
fe6c7b2e-00b3-4e9c-89b6-b3ff4e1e87a4	Azores Bioportal Code A00298	São Jorge	SJG	Introduced
fe6c7b2e-00b3-4e9c-89b6-b3ff4e1e87a4	Azores Bioportal Code A00298	São Miguel	SMG	Introduced
fe6c7b2e-00b3-4e9c-89b6-b3ff4e1e87a4	Azores Bioportal Code A00298	Santa Maria	SMR	Introduced
fe6c7b2e-00b3-4e9c-89b6-b3ff4e1e87a4	Azores Bioportal Code A00298	Terceira	TER	Introduced
ad4fe82f-0386-46bf-a277-f828e5450926	Azores Bioportal Code A00303	Graciosa	GRA	Introduced
ad4fe82f-0386-46bf-a277-f828e5450926	Azores Bioportal Code A00303	Pico	PIC	Introduced
ad4fe82f-0386-46bf-a277-f828e5450926	Azores Bioportal Code A00303	São Jorge	SJG	Introduced
ad4fe82f-0386-46bf-a277-f828e5450926	Azores Bioportal Code A00303	São Miguel	SMG	Introduced
ad4fe82f-0386-46bf-a277-f828e5450926	Azores Bioportal Code A00303	Santa Maria	SMR	Introduced
ad4fe82f-0386-46bf-a277-f828e5450926	Azores Bioportal Code A00303	Terceira	TER	Introduced
971109dd-9244-4017-b70a-ae6488a05fea	Azores Bioportal Code A00296	São Miguel	SMG	Introduced
971109dd-9244-4017-b70a-ae6488a05fea	Azores Bioportal Code A00296	Terceira	TER	Introduced
63c43045-2205-41c0-ac5a-5bfe1abd3606	Azores Bioportal Code A00302	Flores	FLO	Introduced
63c43045-2205-41c0-ac5a-5bfe1abd3606	Azores Bioportal Code A00302	Graciosa	GRA	Introduced
63c43045-2205-41c0-ac5a-5bfe1abd3606	Azores Bioportal Code A00302	São Jorge	SJG	Introduced
63c43045-2205-41c0-ac5a-5bfe1abd3606	Azores Bioportal Code A00302	São Miguel	SMG	Introduced
63c43045-2205-41c0-ac5a-5bfe1abd3606	Azores Bioportal Code A00302	Santa Maria	SMR	Introduced
63c43045-2205-41c0-ac5a-5bfe1abd3606	Azores Bioportal Code A00302	Terceira	TER	Introduced
034c890d-6ed6-40aa-9a37-d1434f993aa8	Azores Bioportal Code A00301	Graciosa	GRA	Introduced
034c890d-6ed6-40aa-9a37-d1434f993aa8	Azores Bioportal Code A00301	São Jorge	SJG	Introduced
034c890d-6ed6-40aa-9a37-d1434f993aa8	Azores Bioportal Code A00301	Santa Maria	SMR	Introduced
034c890d-6ed6-40aa-9a37-d1434f993aa8	Azores Bioportal Code A00301	Terceira	TER	Introduced
eafe2352-210c-4271-9ed2-741666413437	Azores Bioportal Code A00299	São Miguel	SMG	Introduced
97500070-df21-44bd-9f86-9973f3bc1298	Azores Bioportal Code A00383	Faial	FAI	Introduced
97500070-df21-44bd-9f86-9973f3bc1298	Azores Bioportal Code A00383	Graciosa	GRA	Introduced
97500070-df21-44bd-9f86-9973f3bc1298	Azores Bioportal Code A00383	São Miguel	SMG	Introduced
97500070-df21-44bd-9f86-9973f3bc1298	Azores Bioportal Code A00383	Santa Maria	SMR	Introduced
97500070-df21-44bd-9f86-9973f3bc1298	Azores Bioportal Code A00383	Terceira	TER	Introduced
86f9a907-528a-4ec9-b1aa-2561b4303da9	Azores Bioportal Code A00382	Faial	FAI	Introduced
86f9a907-528a-4ec9-b1aa-2561b4303da9	Azores Bioportal Code A00382	Flores	FLO	Introduced
86f9a907-528a-4ec9-b1aa-2561b4303da9	Azores Bioportal Code A00382	Graciosa	GRA	Introduced
86f9a907-528a-4ec9-b1aa-2561b4303da9	Azores Bioportal Code A00382	Pico	PIC	Introduced
86f9a907-528a-4ec9-b1aa-2561b4303da9	Azores Bioportal Code A00382	São Jorge	SJG	Introduced
86f9a907-528a-4ec9-b1aa-2561b4303da9	Azores Bioportal Code A00382	São Miguel	SMG	Introduced
86f9a907-528a-4ec9-b1aa-2561b4303da9	Azores Bioportal Code A00382	Santa Maria	SMR	Introduced
86f9a907-528a-4ec9-b1aa-2561b4303da9	Azores Bioportal Code A00382	Terceira	TER	Introduced
61b1cf0c-6355-4e20-8622-8b570ac2682a	Azores Bioportal Code A00375	Santa Maria	SMR	Introduced
61b1cf0c-6355-4e20-8622-8b570ac2682a	Azores Bioportal Code A00375	Terceira	TER	Introduced
478561ef-75ae-4fdd-8872-c1509c3ffdd6	Azores Bioportal Code A01431	Azores	AZ	Native
67ecd58e-9ddd-433a-8dc2-8564c1247039	Azores Bioportal Code A01432	Azores	AZ	Native
ae0c4d3c-e913-47d3-a03c-4226118ed9cd	Azores Bioportal Code A00480	Corvo	COR	Native
ae0c4d3c-e913-47d3-a03c-4226118ed9cd	Azores Bioportal Code A00480	Faial	FAI	Native
ae0c4d3c-e913-47d3-a03c-4226118ed9cd	Azores Bioportal Code A00480	Flores	FLO	Native
ae0c4d3c-e913-47d3-a03c-4226118ed9cd	Azores Bioportal Code A00480	São Jorge	SJG	Native
ae0c4d3c-e913-47d3-a03c-4226118ed9cd	Azores Bioportal Code A00480	São Miguel	SMG	Native
ae0c4d3c-e913-47d3-a03c-4226118ed9cd	Azores Bioportal Code A00480	Santa Maria	SMR	Native
ae0c4d3c-e913-47d3-a03c-4226118ed9cd	Azores Bioportal Code A00480	Terceira	TER	Native
9c62472a-aa5c-464f-ae21-12e172c7321a	Azores Bioportal Code A02508	Santa Maria	SMR	Native
c23577d3-27b8-4c65-bff1-03e3a28e41d5	Azores Bioportal Code A00221	Faial	FAI	Native
c23577d3-27b8-4c65-bff1-03e3a28e41d5	Azores Bioportal Code A00221	Graciosa	GRA	Native
c23577d3-27b8-4c65-bff1-03e3a28e41d5	Azores Bioportal Code A00221	São Jorge	SJG	Native
c23577d3-27b8-4c65-bff1-03e3a28e41d5	Azores Bioportal Code A00221	São Miguel	SMG	Native
c23577d3-27b8-4c65-bff1-03e3a28e41d5	Azores Bioportal Code A00221	Terceira	TER	Native
6d70b82c-e80e-45ba-bbd7-2bac304e2217	Azores Bioportal Code A00220	Santa Maria	SMR	Endemic
08cb4269-b3ca-4903-b95d-ad010214fb23	Azores Bioportal Code A01507	Flores	FLO	Introduced
08cb4269-b3ca-4903-b95d-ad010214fb23	Azores Bioportal Code A01507	São Jorge	SJG	Introduced
08cb4269-b3ca-4903-b95d-ad010214fb23	Azores Bioportal Code A01507	São Miguel	SMG	Introduced
08cb4269-b3ca-4903-b95d-ad010214fb23	Azores Bioportal Code A01507	Santa Maria	SMR	Introduced
08cb4269-b3ca-4903-b95d-ad010214fb23	Azores Bioportal Code A01507	Terceira	TER	Introduced
8c8ee8ee-3d72-4472-887e-874c33b41da3	Azores Bioportal Code A01508	São Miguel	SMG	Introduced
0f4bb4c8-04dc-44b0-90bd-8a1a3107a0ba	Azores Bioportal Code A00023	Santa Maria	SMR	Endemic
0f4bb4c8-04dc-44b0-90bd-8a1a3107a0ba	Azores Bioportal Code A00023	Terceira	TER	Endemic
b2de4fb8-08d6-425b-bbd2-baf8b354c510	Azores Bioportal Code A00545	Pico	PIC	Endemic
b2de4fb8-08d6-425b-bbd2-baf8b354c510	Azores Bioportal Code A00545	Santa Maria	SMR	Endemic
b2de4fb8-08d6-425b-bbd2-baf8b354c510	Azores Bioportal Code A00545	Terceira	TER	Endemic
49aa4dd9-cfeb-45e4-9fe1-ff87f3d0e708	Azores Bioportal Code A00024	Pico	PIC	Endemic
4fbe1bcd-97b6-4ae8-87d4-f8308585be76	Azores Bioportal Code A02531	Flores	FLO	indeterminate
4fbe1bcd-97b6-4ae8-87d4-f8308585be76	Azores Bioportal Code A02531	Pico	PIC	indeterminate
4fbe1bcd-97b6-4ae8-87d4-f8308585be76	Azores Bioportal Code A02531	Santa Maria	SMR	indeterminate
4fbe1bcd-97b6-4ae8-87d4-f8308585be76	Azores Bioportal Code A02531	Terceira	TER	indeterminate
9d9a832a-751e-4526-a066-7a439af220b4	Azores Bioportal Code A02186	Faial	FAI	Introduced
9d9a832a-751e-4526-a066-7a439af220b4	Azores Bioportal Code A02186	Flores	FLO	Introduced
9d9a832a-751e-4526-a066-7a439af220b4	Azores Bioportal Code A02186	São Jorge	SJG	Introduced
9d9a832a-751e-4526-a066-7a439af220b4	Azores Bioportal Code A02186	São Miguel	SMG	Introduced
9d9a832a-751e-4526-a066-7a439af220b4	Azores Bioportal Code A02186	Santa Maria	SMR	Introduced
9d9a832a-751e-4526-a066-7a439af220b4	Azores Bioportal Code A02186	Terceira	TER	Introduced
1b05bddd-bb2f-477f-9d03-dde9ac55ee66	Azores Bioportal Code A02573	São Miguel	SMG	Introduced
95009b0a-b567-48ee-bc24-06e1db534947	Azores Bioportal Code A01621	São Miguel	SMG	Introduced
661a0870-2b73-4cc5-b746-17070e62c813	Azores Bioportal Code A01619	São Miguel	SMG	Introduced
b52acf4b-2345-4b58-abb1-857b20733987	Azores Bioportal Code A01622	São Miguel	SMG	Introduced
51707170-61d0-4545-b260-8f2e4be9e3f9	Azores Bioportal Code A01624	São Miguel	SMG	Introduced
68754d2c-7a0b-4adf-9890-ed721765b1b4	Azores Bioportal Code A01623	São Miguel	SMG	Introduced
3f7a5159-7bbf-40ac-909b-58cd5214f286	Azores Bioportal Code A01029	Faial	FAI	indeterminate
3f7a5159-7bbf-40ac-909b-58cd5214f286	Azores Bioportal Code A01029	Flores	FLO	indeterminate
3f7a5159-7bbf-40ac-909b-58cd5214f286	Azores Bioportal Code A01029	Pico	PIC	indeterminate
3f7a5159-7bbf-40ac-909b-58cd5214f286	Azores Bioportal Code A01029	São Jorge	SJG	indeterminate
3f7a5159-7bbf-40ac-909b-58cd5214f286	Azores Bioportal Code A01029	São Miguel	SMG	indeterminate
3f7a5159-7bbf-40ac-909b-58cd5214f286	Azores Bioportal Code A01029	Santa Maria	SMR	indeterminate
3f7a5159-7bbf-40ac-909b-58cd5214f286	Azores Bioportal Code A01029	Terceira	TER	indeterminate
1c41ed18-8b42-43fc-8d55-11d872a07b82	Azores Bioportal Code A01031	Flores	FLO	indeterminate
1c41ed18-8b42-43fc-8d55-11d872a07b82	Azores Bioportal Code A01031	São Miguel	SMG	indeterminate
0d8d7c22-201f-49e5-bcbb-20dc4dcaafb9	Azores Bioportal Code A01032	Faial	FAI	indeterminate
0d8d7c22-201f-49e5-bcbb-20dc4dcaafb9	Azores Bioportal Code A01032	São Miguel	SMG	indeterminate
0d8d7c22-201f-49e5-bcbb-20dc4dcaafb9	Azores Bioportal Code A01032	Santa Maria	SMR	indeterminate
ed1ad381-28d4-4b91-8b69-f72f28009b8b	Azores Bioportal Code A00811	São Miguel	SMG	indeterminate
1ab15fbd-2104-457b-80ab-b47b72a1e9ec	Azores Bioportal Code A01273	Faial	FAI	Native
1ab15fbd-2104-457b-80ab-b47b72a1e9ec	Azores Bioportal Code A01273	Flores	FLO	Native
1ab15fbd-2104-457b-80ab-b47b72a1e9ec	Azores Bioportal Code A01273	Pico	PIC	Native
1ab15fbd-2104-457b-80ab-b47b72a1e9ec	Azores Bioportal Code A01273	São Jorge	SJG	Native
1ab15fbd-2104-457b-80ab-b47b72a1e9ec	Azores Bioportal Code A01273	São Miguel	SMG	Native
1ab15fbd-2104-457b-80ab-b47b72a1e9ec	Azores Bioportal Code A01273	Santa Maria	SMR	Native
1ab15fbd-2104-457b-80ab-b47b72a1e9ec	Azores Bioportal Code A01273	Terceira	TER	Native
65d62611-86ee-433f-97d4-ec8d08c4d356	Azores Bioportal Code A00744	Faial	FAI	indeterminate
65d62611-86ee-433f-97d4-ec8d08c4d356	Azores Bioportal Code A00744	São Miguel	SMG	indeterminate
65d62611-86ee-433f-97d4-ec8d08c4d356	Azores Bioportal Code A00744	Santa Maria	SMR	indeterminate
65d62611-86ee-433f-97d4-ec8d08c4d356	Azores Bioportal Code A00744	Terceira	TER	indeterminate
cb2afae8-80a2-417b-8466-8dea4cdae982	Azores Bioportal Code A00074	Pico	PIC	Introduced
cb2afae8-80a2-417b-8466-8dea4cdae982	Azores Bioportal Code A00074	Santa Maria	SMR	Introduced
34fed5b3-3613-47da-8a8f-7a7adab2a0bf	Azores Bioportal Code A00068	Faial	FAI	Introduced
34fed5b3-3613-47da-8a8f-7a7adab2a0bf	Azores Bioportal Code A00068	Flores	FLO	Introduced
34fed5b3-3613-47da-8a8f-7a7adab2a0bf	Azores Bioportal Code A00068	Graciosa	GRA	Introduced
34fed5b3-3613-47da-8a8f-7a7adab2a0bf	Azores Bioportal Code A00068	Pico	PIC	Introduced
34fed5b3-3613-47da-8a8f-7a7adab2a0bf	Azores Bioportal Code A00068	São Jorge	SJG	Introduced
34fed5b3-3613-47da-8a8f-7a7adab2a0bf	Azores Bioportal Code A00068	São Miguel	SMG	Introduced
34fed5b3-3613-47da-8a8f-7a7adab2a0bf	Azores Bioportal Code A00068	Santa Maria	SMR	Introduced
34fed5b3-3613-47da-8a8f-7a7adab2a0bf	Azores Bioportal Code A00068	Terceira	TER	Introduced
e99ac398-bc31-4697-8fab-b57ffd6e1c56	Azores Bioportal Code A00073	São Miguel	SMG	Introduced
7d803686-54b9-4f7f-a999-9a03ad05acab	Azores Bioportal Code A00071	Faial	FAI	Native
7d803686-54b9-4f7f-a999-9a03ad05acab	Azores Bioportal Code A00071	São Miguel	SMG	Native
982162e0-22e6-4058-9e24-7371dda2a690	Azores Bioportal Code A00070	Faial	FAI	Introduced
982162e0-22e6-4058-9e24-7371dda2a690	Azores Bioportal Code A00070	Flores	FLO	Introduced
982162e0-22e6-4058-9e24-7371dda2a690	Azores Bioportal Code A00070	Graciosa	GRA	Introduced
982162e0-22e6-4058-9e24-7371dda2a690	Azores Bioportal Code A00070	Pico	PIC	Introduced
982162e0-22e6-4058-9e24-7371dda2a690	Azores Bioportal Code A00070	São Jorge	SJG	Introduced
982162e0-22e6-4058-9e24-7371dda2a690	Azores Bioportal Code A00070	São Miguel	SMG	Introduced
982162e0-22e6-4058-9e24-7371dda2a690	Azores Bioportal Code A00070	Santa Maria	SMR	Introduced
982162e0-22e6-4058-9e24-7371dda2a690	Azores Bioportal Code A00070	Terceira	TER	Introduced
57ab099e-9852-4694-ad4d-c803a3a51867	Azores Bioportal Code A00072	Faial	FAI	Introduced
57ab099e-9852-4694-ad4d-c803a3a51867	Azores Bioportal Code A00072	Flores	FLO	Introduced
57ab099e-9852-4694-ad4d-c803a3a51867	Azores Bioportal Code A00072	Graciosa	GRA	Introduced
57ab099e-9852-4694-ad4d-c803a3a51867	Azores Bioportal Code A00072	Pico	PIC	Introduced
57ab099e-9852-4694-ad4d-c803a3a51867	Azores Bioportal Code A00072	São Jorge	SJG	Introduced
57ab099e-9852-4694-ad4d-c803a3a51867	Azores Bioportal Code A00072	São Miguel	SMG	Introduced
57ab099e-9852-4694-ad4d-c803a3a51867	Azores Bioportal Code A00072	Santa Maria	SMR	Introduced
57ab099e-9852-4694-ad4d-c803a3a51867	Azores Bioportal Code A00072	Terceira	TER	Introduced
95a9f91d-6bca-4013-97ab-8b5d90d3ee61	Azores Bioportal Code A00067	Graciosa	GRA	Introduced
95a9f91d-6bca-4013-97ab-8b5d90d3ee61	Azores Bioportal Code A00067	São Jorge	SJG	Introduced
95a9f91d-6bca-4013-97ab-8b5d90d3ee61	Azores Bioportal Code A00067	Terceira	TER	Introduced
04327551-35d9-455d-b608-f2e5b76f7c9d	Azores Bioportal Code A00069	São Miguel	SMG	Introduced
04327551-35d9-455d-b608-f2e5b76f7c9d	Azores Bioportal Code A00069	Terceira	TER	Introduced
62cc6d72-ca17-418b-9b59-2baba21aee1b	Azores Bioportal Code A01239	São Miguel	SMG	Introduced
62cc6d72-ca17-418b-9b59-2baba21aee1b	Azores Bioportal Code A01239	Santa Maria	SMR	Introduced
62cc6d72-ca17-418b-9b59-2baba21aee1b	Azores Bioportal Code A01239	Terceira	TER	Introduced
950e9c09-7495-40a2-9eab-e543508e008d	Azores Bioportal Code A01240	São Miguel	SMG	Introduced
950e9c09-7495-40a2-9eab-e543508e008d	Azores Bioportal Code A01240	Santa Maria	SMR	Introduced
055833a0-6e36-4ade-ac90-07b7181d1f6b	Azores Bioportal Code A01242	São Miguel	SMG	Macaronesia
e071e8df-61dc-436c-aeaa-8130823184b2	Azores Bioportal Code A01804	Corvo	COR	Endemic
e071e8df-61dc-436c-aeaa-8130823184b2	Azores Bioportal Code A01804	Faial	FAI	Endemic
e071e8df-61dc-436c-aeaa-8130823184b2	Azores Bioportal Code A01804	Pico	PIC	Endemic
e071e8df-61dc-436c-aeaa-8130823184b2	Azores Bioportal Code A01804	São Jorge	SJG	Endemic
e071e8df-61dc-436c-aeaa-8130823184b2	Azores Bioportal Code A01804	São Miguel	SMG	Endemic
69c2c571-dfe7-44b2-9a79-6963d1abfc98	Azores Bioportal Code A01805	Faial	FAI	Native
69c2c571-dfe7-44b2-9a79-6963d1abfc98	Azores Bioportal Code A01805	Flores	FLO	Native
69c2c571-dfe7-44b2-9a79-6963d1abfc98	Azores Bioportal Code A01805	Graciosa	GRA	Native
69c2c571-dfe7-44b2-9a79-6963d1abfc98	Azores Bioportal Code A01805	Pico	PIC	Native
69c2c571-dfe7-44b2-9a79-6963d1abfc98	Azores Bioportal Code A01805	São Jorge	SJG	Native
69c2c571-dfe7-44b2-9a79-6963d1abfc98	Azores Bioportal Code A01805	São Miguel	SMG	Native
69c2c571-dfe7-44b2-9a79-6963d1abfc98	Azores Bioportal Code A01805	Terceira	TER	Native
09e101ac-b7f5-4c3c-89dc-17d1d1578483	Azores Bioportal Code A01806	Flores	FLO	Native
09e101ac-b7f5-4c3c-89dc-17d1d1578483	Azores Bioportal Code A01806	Pico	PIC	Native
09e101ac-b7f5-4c3c-89dc-17d1d1578483	Azores Bioportal Code A01806	São Jorge	SJG	Native
09e101ac-b7f5-4c3c-89dc-17d1d1578483	Azores Bioportal Code A01806	São Miguel	SMG	Native
09e101ac-b7f5-4c3c-89dc-17d1d1578483	Azores Bioportal Code A01806	Terceira	TER	Native
97d4c528-604d-4b9f-be14-b6550d18de18	Azores Bioportal Code A02517	Azores	AZ	Introduced
431bc2b2-3a6e-4e32-9f9f-b3594be2fb2e	Azores Bioportal Code A01417	São Miguel	SMG	Introduced
9ae69252-954b-4730-8ba0-5bd70f715a3e	Azores Bioportal Code A01418	Faial	FAI	Introduced
9ae69252-954b-4730-8ba0-5bd70f715a3e	Azores Bioportal Code A01418	Flores	FLO	Introduced
9ae69252-954b-4730-8ba0-5bd70f715a3e	Azores Bioportal Code A01418	Graciosa	GRA	Introduced
9ae69252-954b-4730-8ba0-5bd70f715a3e	Azores Bioportal Code A01418	Pico	PIC	Introduced
9ae69252-954b-4730-8ba0-5bd70f715a3e	Azores Bioportal Code A01418	São Jorge	SJG	Introduced
9ae69252-954b-4730-8ba0-5bd70f715a3e	Azores Bioportal Code A01418	São Miguel	SMG	Introduced
9ae69252-954b-4730-8ba0-5bd70f715a3e	Azores Bioportal Code A01418	Terceira	TER	Introduced
cbfa988d-71fa-4221-af6f-9493941e8ba5	Azores Bioportal Code A02003	São Jorge	SJG	Native
cbfa988d-71fa-4221-af6f-9493941e8ba5	Azores Bioportal Code A02003	São Miguel	SMG	Native
f538d8f0-b739-4890-9667-7b16d0c757c1	Azores Bioportal Code A00506	Faial	FAI	Introduced
f538d8f0-b739-4890-9667-7b16d0c757c1	Azores Bioportal Code A00506	São Miguel	SMG	Introduced
f538d8f0-b739-4890-9667-7b16d0c757c1	Azores Bioportal Code A00506	Terceira	TER	Introduced
7368fc7a-63a4-41f4-93ef-1139fc49faf4	Azores Bioportal Code A01274	Terceira	TER	Introduced
d754fa64-8d02-406a-b2a5-aa63a37bc13a	Azores Bioportal Code A01856	Corvo	COR	Native
d754fa64-8d02-406a-b2a5-aa63a37bc13a	Azores Bioportal Code A01856	Flores	FLO	Native
d754fa64-8d02-406a-b2a5-aa63a37bc13a	Azores Bioportal Code A01856	Pico	PIC	Native
d754fa64-8d02-406a-b2a5-aa63a37bc13a	Azores Bioportal Code A01856	São Miguel	SMG	Native
d754fa64-8d02-406a-b2a5-aa63a37bc13a	Azores Bioportal Code A01856	Terceira	TER	Native
4945cd19-c3af-4f2c-a9f5-03f09b0814fb	Azores Bioportal Code A00452	Faial	FAI	Introduced
4945cd19-c3af-4f2c-a9f5-03f09b0814fb	Azores Bioportal Code A00452	Flores	FLO	Introduced
4945cd19-c3af-4f2c-a9f5-03f09b0814fb	Azores Bioportal Code A00452	Graciosa	GRA	Introduced
4945cd19-c3af-4f2c-a9f5-03f09b0814fb	Azores Bioportal Code A00452	Pico	PIC	Introduced
4945cd19-c3af-4f2c-a9f5-03f09b0814fb	Azores Bioportal Code A00452	São Jorge	SJG	Introduced
4945cd19-c3af-4f2c-a9f5-03f09b0814fb	Azores Bioportal Code A00452	São Miguel	SMG	Introduced
4945cd19-c3af-4f2c-a9f5-03f09b0814fb	Azores Bioportal Code A00452	Santa Maria	SMR	Introduced
4945cd19-c3af-4f2c-a9f5-03f09b0814fb	Azores Bioportal Code A00452	Terceira	TER	Introduced
70ca7237-3ffe-4d5a-8f8a-1d12da02cad0	Azores Bioportal Code A00938	Corvo	COR	Endemic
70ca7237-3ffe-4d5a-8f8a-1d12da02cad0	Azores Bioportal Code A00938	Faial	FAI	Endemic
70ca7237-3ffe-4d5a-8f8a-1d12da02cad0	Azores Bioportal Code A00938	Flores	FLO	Endemic
70ca7237-3ffe-4d5a-8f8a-1d12da02cad0	Azores Bioportal Code A00938	Graciosa	GRA	Endemic
70ca7237-3ffe-4d5a-8f8a-1d12da02cad0	Azores Bioportal Code A00938	Pico	PIC	Endemic
70ca7237-3ffe-4d5a-8f8a-1d12da02cad0	Azores Bioportal Code A00938	São Miguel	SMG	Endemic
70ca7237-3ffe-4d5a-8f8a-1d12da02cad0	Azores Bioportal Code A00938	Santa Maria	SMR	Endemic
70ca7237-3ffe-4d5a-8f8a-1d12da02cad0	Azores Bioportal Code A00938	Terceira	TER	Endemic
024c4946-e7c8-420d-8cbe-ae25e9de5a54	Azores Bioportal Code A01554	Flores	FLO	Introduced
fa97a7b6-ccec-4847-a63d-94f9970a54c5	Azores Bioportal Code A01556	Faial	FAI	Introduced
fa97a7b6-ccec-4847-a63d-94f9970a54c5	Azores Bioportal Code A01556	Flores	FLO	Introduced
fa97a7b6-ccec-4847-a63d-94f9970a54c5	Azores Bioportal Code A01556	São Miguel	SMG	Introduced
fa97a7b6-ccec-4847-a63d-94f9970a54c5	Azores Bioportal Code A01556	Terceira	TER	Introduced
5e48be7d-db9f-4a01-9592-2e516174a582	Azores Bioportal Code A01585	Faial	FAI	Introduced
5e48be7d-db9f-4a01-9592-2e516174a582	Azores Bioportal Code A01585	Flores	FLO	Introduced
5e48be7d-db9f-4a01-9592-2e516174a582	Azores Bioportal Code A01585	São Miguel	SMG	Introduced
5e48be7d-db9f-4a01-9592-2e516174a582	Azores Bioportal Code A01585	Santa Maria	SMR	Introduced
5e48be7d-db9f-4a01-9592-2e516174a582	Azores Bioportal Code A01585	Terceira	TER	Introduced
26c4fede-9716-432e-8c7c-f80dd913076f	Azores Bioportal Code A02394	São Miguel	SMG	Introduced
a52c0381-9753-4330-ac9d-2fe5bcf61f41	Azores Bioportal Code A00672	Graciosa	GRA	Introduced
a52c0381-9753-4330-ac9d-2fe5bcf61f41	Azores Bioportal Code A00672	Pico	PIC	Introduced
a52c0381-9753-4330-ac9d-2fe5bcf61f41	Azores Bioportal Code A00672	São Jorge	SJG	Introduced
a52c0381-9753-4330-ac9d-2fe5bcf61f41	Azores Bioportal Code A00672	São Miguel	SMG	Introduced
a52c0381-9753-4330-ac9d-2fe5bcf61f41	Azores Bioportal Code A00672	Santa Maria	SMR	Introduced
a52c0381-9753-4330-ac9d-2fe5bcf61f41	Azores Bioportal Code A00672	Terceira	TER	Introduced
7c964401-da94-4d2e-93ef-7fc4f63e588d	Azores Bioportal Code A01851	Flores	FLO	Native
7c964401-da94-4d2e-93ef-7fc4f63e588d	Azores Bioportal Code A01851	Pico	PIC	Native
7c964401-da94-4d2e-93ef-7fc4f63e588d	Azores Bioportal Code A01851	Terceira	TER	Native
a70c9138-4bf5-4234-8455-13f446e196db	Azores Bioportal Code A01853	Corvo	COR	Native
a70c9138-4bf5-4234-8455-13f446e196db	Azores Bioportal Code A01853	Faial	FAI	Native
a70c9138-4bf5-4234-8455-13f446e196db	Azores Bioportal Code A01853	Flores	FLO	Native
a70c9138-4bf5-4234-8455-13f446e196db	Azores Bioportal Code A01853	Pico	PIC	Native
a70c9138-4bf5-4234-8455-13f446e196db	Azores Bioportal Code A01853	São Jorge	SJG	Native
a70c9138-4bf5-4234-8455-13f446e196db	Azores Bioportal Code A01853	São Miguel	SMG	Native
a70c9138-4bf5-4234-8455-13f446e196db	Azores Bioportal Code A01853	Terceira	TER	Native
d4d34639-a4ff-461e-85aa-b04b7eba358c	Azores Bioportal Code A00751	Faial	FAI	indeterminate
d4d34639-a4ff-461e-85aa-b04b7eba358c	Azores Bioportal Code A00751	São Miguel	SMG	indeterminate
d4d34639-a4ff-461e-85aa-b04b7eba358c	Azores Bioportal Code A00751	Terceira	TER	indeterminate
b7018e5f-7357-45bf-ba64-6ee855499d50	Azores Bioportal Code A00493	Faial	FAI	Introduced
b7018e5f-7357-45bf-ba64-6ee855499d50	Azores Bioportal Code A00493	Flores	FLO	Introduced
b7018e5f-7357-45bf-ba64-6ee855499d50	Azores Bioportal Code A00493	Graciosa	GRA	Introduced
b7018e5f-7357-45bf-ba64-6ee855499d50	Azores Bioportal Code A00493	Pico	PIC	Introduced
b7018e5f-7357-45bf-ba64-6ee855499d50	Azores Bioportal Code A00493	São Jorge	SJG	Introduced
b7018e5f-7357-45bf-ba64-6ee855499d50	Azores Bioportal Code A00493	São Miguel	SMG	Introduced
b7018e5f-7357-45bf-ba64-6ee855499d50	Azores Bioportal Code A00493	Santa Maria	SMR	Introduced
b7018e5f-7357-45bf-ba64-6ee855499d50	Azores Bioportal Code A00493	Terceira	TER	Introduced
dd2d0b5e-5a30-48b9-9248-14716d26d56b	Azores Bioportal Code A00653	Faial	FAI	Introduced
dd2d0b5e-5a30-48b9-9248-14716d26d56b	Azores Bioportal Code A00653	Flores	FLO	Introduced
dd2d0b5e-5a30-48b9-9248-14716d26d56b	Azores Bioportal Code A00653	Graciosa	GRA	Introduced
dd2d0b5e-5a30-48b9-9248-14716d26d56b	Azores Bioportal Code A00653	Pico	PIC	Introduced
dd2d0b5e-5a30-48b9-9248-14716d26d56b	Azores Bioportal Code A00653	São Jorge	SJG	Introduced
dd2d0b5e-5a30-48b9-9248-14716d26d56b	Azores Bioportal Code A00653	São Miguel	SMG	Introduced
dd2d0b5e-5a30-48b9-9248-14716d26d56b	Azores Bioportal Code A00653	Santa Maria	SMR	Introduced
dd2d0b5e-5a30-48b9-9248-14716d26d56b	Azores Bioportal Code A00653	Terceira	TER	Introduced
e11bd905-9d43-4d8b-8983-fe906055d2d0	Azores Bioportal Code A00652	Flores	FLO	Endemic
3288a1e4-00a5-42ca-ba81-8ce03c60c575	Azores Bioportal Code A00654	São Jorge	SJG	Endemic
1ad19574-bbb9-4d11-be63-76f35f2828cd	Azores Bioportal Code A00651	Faial	FAI	Introduced
1ad19574-bbb9-4d11-be63-76f35f2828cd	Azores Bioportal Code A00651	Flores	FLO	Introduced
1ad19574-bbb9-4d11-be63-76f35f2828cd	Azores Bioportal Code A00651	Pico	PIC	Introduced
1ad19574-bbb9-4d11-be63-76f35f2828cd	Azores Bioportal Code A00651	São Miguel	SMG	Introduced
1ad19574-bbb9-4d11-be63-76f35f2828cd	Azores Bioportal Code A00651	Santa Maria	SMR	Introduced
1ad19574-bbb9-4d11-be63-76f35f2828cd	Azores Bioportal Code A00651	Terceira	TER	Introduced
85f83f3b-3c0a-4a37-ada8-d3b6fd318db6	Azores Bioportal Code A00752	Faial	FAI	Introduced
85f83f3b-3c0a-4a37-ada8-d3b6fd318db6	Azores Bioportal Code A00752	São Miguel	SMG	Introduced
85f83f3b-3c0a-4a37-ada8-d3b6fd318db6	Azores Bioportal Code A00752	Terceira	TER	Introduced
ecc06f02-6bcf-44eb-b7ad-e248e5fd7122	Azores Bioportal Code A01995	São Miguel	SMG	Native
6c2d34c3-957d-40d5-a528-f0c623c69f1c	Azores Bioportal Code A00753	Faial	FAI	Introduced
6c2d34c3-957d-40d5-a528-f0c623c69f1c	Azores Bioportal Code A00753	Flores	FLO	Introduced
6c2d34c3-957d-40d5-a528-f0c623c69f1c	Azores Bioportal Code A00753	Pico	PIC	Introduced
6c2d34c3-957d-40d5-a528-f0c623c69f1c	Azores Bioportal Code A00753	São Jorge	SJG	Introduced
6c2d34c3-957d-40d5-a528-f0c623c69f1c	Azores Bioportal Code A00753	São Miguel	SMG	Introduced
6c2d34c3-957d-40d5-a528-f0c623c69f1c	Azores Bioportal Code A00753	Terceira	TER	Introduced
ad77d70e-bfb0-4f4d-91c6-b7eac2321238	Azores Bioportal Code A00754	Faial	FAI	Introduced
ad77d70e-bfb0-4f4d-91c6-b7eac2321238	Azores Bioportal Code A00754	Pico	PIC	Introduced
ad77d70e-bfb0-4f4d-91c6-b7eac2321238	Azores Bioportal Code A00754	São Miguel	SMG	Introduced
ad77d70e-bfb0-4f4d-91c6-b7eac2321238	Azores Bioportal Code A00754	Terceira	TER	Introduced
31040eed-58a3-4c35-9958-8da59246b1eb	Azores Bioportal Code A00354	São Miguel	SMG	Introduced
31040eed-58a3-4c35-9958-8da59246b1eb	Azores Bioportal Code A00354	Santa Maria	SMR	Introduced
68f8cb03-c67e-4ce6-99e8-2c549620d83a	Azores Bioportal Code A01858	Faial	FAI	Native
68f8cb03-c67e-4ce6-99e8-2c549620d83a	Azores Bioportal Code A01858	Flores	FLO	Native
68f8cb03-c67e-4ce6-99e8-2c549620d83a	Azores Bioportal Code A01858	Pico	PIC	Native
68f8cb03-c67e-4ce6-99e8-2c549620d83a	Azores Bioportal Code A01858	São Jorge	SJG	Native
68f8cb03-c67e-4ce6-99e8-2c549620d83a	Azores Bioportal Code A01858	São Miguel	SMG	Native
68f8cb03-c67e-4ce6-99e8-2c549620d83a	Azores Bioportal Code A01858	Terceira	TER	Native
3ed890a0-dfca-47e1-96c6-0bd75aa3ea58	Azores Bioportal Code A01857	Faial	FAI	Native
3ed890a0-dfca-47e1-96c6-0bd75aa3ea58	Azores Bioportal Code A01857	Flores	FLO	Native
3ed890a0-dfca-47e1-96c6-0bd75aa3ea58	Azores Bioportal Code A01857	Graciosa	GRA	Native
3ed890a0-dfca-47e1-96c6-0bd75aa3ea58	Azores Bioportal Code A01857	São Jorge	SJG	Native
3ed890a0-dfca-47e1-96c6-0bd75aa3ea58	Azores Bioportal Code A01857	São Miguel	SMG	Native
3ed890a0-dfca-47e1-96c6-0bd75aa3ea58	Azores Bioportal Code A01857	Terceira	TER	Native
032e7f08-c34d-46cd-8fcd-bfec24b1e0c0	Azores Bioportal Code A01859	Faial	FAI	Native
032e7f08-c34d-46cd-8fcd-bfec24b1e0c0	Azores Bioportal Code A01859	Flores	FLO	Native
032e7f08-c34d-46cd-8fcd-bfec24b1e0c0	Azores Bioportal Code A01859	Graciosa	GRA	Native
032e7f08-c34d-46cd-8fcd-bfec24b1e0c0	Azores Bioportal Code A01859	Pico	PIC	Native
032e7f08-c34d-46cd-8fcd-bfec24b1e0c0	Azores Bioportal Code A01859	São Miguel	SMG	Native
032e7f08-c34d-46cd-8fcd-bfec24b1e0c0	Azores Bioportal Code A01859	Santa Maria	SMR	Native
032e7f08-c34d-46cd-8fcd-bfec24b1e0c0	Azores Bioportal Code A01859	Terceira	TER	Native
a8858722-45d6-46e0-9279-c8acc7d8714f	Azores Bioportal Code A01860	Graciosa	GRA	Native
a8858722-45d6-46e0-9279-c8acc7d8714f	Azores Bioportal Code A01860	São Jorge	SJG	Native
a8858722-45d6-46e0-9279-c8acc7d8714f	Azores Bioportal Code A01860	São Miguel	SMG	Native
a8858722-45d6-46e0-9279-c8acc7d8714f	Azores Bioportal Code A01860	Terceira	TER	Native
ac08a1fb-895c-4aad-9f77-ac590f91649a	Azores Bioportal Code A01275	São Miguel	SMG	Endemic
a827699e-e9c8-45ab-958b-a8e97edaf70f	Azores Bioportal Code A01276	Pico	PIC	Introduced
a827699e-e9c8-45ab-958b-a8e97edaf70f	Azores Bioportal Code A01276	São Jorge	SJG	Introduced
a827699e-e9c8-45ab-958b-a8e97edaf70f	Azores Bioportal Code A01276	São Miguel	SMG	Introduced
a827699e-e9c8-45ab-958b-a8e97edaf70f	Azores Bioportal Code A01276	Terceira	TER	Introduced
4b3462cf-9b09-4636-b9ae-2d4518594fae	Azores Bioportal Code A01959	São Miguel	SMG	Native
36f6c2db-78e8-4127-b3f7-6895d8d160d0	Azores Bioportal Code A00439	Flores	FLO	Introduced
36f6c2db-78e8-4127-b3f7-6895d8d160d0	Azores Bioportal Code A00439	Pico	PIC	Introduced
36f6c2db-78e8-4127-b3f7-6895d8d160d0	Azores Bioportal Code A00439	São Jorge	SJG	Introduced
36f6c2db-78e8-4127-b3f7-6895d8d160d0	Azores Bioportal Code A00439	São Miguel	SMG	Introduced
36f6c2db-78e8-4127-b3f7-6895d8d160d0	Azores Bioportal Code A00439	Santa Maria	SMR	Introduced
36f6c2db-78e8-4127-b3f7-6895d8d160d0	Azores Bioportal Code A00439	Terceira	TER	Introduced
c5429026-ceb9-4834-a5fa-0624382cdd97	Azores Bioportal Code A00999	Flores	FLO	Introduced
c5429026-ceb9-4834-a5fa-0624382cdd97	Azores Bioportal Code A00999	Graciosa	GRA	Introduced
c5429026-ceb9-4834-a5fa-0624382cdd97	Azores Bioportal Code A00999	Pico	PIC	Introduced
c5429026-ceb9-4834-a5fa-0624382cdd97	Azores Bioportal Code A00999	São Jorge	SJG	Introduced
c5429026-ceb9-4834-a5fa-0624382cdd97	Azores Bioportal Code A00999	São Miguel	SMG	Introduced
c5429026-ceb9-4834-a5fa-0624382cdd97	Azores Bioportal Code A00999	Santa Maria	SMR	Introduced
c5429026-ceb9-4834-a5fa-0624382cdd97	Azores Bioportal Code A00999	Terceira	TER	Introduced
c60553b1-9a86-4a3e-b4d6-b36fa93df71e	Azores Bioportal Code A00757	Faial	FAI	Introduced
c60553b1-9a86-4a3e-b4d6-b36fa93df71e	Azores Bioportal Code A00757	Flores	FLO	Introduced
c60553b1-9a86-4a3e-b4d6-b36fa93df71e	Azores Bioportal Code A00757	Pico	PIC	Introduced
c60553b1-9a86-4a3e-b4d6-b36fa93df71e	Azores Bioportal Code A00757	São Miguel	SMG	Introduced
906dd06c-64da-47fc-bc28-2466c931f84c	Azores Bioportal Code A02228	Faial	FAI	Native
13a91fe2-85d6-434f-a962-300d07680d0d	Azores Bioportal Code A01586	São Miguel	SMG	Introduced
0427a72a-c5a7-40f4-ab80-9e14ab2dc8ae	Azores Bioportal Code A01807	Corvo	COR	Native
0427a72a-c5a7-40f4-ab80-9e14ab2dc8ae	Azores Bioportal Code A01807	Faial	FAI	Native
0427a72a-c5a7-40f4-ab80-9e14ab2dc8ae	Azores Bioportal Code A01807	Flores	FLO	Native
0427a72a-c5a7-40f4-ab80-9e14ab2dc8ae	Azores Bioportal Code A01807	Pico	PIC	Native
0427a72a-c5a7-40f4-ab80-9e14ab2dc8ae	Azores Bioportal Code A01807	São Jorge	SJG	Native
0427a72a-c5a7-40f4-ab80-9e14ab2dc8ae	Azores Bioportal Code A01807	São Miguel	SMG	Native
0427a72a-c5a7-40f4-ab80-9e14ab2dc8ae	Azores Bioportal Code A01807	Terceira	TER	Native
32198dee-1a5e-4891-994b-8f4b3b1aa830	Azores Bioportal Code A02586	São Miguel	SMG	indeterminate
59c55e9e-080d-4232-aa4e-62a22b592f94	Azores Bioportal Code A02246	Faial	FAI	Native
59c55e9e-080d-4232-aa4e-62a22b592f94	Azores Bioportal Code A02246	Flores	FLO	Native
59c55e9e-080d-4232-aa4e-62a22b592f94	Azores Bioportal Code A02246	Pico	PIC	Native
59c55e9e-080d-4232-aa4e-62a22b592f94	Azores Bioportal Code A02246	São Miguel	SMG	Native
59c55e9e-080d-4232-aa4e-62a22b592f94	Azores Bioportal Code A02246	Santa Maria	SMR	Native
3997e875-1920-4f4a-99c5-850c8bbf4de0	Azores Bioportal Code A02245	Santa Maria	SMR	Native
fad0ab14-05f3-4e7e-9aa0-6cc1dd086866	Azores Bioportal Code A02247	Faial	FAI	Native
fad0ab14-05f3-4e7e-9aa0-6cc1dd086866	Azores Bioportal Code A02247	Flores	FLO	Native
fad0ab14-05f3-4e7e-9aa0-6cc1dd086866	Azores Bioportal Code A02247	Pico	PIC	Native
fad0ab14-05f3-4e7e-9aa0-6cc1dd086866	Azores Bioportal Code A02247	São Miguel	SMG	Native
d2a372f4-4ca1-463a-891b-c05b114aab5d	Azores Bioportal Code A01703	Corvo	COR	Native
d2a372f4-4ca1-463a-891b-c05b114aab5d	Azores Bioportal Code A01703	Faial	FAI	Native
d2a372f4-4ca1-463a-891b-c05b114aab5d	Azores Bioportal Code A01703	Flores	FLO	Native
d2a372f4-4ca1-463a-891b-c05b114aab5d	Azores Bioportal Code A01703	Graciosa	GRA	Native
d2a372f4-4ca1-463a-891b-c05b114aab5d	Azores Bioportal Code A01703	Pico	PIC	Native
d2a372f4-4ca1-463a-891b-c05b114aab5d	Azores Bioportal Code A01703	São Jorge	SJG	Native
d2a372f4-4ca1-463a-891b-c05b114aab5d	Azores Bioportal Code A01703	São Miguel	SMG	Native
d2a372f4-4ca1-463a-891b-c05b114aab5d	Azores Bioportal Code A01703	Santa Maria	SMR	Native
d2a372f4-4ca1-463a-891b-c05b114aab5d	Azores Bioportal Code A01703	Terceira	TER	Native
7d51edf9-501e-4b0d-8e66-8091ca51683e	Azores Bioportal Code A01678	Pico	PIC	Introduced
977c6c19-4fdc-46c1-a569-210de3dbb4a9	Azores Bioportal Code A00444	Corvo	COR	Native
977c6c19-4fdc-46c1-a569-210de3dbb4a9	Azores Bioportal Code A00444	Flores	FLO	Native
977c6c19-4fdc-46c1-a569-210de3dbb4a9	Azores Bioportal Code A00444	Graciosa	GRA	Native
977c6c19-4fdc-46c1-a569-210de3dbb4a9	Azores Bioportal Code A00444	Pico	PIC	Native
977c6c19-4fdc-46c1-a569-210de3dbb4a9	Azores Bioportal Code A00444	São Jorge	SJG	Native
977c6c19-4fdc-46c1-a569-210de3dbb4a9	Azores Bioportal Code A00444	São Miguel	SMG	Native
977c6c19-4fdc-46c1-a569-210de3dbb4a9	Azores Bioportal Code A00444	Santa Maria	SMR	Native
977c6c19-4fdc-46c1-a569-210de3dbb4a9	Azores Bioportal Code A00444	Terceira	TER	Native
4c1415d8-728f-4133-a958-d1a3fb34f2ae	Azores Bioportal Code A00532	Graciosa	GRA	Introduced
664807c8-59f8-43c2-b000-29aec773ac30	Azores Bioportal Code A01434	Faial	FAI	Introduced
664807c8-59f8-43c2-b000-29aec773ac30	Azores Bioportal Code A01434	São Jorge	SJG	Introduced
664807c8-59f8-43c2-b000-29aec773ac30	Azores Bioportal Code A01434	São Miguel	SMG	Introduced
664807c8-59f8-43c2-b000-29aec773ac30	Azores Bioportal Code A01434	Terceira	TER	Introduced
6a7b9c18-8ce3-477d-9319-0ef33a647b72	Azores Bioportal Code A01435	Faial	FAI	Introduced
6a7b9c18-8ce3-477d-9319-0ef33a647b72	Azores Bioportal Code A01435	Pico	PIC	Introduced
6a7b9c18-8ce3-477d-9319-0ef33a647b72	Azores Bioportal Code A01435	São Miguel	SMG	Introduced
6a7b9c18-8ce3-477d-9319-0ef33a647b72	Azores Bioportal Code A01435	Santa Maria	SMR	Introduced
6a7b9c18-8ce3-477d-9319-0ef33a647b72	Azores Bioportal Code A01435	Terceira	TER	Introduced
449c8110-83ed-4a92-a930-ec67ee406c0d	Azores Bioportal Code A01838	São Miguel	SMG	Introduced
381f17b3-8f89-4c6f-9d9f-64a4a942f3b2	Azores Bioportal Code A01642	Corvo	COR	Native	COR?
381f17b3-8f89-4c6f-9d9f-64a4a942f3b2	Azores Bioportal Code A01642	Faial	FAI	Native
381f17b3-8f89-4c6f-9d9f-64a4a942f3b2	Azores Bioportal Code A01642	Flores	FLO	Native
381f17b3-8f89-4c6f-9d9f-64a4a942f3b2	Azores Bioportal Code A01642	Graciosa	GRA	Native
381f17b3-8f89-4c6f-9d9f-64a4a942f3b2	Azores Bioportal Code A01642	Pico	PIC	Native
381f17b3-8f89-4c6f-9d9f-64a4a942f3b2	Azores Bioportal Code A01642	São Jorge	SJG	Native
381f17b3-8f89-4c6f-9d9f-64a4a942f3b2	Azores Bioportal Code A01642	São Miguel	SMG	Native
381f17b3-8f89-4c6f-9d9f-64a4a942f3b2	Azores Bioportal Code A01642	Santa Maria	SMR	Native
381f17b3-8f89-4c6f-9d9f-64a4a942f3b2	Azores Bioportal Code A01642	Terceira	TER	Native
4820c95a-a198-4b85-bd5f-23f39a9eea4e	Azores Bioportal Code A01643	Corvo	COR	Introduced	COR?
4820c95a-a198-4b85-bd5f-23f39a9eea4e	Azores Bioportal Code A01643	Faial	FAI	Introduced
4820c95a-a198-4b85-bd5f-23f39a9eea4e	Azores Bioportal Code A01643	Flores	FLO	Introduced
4820c95a-a198-4b85-bd5f-23f39a9eea4e	Azores Bioportal Code A01643	Graciosa	GRA	Introduced
4820c95a-a198-4b85-bd5f-23f39a9eea4e	Azores Bioportal Code A01643	Pico	PIC	Introduced
4820c95a-a198-4b85-bd5f-23f39a9eea4e	Azores Bioportal Code A01643	São Jorge	SJG	Introduced
4820c95a-a198-4b85-bd5f-23f39a9eea4e	Azores Bioportal Code A01643	São Miguel	SMG	Introduced
4820c95a-a198-4b85-bd5f-23f39a9eea4e	Azores Bioportal Code A01643	Santa Maria	SMR	Introduced
4820c95a-a198-4b85-bd5f-23f39a9eea4e	Azores Bioportal Code A01643	Terceira	TER	Introduced
443e5d64-f3ea-443e-a9b0-6064e016d651	Azores Bioportal Code A02159	São Miguel	SMG	Native
f3da976a-4c49-476b-81f8-38e4a00abf40	Azores Bioportal Code A01917	Corvo	COR	Endemic
f3da976a-4c49-476b-81f8-38e4a00abf40	Azores Bioportal Code A01917	Faial	FAI	Endemic
f3da976a-4c49-476b-81f8-38e4a00abf40	Azores Bioportal Code A01917	Flores	FLO	Endemic
f3da976a-4c49-476b-81f8-38e4a00abf40	Azores Bioportal Code A01917	Pico	PIC	Endemic
f3da976a-4c49-476b-81f8-38e4a00abf40	Azores Bioportal Code A01917	São Jorge	SJG	Endemic
f3da976a-4c49-476b-81f8-38e4a00abf40	Azores Bioportal Code A01917	São Miguel	SMG	Endemic
f3da976a-4c49-476b-81f8-38e4a00abf40	Azores Bioportal Code A01917	Terceira	TER	Endemic
a312cba8-22cc-44e3-94e2-99ce9af3e36e	Azores Bioportal Code A01918	Flores	FLO	Endemic
a312cba8-22cc-44e3-94e2-99ce9af3e36e	Azores Bioportal Code A01918	Pico	PIC	Endemic
a312cba8-22cc-44e3-94e2-99ce9af3e36e	Azores Bioportal Code A01918	São Jorge	SJG	Endemic
a312cba8-22cc-44e3-94e2-99ce9af3e36e	Azores Bioportal Code A01918	Terceira	TER	Endemic
0f57447d-ef25-4fcf-a00b-0ace614cc415	Azores Bioportal Code A01919	Faial	FAI	Endemic
0f57447d-ef25-4fcf-a00b-0ace614cc415	Azores Bioportal Code A01919	Flores	FLO	Endemic
0f57447d-ef25-4fcf-a00b-0ace614cc415	Azores Bioportal Code A01919	Pico	PIC	Endemic
0f57447d-ef25-4fcf-a00b-0ace614cc415	Azores Bioportal Code A01919	São Jorge	SJG	Endemic
0f57447d-ef25-4fcf-a00b-0ace614cc415	Azores Bioportal Code A01919	São Miguel	SMG	Endemic
0f57447d-ef25-4fcf-a00b-0ace614cc415	Azores Bioportal Code A01919	Terceira	TER	Endemic
ddfb010e-e77b-4e36-a92c-94e2b7d9571d	Azores Bioportal Code A00903	Corvo	COR	Introduced
ddfb010e-e77b-4e36-a92c-94e2b7d9571d	Azores Bioportal Code A00903	Faial	FAI	Introduced
ddfb010e-e77b-4e36-a92c-94e2b7d9571d	Azores Bioportal Code A00903	Flores	FLO	Introduced
ddfb010e-e77b-4e36-a92c-94e2b7d9571d	Azores Bioportal Code A00903	Graciosa	GRA	Introduced
ddfb010e-e77b-4e36-a92c-94e2b7d9571d	Azores Bioportal Code A00903	Pico	PIC	Introduced
ddfb010e-e77b-4e36-a92c-94e2b7d9571d	Azores Bioportal Code A00903	São Jorge	SJG	Introduced
ddfb010e-e77b-4e36-a92c-94e2b7d9571d	Azores Bioportal Code A00903	São Miguel	SMG	Introduced
ddfb010e-e77b-4e36-a92c-94e2b7d9571d	Azores Bioportal Code A00903	Santa Maria	SMR	Introduced
ddfb010e-e77b-4e36-a92c-94e2b7d9571d	Azores Bioportal Code A00903	Terceira	TER	Introduced
8bae61d8-6746-49cc-a1d5-895f79f970fa	Azores Bioportal Code A01172	Azores	AZ	indeterminate
fd018ac3-7532-4cf8-9107-049f4aa898f3	Azores Bioportal Code A01906	Flores	FLO	Native
fd018ac3-7532-4cf8-9107-049f4aa898f3	Azores Bioportal Code A01906	São Miguel	SMG	Native
920caca1-e666-45ed-9678-ba28c782aed2	Azores Bioportal Code A01907	Faial	FAI	Native
d54084c8-a553-4aa4-803b-1a63c8508843	Azores Bioportal Code A02471	São Miguel	SMG	Introduced
d54084c8-a553-4aa4-803b-1a63c8508843	Azores Bioportal Code A02471	Terceira	TER	Introduced
80cd5478-b82d-402f-98b9-6cb9c21a7eb2	Azores Bioportal Code A00160	Faial	FAI	indeterminate
80cd5478-b82d-402f-98b9-6cb9c21a7eb2	Azores Bioportal Code A00160	Flores	FLO	indeterminate
80cd5478-b82d-402f-98b9-6cb9c21a7eb2	Azores Bioportal Code A00160	Pico	PIC	indeterminate
80cd5478-b82d-402f-98b9-6cb9c21a7eb2	Azores Bioportal Code A00160	Santa Maria	SMR	indeterminate
80cd5478-b82d-402f-98b9-6cb9c21a7eb2	Azores Bioportal Code A00160	Terceira	TER	indeterminate
e2d6ad42-97d3-429c-af4e-edf835fddcdf	Azores Bioportal Code A01337	Terceira	TER	Introduced
51abfcaa-9bce-4c65-934a-507453236f2b	Azores Bioportal Code A01601	Corvo	COR	Native
51abfcaa-9bce-4c65-934a-507453236f2b	Azores Bioportal Code A01601	Faial	FAI	Native
51abfcaa-9bce-4c65-934a-507453236f2b	Azores Bioportal Code A01601	Flores	FLO	Native
51abfcaa-9bce-4c65-934a-507453236f2b	Azores Bioportal Code A01601	Pico	PIC	Native
51abfcaa-9bce-4c65-934a-507453236f2b	Azores Bioportal Code A01601	São Jorge	SJG	Native
51abfcaa-9bce-4c65-934a-507453236f2b	Azores Bioportal Code A01601	São Miguel	SMG	Native
51abfcaa-9bce-4c65-934a-507453236f2b	Azores Bioportal Code A01601	Santa Maria	SMR	Native
51abfcaa-9bce-4c65-934a-507453236f2b	Azores Bioportal Code A01601	Terceira	TER	Native
54d6da59-343e-46ba-8f6f-9bcb19c487a3	Azores Bioportal Code A02404	São Miguel	SMG	Introduced
cafff9f0-228f-48bb-97a6-ccfdcb096ecf	Azores Bioportal Code A02405	São Miguel	SMG	Introduced
ac8746f1-06aa-44fc-8f66-dd2ed9b62ba8	Azores Bioportal Code A01603	Faial	FAI	Introduced
ac8746f1-06aa-44fc-8f66-dd2ed9b62ba8	Azores Bioportal Code A01603	Flores	FLO	Introduced
ac8746f1-06aa-44fc-8f66-dd2ed9b62ba8	Azores Bioportal Code A01603	São Miguel	SMG	Introduced
ac8746f1-06aa-44fc-8f66-dd2ed9b62ba8	Azores Bioportal Code A01603	Santa Maria	SMR	Introduced
ac8746f1-06aa-44fc-8f66-dd2ed9b62ba8	Azores Bioportal Code A01603	Terceira	TER	Introduced
ace4c694-d293-4d7f-a18b-4c999dc051ef	Azores Bioportal Code A01604	São Miguel	SMG	Introduced
ace4c694-d293-4d7f-a18b-4c999dc051ef	Azores Bioportal Code A01604	Terceira	TER	Introduced
e17a2fc9-db47-407e-947e-1a9323df720b	Azores Bioportal Code A01309	Corvo	COR	Endemic
e17a2fc9-db47-407e-947e-1a9323df720b	Azores Bioportal Code A01309	Flores	FLO	Endemic
7a4e96d7-60e6-4eee-ac57-32624ccb8cf6	Azores Bioportal Code A01310	Santa Maria	SMR	Endemic
5dd679fa-ba69-41ba-8740-e81884d8c857	Azores Bioportal Code A01311	Pico	PIC	Endemic
dacd77c0-77f4-43f4-a930-89cc037787ea	Azores Bioportal Code A01312	Faial	FAI	Endemic
92c63afe-f292-410e-8f24-ecf871892b14	Azores Bioportal Code A01314	São Jorge	SJG	Endemic
24c169dd-5eee-48bd-8939-80c31ff43ef9	Azores Bioportal Code A01313	Pico	PIC	Endemic
7ec9dcce-5b16-4fd4-ba50-e47a5f044876	Azores Bioportal Code A02357	Faial	FAI	Endemic
7ec9dcce-5b16-4fd4-ba50-e47a5f044876	Azores Bioportal Code A02357	Pico	PIC	Endemic
7ec9dcce-5b16-4fd4-ba50-e47a5f044876	Azores Bioportal Code A02357	São Jorge	SJG	Endemic
4b42c0c4-a757-4108-a9a5-d9c668d23a6f	Azores Bioportal Code A01575	Faial	FAI	Endemic
4b42c0c4-a757-4108-a9a5-d9c668d23a6f	Azores Bioportal Code A01575	São Jorge	SJG	Endemic
4b42c0c4-a757-4108-a9a5-d9c668d23a6f	Azores Bioportal Code A01575	São Miguel	SMG	Endemic
4b42c0c4-a757-4108-a9a5-d9c668d23a6f	Azores Bioportal Code A01575	Terceira	TER	Endemic
fb1b818b-725d-457b-be14-beb29f1635d0	Azores Bioportal Code A01315	Pico	PIC	Endemic
a9fdac6c-00ff-4a40-a0ca-4aeed32f15e7	Azores Bioportal Code A01316	Faial	FAI	Endemic
a9fdac6c-00ff-4a40-a0ca-4aeed32f15e7	Azores Bioportal Code A01316	Pico	PIC	Endemic
a9fdac6c-00ff-4a40-a0ca-4aeed32f15e7	Azores Bioportal Code A01316	São Jorge	SJG	Endemic
a9fdac6c-00ff-4a40-a0ca-4aeed32f15e7	Azores Bioportal Code A01316	São Miguel	SMG	Endemic
a9fdac6c-00ff-4a40-a0ca-4aeed32f15e7	Azores Bioportal Code A01316	Terceira	TER	Endemic
03a79d3a-53d1-490e-845e-9baee18033d7	Azores Bioportal Code A01317	Terceira	TER	Endemic
01a54697-166e-4abe-93ba-15378c187f27	Azores Bioportal Code A01318	Faial	FAI	Endemic
e0ef9baa-1208-4233-9d19-3e8db9c99869	Azores Bioportal Code A01319	São Miguel	SMG	Endemic
e0ef9baa-1208-4233-9d19-3e8db9c99869	Azores Bioportal Code A01319	São Miguel	SMG	Endemic
9e7bdca7-5916-4d59-9581-ce01a2aa0f0f	Azores Bioportal Code A02327	São Miguel	SMG	Native
d135b91f-004c-41e5-80a9-efae0ee309f0	Azores Bioportal Code A00288	Santa Maria	SMR	Native
19af2523-8601-4cff-806a-91bda511267b	Azores Bioportal Code A01791	Terceira	TER	Introduced
548d0f80-aaa2-4e58-a340-2ed42004153a	Azores Bioportal Code A01952	Faial	FAI	Native
548d0f80-aaa2-4e58-a340-2ed42004153a	Azores Bioportal Code A01952	Flores	FLO	Native
548d0f80-aaa2-4e58-a340-2ed42004153a	Azores Bioportal Code A01952	São Miguel	SMG	Native
056dfe42-9561-40df-8a07-e17d36958a8d	Azores Bioportal Code A00355	Faial	FAI	Introduced
056dfe42-9561-40df-8a07-e17d36958a8d	Azores Bioportal Code A00355	Graciosa	GRA	Introduced
056dfe42-9561-40df-8a07-e17d36958a8d	Azores Bioportal Code A00355	Pico	PIC	Introduced
056dfe42-9561-40df-8a07-e17d36958a8d	Azores Bioportal Code A00355	São Jorge	SJG	Introduced
056dfe42-9561-40df-8a07-e17d36958a8d	Azores Bioportal Code A00355	São Miguel	SMG	Introduced
056dfe42-9561-40df-8a07-e17d36958a8d	Azores Bioportal Code A00355	Santa Maria	SMR	Introduced
056dfe42-9561-40df-8a07-e17d36958a8d	Azores Bioportal Code A00355	Terceira	TER	Introduced
62c9ddce-c9ca-4e90-b114-5ce91115655e	Azores Bioportal Code A01134	Faial	FAI	Native
62c9ddce-c9ca-4e90-b114-5ce91115655e	Azores Bioportal Code A01134	Graciosa	GRA	Native
62c9ddce-c9ca-4e90-b114-5ce91115655e	Azores Bioportal Code A01134	Pico	PIC	Native
62c9ddce-c9ca-4e90-b114-5ce91115655e	Azores Bioportal Code A01134	São Jorge	SJG	Native
62c9ddce-c9ca-4e90-b114-5ce91115655e	Azores Bioportal Code A01134	São Miguel	SMG	Native
62c9ddce-c9ca-4e90-b114-5ce91115655e	Azores Bioportal Code A01134	Santa Maria	SMR	Native
62c9ddce-c9ca-4e90-b114-5ce91115655e	Azores Bioportal Code A01134	Terceira	TER	Native
53d765b9-549b-41de-920c-f4e3f7efecc0	Azores Bioportal Code A02085	São Miguel	SMG	Introduced
53d765b9-549b-41de-920c-f4e3f7efecc0	Azores Bioportal Code A02085	Terceira	TER	Introduced
ab03bcda-6636-4ac0-92ef-3b8666afecd5	Azores Bioportal Code A01164	Faial	FAI	Introduced
ab03bcda-6636-4ac0-92ef-3b8666afecd5	Azores Bioportal Code A01164	São Miguel	SMG	Introduced
9a6a36f3-24e9-4a2d-9696-27acfaa5776a	Azores Bioportal Code A01364	Faial	FAI	Native
9a6a36f3-24e9-4a2d-9696-27acfaa5776a	Azores Bioportal Code A01364	Flores	FLO	Native
9a6a36f3-24e9-4a2d-9696-27acfaa5776a	Azores Bioportal Code A01364	Pico	PIC	Native
9a6a36f3-24e9-4a2d-9696-27acfaa5776a	Azores Bioportal Code A01364	Santa Maria	SMR	Native
9a6a36f3-24e9-4a2d-9696-27acfaa5776a	Azores Bioportal Code A01364	Terceira	TER	Native
5a0249ac-3ba9-407a-b96f-74aa8100f530	Azores Bioportal Code A00655	Faial	FAI	Introduced
5a0249ac-3ba9-407a-b96f-74aa8100f530	Azores Bioportal Code A00655	Flores	FLO	Introduced
5a0249ac-3ba9-407a-b96f-74aa8100f530	Azores Bioportal Code A00655	Graciosa	GRA	Introduced
5a0249ac-3ba9-407a-b96f-74aa8100f530	Azores Bioportal Code A00655	Pico	PIC	Introduced
5a0249ac-3ba9-407a-b96f-74aa8100f530	Azores Bioportal Code A00655	São Miguel	SMG	Introduced
5a0249ac-3ba9-407a-b96f-74aa8100f530	Azores Bioportal Code A00655	Santa Maria	SMR	Introduced
5a0249ac-3ba9-407a-b96f-74aa8100f530	Azores Bioportal Code A00655	Terceira	TER	Introduced
030e221d-51c6-49e1-a34b-6bc036c26c9d	Azores Bioportal Code A00063	Faial	FAI	Endemic
030e221d-51c6-49e1-a34b-6bc036c26c9d	Azores Bioportal Code A00063	Flores	FLO	Endemic
030e221d-51c6-49e1-a34b-6bc036c26c9d	Azores Bioportal Code A00063	Santa Maria	SMR	Endemic
030e221d-51c6-49e1-a34b-6bc036c26c9d	Azores Bioportal Code A00063	Terceira	TER	Endemic
4666008c-4357-483e-b415-6598ce9a7c1e	Azores Bioportal Code A02103	Faial	FAI	Introduced
4666008c-4357-483e-b415-6598ce9a7c1e	Azores Bioportal Code A02103	Flores	FLO	Introduced
4666008c-4357-483e-b415-6598ce9a7c1e	Azores Bioportal Code A02103	Graciosa	GRA	Introduced
4666008c-4357-483e-b415-6598ce9a7c1e	Azores Bioportal Code A02103	Pico	PIC	Introduced
4666008c-4357-483e-b415-6598ce9a7c1e	Azores Bioportal Code A02103	São Miguel	SMG	Introduced
d7e154d1-acef-4da5-b326-1cb1ea78a8e6	Azores Bioportal Code A02254	Terceira	TER	Native
70ddebb5-0c81-49f2-8e50-baa92b9415c2	Azores Bioportal Code A00692	Corvo	COR	Introduced
70ddebb5-0c81-49f2-8e50-baa92b9415c2	Azores Bioportal Code A00692	Faial	FAI	Introduced
70ddebb5-0c81-49f2-8e50-baa92b9415c2	Azores Bioportal Code A00692	Flores	FLO	Introduced
70ddebb5-0c81-49f2-8e50-baa92b9415c2	Azores Bioportal Code A00692	Graciosa	GRA	Introduced
70ddebb5-0c81-49f2-8e50-baa92b9415c2	Azores Bioportal Code A00692	Pico	PIC	Introduced
70ddebb5-0c81-49f2-8e50-baa92b9415c2	Azores Bioportal Code A00692	São Jorge	SJG	Introduced
70ddebb5-0c81-49f2-8e50-baa92b9415c2	Azores Bioportal Code A00692	São Miguel	SMG	Introduced
70ddebb5-0c81-49f2-8e50-baa92b9415c2	Azores Bioportal Code A00692	Santa Maria	SMR	Introduced
[truncated: 6,631 more rows]
