# Supplementary material for: An updated checklist of Azorean arthropods (Arthropoda)
Source: Biodivers Data J. 2022 Dec 21;10:e97682. doi: 10.3897/BDJ.10.e97682 (PMC9836464; doi:10.3897/BDJ.10.e97682)
Supplement: Supplementary material 5 — Table of total taxa (species and subspecies) recorded in the updated Azorean arthropods checklist. [file bdj-10-e97682-s005.txt]

Subphylum/Subfilo	Class/Clase	Order/Ordem	AZ	COR	FLO	FAI	PIC	GRA	SJG	TER	SMG	SMR
Chelicerata	Arachnida	Araneae	133-133-0	33-33-0	80-80-0	77-77-0	86-86-0	60-60-0	61-61-0	106-106-0	99-99-0	82-82-0
Chelicerata	Arachnida	Ixodida	11-9-2	0-0-0	1-1-0	1-1-0	5-4-1	0-0-0	0-0-0	8-8-0	6-6-0	2-2-0
Chelicerata	Arachnida	Mesostigmata	24-24-0	0-0-0	2-2-0	9-9-0	5-5-0	0-0-0	1-1-0	4-4-0	15-15-0	0-0-0
Chelicerata	Arachnida	Opiliones	3-3-0	0-0-0	2-2-0	2-2-0	2-2-0	1-1-0	1-1-0	2-2-0	3-3-0	2-2-0
Chelicerata	Arachnida	Pseudoscorpiones	10-9-1	2-2-0	3-3-0	3-3-0	4-4-0	4-4-0	4-4-0	5-4-1	5-4-1	3-3-0
Chelicerata	Arachnida	Sarcoptiformes	129-105-24	0-0-0	18-15-3	41-32-9	27-19-8	21-16-5	12-11-1	70-56-14	65-51-14	37-26-11
Chelicerata	Arachnida	Trombidiformes	19-19-0	0-0-0	1-1-0	8-8-0	7-7-0	0-0-0	3-3-0	14-14-0	10-10-0	0-0-0
Crustacea	Branchiopoda	Anomopoda	9-9-0	0-0-0	0-0-0	0-0-0	0-0-0	0-0-0	0-0-0	0-0-0	0-0-0	0-0-0
Crustacea	Branchiopoda	Ctenopoda	1-1-0	0-0-0	0-0-0	0-0-0	0-0-0	0-0-0	0-0-0	0-0-0	0-0-0	0-0-0
Crustacea	Branchiopoda	Haplopoda	1-1-0	0-0-0	0-0-0	0-0-0	0-0-0	0-0-0	0-0-0	0-0-0	0-0-0	0-0-0
Crustacea	Hexanauplia	Calanoida	3-2-1	0-0-0	0-0-0	0-0-0	0-0-0	0-0-0	0-0-0	0-0-0	0-0-0	0-0-0
Crustacea	Hexanauplia	Cyclopoida	11-6-5	0-0-0	0-0-0	0-0-0	0-0-0	0-0-0	0-0-0	0-0-0	0-0-0	0-0-0
Crustacea	Hexanauplia	Harpacticoida	5-4-1	0-0-0	0-0-0	0-0-0	0-0-0	0-0-0	0-0-0	0-0-0	0-0-0	0-0-0
Crustacea	Ichthyostraca	Arguloida	1-1-0	0-0-0	0-0-0	0-0-0	0-0-0	0-0-0	0-0-0	0-0-0	0-0-0	0-0-0
Crustacea	Malacostraca	Amphipoda	13-13-0	1-1-0	5-5-0	7-7-0	5-5-0	2-2-0	1-1-0	6-6-0	7-7-0	8-8-0
Crustacea	Malacostraca	Decapoda	1-1-0	0-0-0	0-0-0	0-0-0	0-0-0	0-0-0	0-0-0	0-0-0	1-1-0	0-0-0
Crustacea	Malacostraca	Isopoda	32-32-0	2-2-0	10-10-0	21-21-0	16-16-0	7-7-0	1-1-0	13-13-0	26-26-0	11-11-0
Crustacea	Ostracoda	Podocopida	14-13-1	0-0-0	0-0-0	0-0-0	0-0-0	0-0-0	0-0-0	0-0-0	0-0-0	0-0-0
Myriapoda	Chilopoda	Geophilomorpha	6-6-0	0-0-0	2-2-0	1-1-0	2-2-0	1-1-0	1-1-0	2-2-0	5-5-0	3-3-0
Myriapoda	Chilopoda	Lithobiomorpha	6-1-5	3-1-2	2-0-2	4-1-3	5-1-4	4-1-3	1-0-1	6-1-5	4-1-3	3-1-2
Myriapoda	Chilopoda	Scolopendromorpha	1-1-0	1-1-0	1-1-0	1-1-0	1-1-0	1-1-0	1-1-0	1-1-0	1-1-0	0-0-0
Myriapoda	Chilopoda	Scutigeromorpha	1-1-0	1-1-0	1-1-0	1-1-0	1-1-0	1-1-0	1-1-0	1-1-0	1-1-0	1-1-0
Myriapoda	Diplopoda	Chordeumatida	1-1-0	0-0-0	0-0-0	1-1-0	1-1-0	0-0-0	0-0-0	1-1-0	1-1-0	1-1-0
Myriapoda	Diplopoda	Julida	12-12-0	4-4-0	8-8-0	6-6-0	9-9-0	6-6-0	5-5-0	8-8-0	12-12-0	9-9-0
Myriapoda	Diplopoda	Polydesmida	8-8-0	2-2-0	4-4-0	5-5-0	4-4-0	2-2-0	2-2-0	5-5-0	7-7-0	5-5-0
Myriapoda	Diplopoda	Polyxenida	1-1-0	0-0-0	0-0-0	0-0-0	1-1-0	0-0-0	0-0-0	0-0-0	1-1-0	0-0-0
Myriapoda	Pauropoda	Tetramerocerata	1-1-0	0-0-0	1-1-0	0-0-0	0-0-0	0-0-0	0-0-0	0-0-0	0-0-0	0-0-0
Myriapoda	Symphyla	Symphyla	3-3-0	1-1-0	2-2-0	1-1-0	2-2-0	0-0-0	0-0-0	1-1-0	1-1-0	3-3-0
Hexapoda	Collembola	Entomobryomorpha	48-47-1	2-2-0	15-15-0	18-18-0	23-23-0	5-5-0	7-7-0	21-20-1	38-37-1	13-12-1
Hexapoda	Collembola	Neelipleona	3-3-0	0-0-0	0-0-0	0-0-0	1-1-0	0-0-0	1-1-0	1-1-0	3-3-0	0-0-0
Hexapoda	Collembola	Poduromorpha	26-26-0	0-0-0	7-7-0	10-10-0	5-5-0	0-0-0	2-2-0	1-1-0	23-23-0	8-8-0
Hexapoda	Collembola	Symphypleona	24-23-1	0-0-0	11-11-0	7-6-1	9-9-0	1-1-0	3-3-0	13-13-0	20-19-1	9-9-0
Hexapoda	Diplura	Diplura	3-3-0	0-0-0	0-0-0	2-2-0	1-1-0	0-0-0	1-1-0	1-1-0	1-1-0	2-2-0
Hexapoda	Protura	Protura	2-2-0	0-0-0	1-1-0	0-0-0	0-0-0	0-0-0	0-0-0	0-0-0	1-1-0	0-0-0
Hexapoda	Insecta	Archaeognatha	4-3-1	1-1-0	1-1-0	2-2-0	4-3-1	1-1-0	2-2-0	2-2-0	2-2-0	2-2-0
Hexapoda	Insecta	Blattodea	11-11-0	1-1-0	2-2-0	6-6-0	3-3-0	1-1-0	3-3-0	8-8-0	8-8-0	5-5-0
Hexapoda	Insecta	Coleoptera	585-534-51	47-41-6	218-202-16	267-243-24	218-202-16	161-150-11	155-141-14	340-314-26	368-341-27	305-288-17
Hexapoda	Insecta	Dermaptera	5-5-0	2-2-0	3-3-0	4-4-0	3-3-0	4-4-0	4-4-0	5-5-0	5-5-0	3-3-0
Hexapoda	Insecta	Diptera	428-420-8	61-60-1	191-189-2	181-178-3	151-146-5	63-61-2	175-173-2	226-22-3	348-342-6	43-43-0
Hexapoda	Insecta	Ephemeroptera	1-1-0	0-0-0	0-0-0	1-1-0	1-1-0	1-1-0	1-1-0	1-1-0	1-1-0	1-1-0
Hexapoda	Insecta	Hemiptera	338-317-21	40-38-2	136-129-7	110-105-5	92-86-6	60-57-3	61-56-5	181-172-9	241-228-13	120-115-5
Hexapoda	Insecta	Hymenoptera	163-159-4	19-19-0	40-39-1	46-43-3	67-65-2	18-17-1	22-22-0	77-76-1	90-88-2	31-30-1
Hexapoda	Insecta	Lepidoptera	159-151-8	53-49-4	70-66-4	81-77-4	99-94-5	65-62-3	66-62-4	118-114-4	116-112-4	70-66-4
Hexapoda	Insecta	Neuroptera	7-7-0	2-2-0	4-4-0	6-6-0	6-6-0	3-3-0	5-5-0	7-7-0	7-7-0	4-4-0
Hexapoda	Insecta	Odonata	7-7-0	7-7-0	4-4-0	4-4-0	4-4-0	3-3-0	4-4-0	5-5-0	5-5-0	4-4-0
Hexapoda	Insecta	Orthoptera	16-15-1	4-4-0	3-3-0	7-6-1	9-8-1	3-3-0	2-2-0	12-11-1	14-13-1	11-10-1
Hexapoda	Insecta	Phasmida	2-2-0	0-0-0	0-0-0	2-2-0	1-1-0	0-0-0	0-0-0	1-1-0	2-2-0	1-1-0
Hexapoda	Insecta	Psocodea	55-53-2	6-6-0	9-9-0	16-16-0	14-14-0	19-18-1	8-8-0	19-19-0	35-35-0	27-27-0
Hexapoda	Insecta	Siphonaptera	15-7-8	0-0-0	5-3-2	2-2-0	1-1-0	2-1-1	2-2-0	10-7-3	13-5-8	5-3-2
Hexapoda	Insecta	Strepsiptera	1-1-0	0-0-0	0-0-0	0-0-0	0-0-0	0-0-0	0-0-0	1-1-0	0-0-0	0-0-0
Hexapoda	Insecta	Thysanoptera	49-49-0	3-3-0	7-7-0	27-27-0	22-22-0	6-6-0	22-22-0	34-34-0	32-32-0	28-28-0
Hexapoda	Insecta	Trichoptera	5-5-0	2-2-0	3-3-0	2-2-0	4-4-0	0-0-0	2-2-0	2-2-0	4-4-0	1-1-0
Hexapoda	Insecta	Zygentoma	3-3-0	0-0-0	1-1-0	1-1-0	2-2-0	0-0-0	0-0-0	3-3-0	3-3-0	3-3-0
TOTAL			2420-2274-146	300-285-15	874-837-37	991-938-53	923-874-49	526-496-30	643-616-27	1342-1274-68	1650-1569-81	866-822-44
