# Supplementary material for: An updated checklist of Azorean arthropods (Arthropoda)
Source: Biodivers Data J. 2022 Dec 21;10:e97682. doi: 10.3897/BDJ.10.e97682 (PMC9836464; doi:10.3897/BDJ.10.e97682)
Supplement: Supplementary material 6 — Total of endemic taxa (species and subspecies) recorded in the updated Azorean arthropods checklist. [file bdj-10-e97682-s006.txt]

Subphylum	Class	Order	AZ	COR	FLO	FAI	PIC	GRA	SJG	TER	SMG	SMR
Chelicerata	Arachnida	Araneae	26-26-0	3-3-0	15-15-0	13-13-0	16-16-0	6-6-0	17-17-0	16-16-0	15-15-0	12-12-0
Chelicerata	Arachnida	Pseudoscorpiones	2-2-0	0-0-0	0-0-0	0-0-0	1-1-0	0-0-0	1-1-0	1-1-0	0-0-0	0-0-0
Chelicerata	Arachnida	Sarcoptiformes	27-21-6	0-0-0	6-4-2	5-3-2	2-2-0	6-4-2	1-1-0	18-14-4	16-12-4	12-9-3
Crustacea	Hexanauplia	Cyclopoida	2-0-2	0-0-0	0-0-0	0-0-0	0-0-0	0-0-0	0-0-0	0-0-0	0-0-0	0-0-0
Crustacea	Malacostraca	Amphipoda	4-4-0	1-1-0	2-2-0	2-2-0	2-2-0	1-1-0	0-0-0	2-2-0	2-2-0	2-2-0
Crustacea	Malacostraca	Isopoda	2-2-0	1-1-0	1-1-0	1-1-0	1-1-0	1-1-0	0-0-0	1-1-0	2-2-0	1-1-0
Myriapoda	Chilopoda	Lithobiomorpha	3-0-3	0-0-0	0-0-0	1-0-1	2-0-2	1-0-1	0-0-0	3-0-3	1-0-1	0-0-0
Myriapoda	Diplopoda	Polydesmida	1-1-0	0-0-0	0-0-0	0-0-0	0-0-0	0-0-0	0-0-0	0-0-0	1-1-0	0-0-0
Myriapoda	Pauropoda	Tetramerocerata	1-1-0	0-0-0	1-1-0	0-0-0	0-0-0	0-0-0	0-0-0	0-0-0	0-0-0	0-0-0
Hexapoda	Collembola	Entomobryomorpha	2-2-0	0-0-0	0-0-0	1-1-0	2-2-0	0-0-0	1-1-0	2-2-0	1-1-0	0-0-0
Hexapoda	Collembola	Poduromorpha	1-1-0	0-0-0	0-0-0	0-0-0	0-0-0	0-0-0	0-0-0	0-0-0	1-1-0	0-0-0
Hexapoda	Insecta	Archaeognatha	2-2-0	0-0-0	0-0-0	1-1-0	2-2-0	0-0-0	1-1-0	1-1-0	1-1-0	1-1-0
Hexapoda	Insecta	Coleoptera	80-65-15	7-4-3	21-17-4	21-14-7	27-22-5	11-7-4	16-12-4	24-19-5	32-27-5	26-24-2
Hexapoda	Insecta	Diptera	48-43-5	8-8-0	21-21-0	21-19-2	18-15-3	3-3-0	21-21-0	24-23-1	36-32-4	2-2-0
Hexapoda	Insecta	Hemiptera Cidadomorpha	2-2-0	1-1-0	2-2-0	2-2-0	2-2-0	2-2-0	2-2-0	2-2-0	2-2-0	2-2-0
Hexapoda	Insecta	Hemiptera Fulgoromorpha	12-7-5	2-2-0	2-2-0	4-2-2	4-2-2	0-0-0	3-1-2	3-2-1	3-2-1	1-1-0
Hexapoda	Insecta	Hemiptera Heteroptera	3-2-1	0-0-0	2-2-0	2-2-0	1-1-0	2-2-0	1-1-0	3-2-1	2-2-0	2-2-0
Hexapoda	Insecta	Hemiptera Sternorrhyncha	1-1-0	1-1-0	1-1-0	1-1-0	1-1-0	1-1-0	1-1-0	1-1-0	1-1-0	1-1-0
Hexapoda	Insecta	Hymenoptera	11-11-0	0-0-0	2-2-0	2-2-0	5-5-0	0-0-0	2-2-0	2-2-0	5-5-0	0-0-0
Hexapoda	Insecta	Lepidoptera	40-33-7	11-8-3	23-20-3	21-18-3	27-23-4	12-10-2	22-19-3	26-23-3	24-21-3	14-11-3
Hexapoda	Insecta	Neuroptera	1-1-0	0-0-0	1-1-0	1-1-0	1-1-0	1-1-0	1-1-0	1-1-0	1-1-0	1-1-0
Hexapoda	Insecta	Orthoptera	1-1-0	0-0-0	0-0-0	0-0-0	1-1-0	0-0-0	0-0-0	1-1-0	1-1-0	0-0-0
Hexapoda	Insecta	Psocodea	2-2-0	2-2-0	2-2-0	2-2-0	2-2-0	2-2-0	2-2-0	2-2-0	2-2-0	2-2-0
Hexapoda	Insecta	Thysanoptera	1-1-0	0-0-0	0-0-0	0-0-0	0-0-0	0-0-0	0-0-0	0-0-0	1-1-0	0-0-0
Hexapoda	Insecta	Trichoptera	1-1-0	1-1-0	1-1-0	1-1-0	1-1-0	0-0-0	1-1-0	1-1-0	1-1-0	0-0-0
		TOTAL	276-232-44	38-32-6	103-94-9	102-85-17	118-102-16	49-40-9	93-84-9	134-116-18	151-133-18	79-71-8
